# Supplementary material for: Human immune and gut microbial parameters associated with inter-individual variations in COVID-19 mRNA vaccine-induced immunity
Source: Commun Biol. 2023 Apr 20;6:368. doi: 10.1038/s42003-023-04755-9 (PMC10119155; doi:10.1038/s42003-023-04755-9)
Supplement: Supplementary file 4 — Supplementary Data 1 [file 42003_2023_4755_MOESM4_ESM.xlsx]

## Sheet: Fig.2a
Subject_ID	CD14+ Monocyte (%)	T_cell_response
48	15.4614	High_Tcell_responder	p_value	padj
80	17.0183	High_Tcell_responder	0.000152	0.0129
52	10.7006	High_Tcell_responder
82	8.09368	High_Tcell_responder
83	24.7969	High_Tcell_responder
27	10.2393	High_Tcell_responder
68	14.6444	High_Tcell_responder
72	19.0646	High_Tcell_responder
43	15.0561	High_Tcell_responder
61	10.2842	Low_Tcell_responder
13	3.51046	Low_Tcell_responder
15	1.92769	Low_Tcell_responder
57	7.70344	Low_Tcell_responder
37	7.61043	Low_Tcell_responder
47	6.51114	Low_Tcell_responder
40	7.67492	Low_Tcell_responder
46	9.54558	Low_Tcell_responder
7	5.35472	Low_Tcell_responder
50	1.30465	Low_Tcell_responder

## Sheet: Fig.2b
rho	p.value	Method	cell_type	p.adj	TP	sig
-0.04	0.720818	spearman	B cell	1	TP1
-0.26	0.0175893	spearman	CD11c+ CD4 T cell	1	TP1
-0.14	0.197315	spearman	CD14 Monocyte	1	TP1
0.09	0.393027	spearman	CD16 Monocyte	1	TP1
-0.05	0.680633	spearman	CD161+ CD8 T cell	1	TP1
-0.22	0.0398407	spearman	CD4 CD8 double positive cell	1	TP1
0.24	0.0270689	spearman	CD4 Memory T cell	1	TP1
-0.06	0.60792	spearman	CD4 Naive T cell	1	TP1
-0.2	0.0741422	spearman	CD56+ CD4 T cell	1	TP1
0.17	0.112428	spearman	CD57+ CD4 T cell	1	TP1
0.23	0.0388776	spearman	CD8 Memory T cell	1	TP1
-0.03	0.760223	spearman	CD8 Naive T cell	1	TP1
0.21	0.0578819	spearman	CD8 TEMRA	1	TP1
-0.12	0.291261	spearman	gdT cell	1	TP1
-0.15	0.173473	spearman	NK cell	1	TP1
-0.24	0.025973	spearman	Other leukocyte	1	TP1
0.25	0.0213973	spearman	Treg	1	TP1
0.08	0.48307	spearman	B cell	1	TP2
-0.2	0.0698865	spearman	CD11c+ CD4 T cell	1	TP2
0.12	0.274432	spearman	CD14 Monocyte	1	TP2
0.08	0.496225	spearman	CD16 Monocyte	1	TP2
0	0.99071	spearman	CD161+ CD8 T cell	1	TP2
-0.14	0.209956	spearman	CD4 CD8 double positive cell	1	TP2
-0.02	0.828692	spearman	CD4 Memory T cell	1	TP2
-0.03	0.788332	spearman	CD4 Naive T cell	1	TP2
-0.2	0.0632408	spearman	CD56+ CD4 T cell	1	TP2
0.15	0.169845	spearman	CD57+ CD4 T cell	1	TP2
0.15	0.187146	spearman	CD8 Memory T cell	1	TP2
0	0.98421	spearman	CD8 Naive T cell	1	TP2
0.14	0.209588	spearman	CD8 TEMRA	1	TP2
-0.01	0.94858	spearman	gdT cell	1	TP2
-0.19	0.0804018	spearman	NK cell	1	TP2
0.17	0.127096	spearman	Other leukocyte	1	TP2
0.2	0.0731891	spearman	Treg	1	TP2
0.23	0.0327167	spearman	B cell	1	TP4
0.03	0.78122	spearman	CD11c+ CD4 T cell	1	TP4
0.25	0.0217186	spearman	CD14 Monocyte	1	TP4
0.23	0.037979	spearman	CD16 Monocyte	1	TP4
-0.13	0.248868	spearman	CD161+ CD8 T cell	1	TP4
-0.19	0.0804722	spearman	CD4 CD8 double positive cell	1	TP4
0.04	0.717846	spearman	CD4 Memory T cell	1	TP4
-0.15	0.15991	spearman	CD4 Naive T cell	1	TP4
-0.3	0.00535882	spearman	CD56+ CD4 T cell	0.40727	TP4
0.15	0.185529	spearman	CD57+ CD4 T cell	1	TP4
0.1	0.347793	spearman	CD8 Memory T cell	1	TP4
-0.07	0.505683	spearman	CD8 Naive T cell	1	TP4
0.09	0.435491	spearman	CD8 TEMRA	1	TP4
-0.15	0.164266	spearman	gdT cell	1	TP4
-0.23	0.0367274	spearman	NK cell	1	TP4
-0.13	0.251784	spearman	Other leukocyte	1	TP4
0.22	0.0481522	spearman	Treg	1	TP4
-0.04	0.6992	spearman	B cell	1	TP5
-0.31	0.0044188	spearman	CD11c+ CD4 T cell	0.340248	TP5
-0.04	0.746041	spearman	CD14 Monocyte	1	TP5
-0.1	0.37374	spearman	CD16 Monocyte	1	TP5
0.08	0.487775	spearman	CD161+ CD8 T cell	1	TP5
-0.05	0.645881	spearman	CD4 CD8 double positive cell	1	TP5
0.31	0.00393151	spearman	CD4 Memory T cell	0.306658	TP5
0.22	0.0448077	spearman	CD4 Naive T cell	1	TP5
-0.28	0.0111949	spearman	CD56+ CD4 T cell	0.828421	TP5
0.1	0.357223	spearman	CD57+ CD4 T cell	1	TP5
0.27	0.0139715	spearman	CD8 Memory T cell	1	TP5
0.05	0.636204	spearman	CD8 Naive T cell	1	TP5
0.02	0.859569	spearman	CD8 TEMRA	1	TP5
-0.13	0.251189	spearman	gdT cell	1	TP5
-0.33	0.00190873	spearman	NK cell	0.15079	TP5
-0.24	0.0266859	spearman	Other leukocyte	1	TP5
0.44	3.17778e-05	spearman	Treg	0.00263756	TP5	**
0.11	0.343445	spearman	B cell	1	TP6
-0.13	0.254798	spearman	CD11c+ CD4 T cell	1	TP6
0.62	3.24788e-10	spearman	CD14 Monocyte	2.76069e-08	TP6	***
0.5	1.72712e-06	spearman	CD16 Monocyte	0.000145078	TP6	***
-0.08	0.485946	spearman	CD161+ CD8 T cell	1	TP6
-0.43	5.99785e-05	spearman	CD4 CD8 double positive cell	0.00491824	TP6	**
-0.19	0.0852134	spearman	CD4 Memory T cell	1	TP6
-0.39	0.00028524	spearman	CD4 Naive T cell	0.0231045	TP6	*
-0.38	0.000435563	spearman	CD56+ CD4 T cell	0.0348451	TP6	*
0.13	0.249733	spearman	CD57+ CD4 T cell	1	TP6
0.17	0.129117	spearman	CD8 Memory T cell	1	TP6
-0.08	0.445603	spearman	CD8 Naive T cell	1	TP6
0.22	0.0463603	spearman	CD8 TEMRA	1	TP6
-0.01	0.923372	spearman	gdT cell	1	TP6
-0.07	0.543102	spearman	NK cell	1	TP6
0.28	0.0105251	spearman	Other leukocyte	0.78938	TP6
-0.14	0.216698	spearman	Treg	1	TP6

## Sheet: Fig.2c
Subject_ID	T_cell_response	CD14+ Monocyte (%)	TP
57	Low_Tcell_responder	12.2152	TP1		T_cell_response	TP	mean	sd
2	Low_Tcell_responder	7.53359	TP1		Low_Tcell_responder	TP1	12.7005	4.61731
20	Low_Tcell_responder	13.462	TP1		Low_Tcell_responder	TP2	9.71097	4.3138
38	Low_Tcell_responder	20.6861	TP1		Low_Tcell_responder	TP4	7.50766	2.82464
58	High_Tcell_responder	10.5153	TP1		Low_Tcell_responder	TP5	11.0563	4.94966
3	Low_Tcell_responder	7.61916	TP1		Low_Tcell_responder	TP6	5.81108	4.24527
22	Low_Tcell_responder	8.07021	TP1		High_Tcell_responder	TP1	10.6001	3.68293
80	High_Tcell_responder	16.7265	TP1		High_Tcell_responder	TP2	10.8008	4.29665
23	High_Tcell_responder	9.86697	TP1		High_Tcell_responder	TP4	12.7401	8.71955
61	Low_Tcell_responder	9.60768	TP1		High_Tcell_responder	TP5	10.3095	4.23981
6	Low_Tcell_responder	19.0506	TP1		High_Tcell_responder	TP6	15.4275	5.21907
24	Low_Tcell_responder	6.80676	TP1
82	High_Tcell_responder	9.67441	TP1
7	Low_Tcell_responder	17.9226	TP1
43	High_Tcell_responder	17.8768	TP1
63	Low_Tcell_responder	17.9547	TP1
83	High_Tcell_responder	11.9801	TP1
84	High_Tcell_responder	11.0039	TP1
27	High_Tcell_responder	3.55485	TP1
65	High_Tcell_responder	10.5726	TP1
10	Low_Tcell_responder	21.2378	TP1
28	Low_Tcell_responder	6.79503	TP1
47	Low_Tcell_responder	11.0594	TP1
48	High_Tcell_responder	6.04249	TP1
68	High_Tcell_responder	3.99325	TP1
13	Low_Tcell_responder	11.6216	TP1
89	High_Tcell_responder	13.0744	TP1
50	Low_Tcell_responder	15.4219	TP1
90	High_Tcell_responder	14.198	TP1
15	Low_Tcell_responder	11.366	TP1
33	Low_Tcell_responder	13.0289	TP1
52	High_Tcell_responder	8.68706	TP1
72	High_Tcell_responder	12.4225	TP1
92	High_Tcell_responder	8.2823	TP1
73	Low_Tcell_responder	12.2877	TP1
18	Low_Tcell_responder	10.2625	TP1
94	High_Tcell_responder	11.2003	TP1
76	High_Tcell_responder	12.3177	TP1
96	High_Tcell_responder	9.41274	TP1
2	Low_Tcell_responder	6.42235	TP2
22	Low_Tcell_responder	15.744	TP2
3	Low_Tcell_responder	3.65525	TP2
23	High_Tcell_responder	9.87089	TP2
61	Low_Tcell_responder	5.95695	TP2
80	High_Tcell_responder	18.7913	TP2
24	Low_Tcell_responder	7.24347	TP2
43	High_Tcell_responder	16.9338	TP2
63	Low_Tcell_responder	11.1189	TP2
82	High_Tcell_responder	9.01908	TP2
6	Low_Tcell_responder	6.93392	TP2
83	High_Tcell_responder	13.785	TP2
7	Low_Tcell_responder	9.13665	TP2
27	High_Tcell_responder	9.80173	TP2
65	High_Tcell_responder	11.6713	TP2
84	High_Tcell_responder	5.70977	TP2
28	Low_Tcell_responder	10.3089	TP2
47	Low_Tcell_responder	7.2078	TP2
48	High_Tcell_responder	8.06366	TP2
10	Low_Tcell_responder	10.9605	TP2
68	High_Tcell_responder	5.86964	TP2
50	Low_Tcell_responder	18.9231	TP2
89	High_Tcell_responder	10.8808	TP2
13	Low_Tcell_responder	6.31309	TP2
33	Low_Tcell_responder	6.54457	TP2
52	High_Tcell_responder	7.90436	TP2
90	High_Tcell_responder	21.068	TP2
72	High_Tcell_responder	12.8234	TP2
15	Low_Tcell_responder	13.0853	TP2
73	Low_Tcell_responder	6.82043	TP2
92	High_Tcell_responder	5.46632	TP2
94	High_Tcell_responder	10.3672	TP2
18	Low_Tcell_responder	11.7048	TP2
38	Low_Tcell_responder	10.5528	TP2
57	Low_Tcell_responder	6.41238	TP2
76	High_Tcell_responder	8.33693	TP2
58	High_Tcell_responder	10.4299	TP2
96	High_Tcell_responder	8.42188	TP2
20	Low_Tcell_responder	19.1742	TP2
61	Low_Tcell_responder	10.379	TP3
2	Low_Tcell_responder	2.95967	TP3
22	Low_Tcell_responder	6.54279	TP3
80	High_Tcell_responder	34.679	TP3
3	Low_Tcell_responder	3.4619	TP3
23	High_Tcell_responder	15.6198	TP3
43	High_Tcell_responder	13.1344	TP3
63	Low_Tcell_responder	12.3308	TP3
24	Low_Tcell_responder	4.11408	TP3
82	High_Tcell_responder	7.9104	TP3
65	High_Tcell_responder	11.5182	TP3
83	High_Tcell_responder	22.9888	TP3
6	Low_Tcell_responder	3.935	TP3
84	High_Tcell_responder	3.82228	TP3
7	Low_Tcell_responder	10.4271	TP3
27	High_Tcell_responder	6.83487	TP3
47	Low_Tcell_responder	6.29324	TP3
28	Low_Tcell_responder	10.4885	TP3
48	High_Tcell_responder	7.61356	TP3
68	High_Tcell_responder	7.93953	TP3
10	Low_Tcell_responder	9.20457	TP3
50	Low_Tcell_responder	11.3227	TP3
89	High_Tcell_responder	8.79564	TP3
52	High_Tcell_responder	6.77121	TP3
72	High_Tcell_responder	13.6864	TP3
90	High_Tcell_responder	33.8392	TP3
13	Low_Tcell_responder	7.22715	TP3
33	Low_Tcell_responder	9.43591	TP3
73	Low_Tcell_responder	7.62317	TP3
92	High_Tcell_responder	7.20429	TP3
15	Low_Tcell_responder	7.43944	TP3
76	High_Tcell_responder	12.2464	TP3
94	High_Tcell_responder	10.2499	TP3
57	Low_Tcell_responder	5.49653	TP3
18	Low_Tcell_responder	4.42953	TP3
38	Low_Tcell_responder	9.54973	TP3
58	High_Tcell_responder	11.4899	TP3
96	High_Tcell_responder	5.7188	TP3
20	Low_Tcell_responder	7.49228	TP3
96	High_Tcell_responder	5.75813	TP4
76	High_Tcell_responder	8.51007	TP4
10	Low_Tcell_responder	16.8665	TP4
94	High_Tcell_responder	12.5471	TP4
73	Low_Tcell_responder	7.77649	TP4
23	High_Tcell_responder	6.46889	TP4
2	Low_Tcell_responder	3.47107	TP4
90	High_Tcell_responder	16.3592	TP4
33	Low_Tcell_responder	12.5736	TP4
92	High_Tcell_responder	7.37212	TP4
52	High_Tcell_responder	7.36975	TP4
61	Low_Tcell_responder	12.058	TP4
48	High_Tcell_responder	5.18944	TP4
28	Low_Tcell_responder	5.24991	TP4
89	High_Tcell_responder	12.7896	TP4
65	High_Tcell_responder	13.8197	TP4
13	Low_Tcell_responder	10.2302	TP4
84	High_Tcell_responder	6.08847	TP4
63	Low_Tcell_responder	19.1023	TP4
72	High_Tcell_responder	17.2595	TP4
15	Low_Tcell_responder	19.0503	TP4
20	Low_Tcell_responder	9.99703	TP4
38	Low_Tcell_responder	16.3892	TP4
58	High_Tcell_responder	12.1007	TP4
57	Low_Tcell_responder	13.8258	TP4
43	High_Tcell_responder	14.0242	TP4
83	High_Tcell_responder	14.6058	TP4
24	Low_Tcell_responder	5.06531	TP4
68	High_Tcell_responder	3.81658	TP4
47	Low_Tcell_responder	7.47146	TP4
82	High_Tcell_responder	8.88086	TP4
18	Low_Tcell_responder	7.88127	TP4
80	High_Tcell_responder	15.5144	TP4
6	Low_Tcell_responder	15.1903	TP4
27	High_Tcell_responder	7.40687	TP4
3	Low_Tcell_responder	2.48037	TP4
22	Low_Tcell_responder	10.0614	TP4
50	Low_Tcell_responder	12.8218	TP4
7	Low_Tcell_responder	13.564	TP4
2	Low_Tcell_responder	5.02807	TP5
76	High_Tcell_responder	17.8107	TP5
33	Low_Tcell_responder	1.75132	TP5
61	Low_Tcell_responder	10.2842	TP5
48	High_Tcell_responder	15.4614	TP5
28	Low_Tcell_responder	4.41103	TP5
13	Low_Tcell_responder	3.51046	TP5
80	High_Tcell_responder	17.0183	TP5
63	Low_Tcell_responder	6.89885	TP5
52	High_Tcell_responder	10.7006	TP5
15	Low_Tcell_responder	1.92769	TP5
82	High_Tcell_responder	8.09368	TP5
20	Low_Tcell_responder	2.10986	TP5
83	High_Tcell_responder	24.7969	TP5
38	Low_Tcell_responder	7.30872	TP5
23	High_Tcell_responder	11.4254	TP5
84	High_Tcell_responder	20.3427	TP5
57	Low_Tcell_responder	7.70344	TP5
58	High_Tcell_responder	15.6096	TP5
27	High_Tcell_responder	10.2393	TP5
24	Low_Tcell_responder	3.20768	TP5
65	High_Tcell_responder	13.7807	TP5
47	Low_Tcell_responder	6.51114	TP5
89	High_Tcell_responder	15.7672	TP5
18	Low_Tcell_responder	3.17901	TP5
68	High_Tcell_responder	14.6444	TP5
90	High_Tcell_responder	28.069	TP5
6	Low_Tcell_responder	5.97564	TP5
7	Low_Tcell_responder	5.35472	TP5
3	Low_Tcell_responder	7.80121	TP5
92	High_Tcell_responder	16.1497	TP5
10	Low_Tcell_responder	5.89145	TP5
22	Low_Tcell_responder	5.30756	TP5
73	Low_Tcell_responder	20.755	TP5
50	Low_Tcell_responder	1.30465	TP5
72	High_Tcell_responder	19.0646	TP5
94	High_Tcell_responder	11.0816	TP5
96	High_Tcell_responder	8.0098	TP5
43	High_Tcell_responder	15.0561	TP5

## Sheet: Fig.3a
	ID	Description	setSize	enrichmentScore	NES	pvalue	p.adjust	qvalues	rank	leading_edge	core_enrichment
BTM AP-1 transcription factor network (M20)	BTM AP-1 transcription factor network (M20)	BTM AP-1 transcription factor network (M20)	13	-0.747609	-2.25309	4.31e-05	0.00657083	0.00595893	4272	tags=77%, list=17%, signal=64%	PLAU/CCL2/FOSL2/JUN/IL6/EGR1/FOSL1/FOS/FOSB/ATF3

## Sheet: Fig.3b
Description	enrichmentScore	NES	pvalue	p.adjust	leading_edge	core_enrichment
BTM T cell activation (I) (M7.1)	0.544306	2.28598	1.54202e-06	0.000438257	tags=71%, list=30%, signal=49%	SLAMF7/PRKCQ/RASGRP1/LCK/TIGIT/ZAP70/CD3E/RORA/IKZF1/SLAMF1/CD28/RHOH/ITK/CAMK4/TXK/LEF1/CD7/THEMIS/DPP4/CORO1A/TRAC/NLRC3/IL12RB1/CD5/SIT1/CD3G/CD2/CD8B/TCF7/CD27/GATA3/PRKCH/BCL11B/CCR7
BTM T cell activation (III) (M7.4)	0.754159	2.20995	5.07193e-05	0.00407717	tags=92%, list=22%, signal=72%	PRKCQ/RASGRP1/LCK/NELL2/RORA/CAMK4/LEF1/ETS1/THEMIS/KLF12/ZMYND11/CD96
BTM enriched in T cells (I) (M7.0)	0.489305	2.10772	2.13995e-05	0.00244938	tags=58%, list=29%, signal=41%	GIMAP7/PRKCQ/RASGRP1/LCK/TIGIT/GZMH/ZAP70/CD3E/NELL2/SAMD3/RORA/GZMM/CD28/ITK/LEF1/CD7/ETS1/UBASH3A/TRAC/NLRC3/TRAT1/SIT1/CD96/CD3G/IL32/CD2/GZMK/CD27/GATA3/PRKCH/BCL11B
BTM enriched in monocytes (IV) (M118.0)	-0.617122	-2.32482	3.81137e-08	3.80555e-05	tags=35%, list=6%, signal=33%	FGD4/BCL6/PADI4/STEAP4/EMILIN2/F5/HAL/CTSS/NAIP/ST3GAL6/VNN1/IL1R2/MGAM/TNFSF13B/LYZ/LGALS3/PGD/PTGS2
GO GOBP_RESPONSE_TO_CORTICOSTERONE	-0.852417	-2.32811	4.67279e-07	0.000180236	tags=38%, list=1%, signal=38%	ATP2B1/FOSL1/FOS/FOSB/FOXO3
BTM putative targets of PAX3 (M89.0)	-0.830547	-2.35666	6.05283e-08	4.53599e-05	tags=67%, list=4%, signal=64%	GEM/CD83/PLK2/EGR1/SIK1/G0S2/MAFF/NR4A2/HBEGF/CXCL2
BTM AP-1 transcription factor network (M20)	-0.866933	-2.36776	1.32811e-07	6.55346e-05	tags=85%, list=10%, signal=76%	JUNB/FOSL2/IFNG/MMP9/JUN/EGR1/FOSL1/FOS/IL6/FOSB/ATF3
BTM enriched in monocytes (II) (M11.0)	-0.518686	-2.38291	3.73304e-14	2.01584e-10	tags=55%, list=27%, signal=40%	HPSE/TIMP2/HNMT/TLR4/CSTA/TGFBI/NFE2/SERPINA1/SLC7A7/FPR2/CFD/CD86/TLR8/IGSF6/FCER1G/RASSF4/RIN2/SLC15A3/CD14/TLR2/RBM47/LRP1/SLC11A1/SECTM1/SLC31A2/IMPA2/LILRB2/RAB31/PADI2/FCGR1A/IRAK3/ALDH2/KCNE3/PLXDC2/GRN/ASGR1/CD33/SIRPA/VNN3/MYOF/LILRA6/CHST15/ITGAM/CD163/LGALS2/QPCT/SULF2/CDA/MAFB/PLBD1/RNF130/TNFAIP2/FCGR2A/P2RY13/BLVRB/ZNF467/DMXL2/PLAUR/SORT1/KCTD12/STAB1/NLRP12/NOD2/AIF1/MNDA/IFNGR2/S…
abresponse
Description	enrichmentScore	NES	pvalue	p.adjust	leading_edge	core_enrichment
BTM AP-1 transcription factor network (M20)	0.805609	2.30262	2.94771e-06	0.012897	tags=77%, list=11%, signal=68%	IFNG/FOS/JUN/EGR1/FOSB/CCL2/MMP9/JUNB/PLAU/IL6
BTM cell cycle and growth arrest (M31)	0.799736	2.17412	4.57128e-05	0.0164566	tags=82%, list=15%, signal=70%	TNFAIP3/IL1B/OSM/JUNB/PPP1R15A/DUSP1/IL1A/GADD45B/RARA
GO GOBP_NEGATIVE_REGULATION_OF_LIPID_STORAGE	0.678357	2.16913	3.38988e-05	0.0164566	tags=58%, list=19%, signal=47%	LEP/OSBPL8/NFKBIA/CRP/PTPN2/ABCG1/IL6/PNPLA2/NR1H3/NR1H2/ABCA1
GO GOBP_REGULATION_OF_ANIMAL_ORGAN_FORMATION	0.646988	2.09804	0.000149084	0.0355754	tags=55%, list=13%, signal=48%	ROBO1/CTNNB1/BMP7/CITED2/GDNF/FGF8/MESP1/SPRY1/WNT11/FGF1/FGF10
GO GOBP_NEGATIVE_REGULATION_OF_LIPID_LOCALIZATION	0.538922	2.08746	5.94396e-05	0.0188808	tags=48%, list=20%, signal=38%	CRY1/NFKB1/LEP/PLA2R1/OSBPL8/NFKBIA/ABCA2/CRP/CRY2/PTPN2/ABCG1/MIR130B/FIS1/IL6/PNPLA2/NR1H3/NR1H2/ABCA1/IRS2
BTM enriched in NK cells (I) (M7.2)	-0.524941	-2.0534	5.11005e-05	0.0172464	tags=55%, list=20%, signal=44%	KLRF1/GNLY/KLRD1/ITK/FASLG/NLRC3/GZMH/GIMAP7/XCL2/CLIC3/TBX21/FGFBP2/GZMB/SAMD3/PRKCQ/S1PR5/MYBL1/PRF1/GZMM/IL18RAP/CST7/GZMA/PTGDR/KLRB1
BTM enriched in monocytes (IV) (M118.0)	-0.510291	-2.05912	1.45811e-05	0.013818	tags=45%, list=22%, signal=35%	LYZ/CD4/ACPP/CTSS/CARD9/ST3GAL6/C1orf162/STEAP4/SAMHD1/DYSF/LGALS3/IL1R2/LTBR/HAL/SLC24A4/CD68/MYO1F/PGD/F5/MGAM/RNASE6/NAIP/LY96

## Sheet: Fig.3c
TP1												TP4
Symbol	log10(readcount_High_Tcell_res)	log10(readcount_Low_Tcell_res)	baseMean	log2FoldChange	lfcSE	stat	pvalue	padj	updwn	sig		Symbol	log10(readcount_High_Tcell_res)	log10(readcount_Low_Tcell_res)	baseMean	log2FoldChange	lfcSE	stat	pvalue	padj	updwn	sig
NAMPT	2.47618	2.83454	515.718	-1.19792	0.206399	-5.80388	6.47995e-09	2.59716e-05	Downregulated	sig		AC016739.2	1.97335	2.53695	210.498	-1.88271	0.344229	-5.46934	4.51702e-08	0.000145471	Downregulated	sig
KLF6	2.19823	2.62363	302.66	-1.42133	0.242001	-5.87325	4.27325e-09	2.59716e-05	Downregulated	sig		USP6NL	1.59575	1.87836	54.8506	-0.951175	0.201759	-4.7144	2.42419e-06	0.00260237	Downregulated	sig
FOSB	1.99897	2.50027	218.234	-1.67885	0.298296	-5.62815	1.82153e-08	4.86712e-05	Downregulated	sig		TMC1	0.310745	1.01908	5.02842	-3.27189	0.775846	-4.21718	2.47371e-05	0.012687	Downregulated	sig
FOS	1.97211	2.52539	225.127	-1.8508	0.33331	-5.5528	2.81137e-08	5.63398e-05	Downregulated	sig		NBPF20	1.59718	2.26571	106.158	-2.23657	0.538391	-4.15418	3.26463e-05	0.0129152	Downregulated	sig
LINC00877	0.851694	1.49899	19.373	-2.31942	0.459006	-5.05314	4.34602e-07	0.000580628	Downregulated	sig		ZNF101	1.87704	2.12586	100.621	-0.829079	0.200965	-4.1255	3.69934e-05	0.0129152	Downregulated	sig
TIPARP	1.52093	1.93473	61.6619	-1.40463	0.284419	-4.93859	7.86887e-07	0.000861178	Downregulated	sig		SFMBT2	2.23125	2.39057	201.826	-0.525268	0.135667	-3.87176	0.000108054	0.0272931	Downregulated	sig
MAPRE2	1.99269	2.29621	154.164	-1.02037	0.207336	-4.92136	8.59459e-07	0.000861178	Downregulated	sig		ELP5	0.512883	1.02251	5.6774	-2.11043	0.556951	-3.78925	0.0001511	0.0319093	Downregulated	sig
BHLHE40	0.81963	1.39749	15.6784	-2.05954	0.423578	-4.86224	1.16066e-06	0.00103377	Downregulated	sig		NFKBID	1.70745	1.97623	69.8254	-0.890366	0.233492	-3.81326	0.000137145	0.0319093	Downregulated	sig
FOXO3	2.10576	2.3252	176.385	-0.744428	0.155851	-4.77654	1.78338e-06	0.00129959	Downregulated	sig		SUGCT	0.767596	1.22058	9.90222	-1.6284	0.43095	-3.77863	0.000157694	0.0322446	Downregulated	sig
ZNF331	2.10619	2.4774	223.984	-1.24454	0.259982	-4.78701	1.69285e-06	0.00129959	Downregulated	sig		DHFR	1.10964	1.78431	34.3295	-2.3185	0.621991	-3.72755	0.000193354	0.0355826	Downregulated	sig
CXCL8	0.418363	1.2372	9.47789	-3.2965	0.694009	-4.74994	2.03479e-06	0.00135924	Downregulated	sig		TNS3	1.79241	2.00534	78.4121	-0.726274	0.198266	-3.66312	0.000249158	0.0423509	Downregulated	sig
RILPL2	2.11356	2.31672	175.395	-0.68586	0.147848	-4.63894	3.502e-06	0.00215939	Downregulated	sig		PES1	1.09265	1.44999	18.6899	-1.25652	0.343832	-3.65447	0.000257718	0.0425632	Downregulated	sig
NR4A2	1.9471	2.40472	179.115	-1.5327	0.338749	-4.52458	6.05151e-06	0.00346492	Downregulated	sig		EPS15L1	1.62817	1.79632	50.1853	-0.574788	0.15869	-3.62207	0.000292251	0.0470597	Downregulated	sig
LINC-PINT	2.94284	3.1295	1162.25	-0.628131	0.140415	-4.47339	7.69874e-06	0.00411421	Downregulated	sig		RAB3GAP2	2.06558	2.25669	143.627	-0.627561	0.173851	-3.60977	0.000306473	0.048225	Downregulated	sig
IL1B	0.977618	1.59226	24.5936	-2.16707	0.487834	-4.44222	8.9034e-06	0.00440043	Downregulated	sig		ADSS	1.55103	1.82362	48.6539	-0.917172	0.254141	-3.60891	0.000307483	0.048225	Downregulated	sig
DUSP1	1.34738	1.85926	48.6689	-1.73538	0.391549	-4.43209	9.33226e-06	0.00440043	Downregulated	sig		TRIM58	0.944002	1.4247	16.1119	-1.664	0.463656	-3.58886	0.000332123	0.0491771	Downregulated	sig
NOCT	1.03369	1.51004	21.7184	-1.70559	0.38684	-4.40903	1.03833e-05	0.00451467	Downregulated	sig		RPS15	2.93394	2.51135	585.962	1.40925	0.224691	6.27194	3.56569e-10	4.59332e-06	Upregulated	sig
YWHAZ	2.20964	2.42479	222.681	-0.721774	0.163946	-4.4025	1.07009e-05	0.00451467	Downregulated	sig		TOMM7	2.32055	1.78954	133.67	1.78213	0.296156	6.01754	1.77087e-09	1.14062e-05	Upregulated	sig
CSRNP1	1.40639	1.86401	50.7821	-1.55202	0.357784	-4.33786	1.43875e-05	0.00576649	Downregulated	sig		RPS28	2.97869	2.5481	646.776	1.43549	0.258311	5.55724	2.7407e-08	0.000117686	Upregulated	sig
NR4A3	0.975578	1.77435	35.4832	-2.77834	0.652776	-4.25619	2.07936e-05	0.00793721	Downregulated	sig		SNHG25	3.22373	2.957	1273.33	0.888461	0.174983	5.07741	3.82606e-07	0.000985745	Upregulated	sig
EREG	0.930043	1.4893	19.757	-2.01522	0.477538	-4.22001	2.44292e-05	0.0089011	Downregulated	sig		RPL10	2.62756	2.20804	289.369	1.40319	0.281087	4.99202	5.97512e-07	0.00128286	Upregulated	sig
ABHD5	0.951707	1.40014	16.8731	-1.61019	0.38425	-4.19047	2.78377e-05	0.00970204	Downregulated	sig		RPS27A	3.24106	2.69222	1111.13	1.82804	0.374638	4.87948	1.06366e-06	0.00195744	Upregulated	sig
MYADM	2.2133	2.47124	239.732	-0.865662	0.208784	-4.14621	3.38031e-05	0.0112902	Downregulated	sig		ATP5G1	1.5494	1.11028	22.9852	1.52236	0.316211	4.81438	1.47661e-06	0.00229536	Upregulated	sig
TXNL4A	1.59052	1.86022	57.3657	-0.912635	0.220816	-4.13301	3.58037e-05	0.0114801	Downregulated	sig		EIF2S2	2.1838	1.95853	119.22	0.761944	0.158809	4.79787	1.60365e-06	0.00229536	Upregulated	sig
RP11-489E7.4	0.912997	1.40042	16.4827	-1.73459	0.421692	-4.11341	3.89858e-05	0.0120196	Downregulated	sig		GSDMD	1.46268	0.854514	17.0576	2.19588	0.462041	4.75256	2.00854e-06	0.00235219	Upregulated	sig
SIK3	2.82169	2.97033	833.479	-0.503224	0.123689	-4.06845	4.73274e-05	0.014051	Downregulated	sig		TPT1	2.78498	2.28058	397.004	1.68421	0.354154	4.75558	1.97878e-06	0.00235219	Upregulated	sig
TNFAIP3	2.04467	2.40285	189.68	-1.20015	0.298775	-4.01689	5.89719e-05	0.0168828	Downregulated	sig		COX4I1	2.55965	2.30182	277.103	0.860711	0.184581	4.66307	3.11532e-06	0.00308704	Upregulated	sig
STX11	1.18708	1.56102	26.185	-1.30871	0.329121	-3.97638	6.99736e-05	0.018697	Downregulated	sig		RPL37A	3.08205	2.61402	803.345	1.56048	0.340267	4.58606	4.51698e-06	0.00342281	Upregulated	sig
SLC7A5	1.31299	1.72756	37.8747	-1.424	0.357484	-3.98338	6.79429e-05	0.018697	Downregulated	sig		IFITM2	2.46138	2.18476	217.451	0.920944	0.200423	4.59502	4.32718e-06	0.00342281	Upregulated	sig
MEF2D	1.81955	2.01403	87.5216	-0.653177	0.165429	-3.94838	7.86803e-05	0.0203452	Downregulated	sig		DAZAP1	1.82692	1.4878	47.4787	1.15489	0.251805	4.58644	4.50861e-06	0.00342281	Upregulated	sig
ANPEP	1.67733	1.93171	68.7737	-0.871053	0.225352	-3.8653	0.000110953	0.0254114	Downregulated	sig		RPL9	2.25727	1.59703	109.013	2.22784	0.488489	4.56067	5.09905e-06	0.00364922	Upregulated	sig
PELI1	2.20488	2.36363	203.306	-0.529788	0.13801	-3.83876	0.000123656	0.0270441	Downregulated	sig		SRP14	2.70704	2.36448	365.67	1.14283	0.254988	4.48191	7.39784e-06	0.00476495	Upregulated	sig
LINC00936	1.16511	1.50343	23.3853	-1.18236	0.308191	-3.83644	0.000124829	0.0270441	Downregulated	sig		LGALS1	2.25215	1.94175	130.554	1.04214	0.236751	4.40184	1.07336e-05	0.0065843	Upregulated	sig
YWHAQ	1.88648	2.07744	101.682	-0.653892	0.171932	-3.80321	0.000142835	0.0286241	Downregulated	sig		LGALS9	1.80449	1.43294	43.9902	1.25522	0.286062	4.38794	1.14431e-05	0.00670046	Upregulated	sig
RGCC	1.02391	1.50642	21.4366	-1.70878	0.447877	-3.8153	0.000136017	0.0286241	Downregulated	sig		SHISA5	1.89127	1.61456	57.8405	0.9481	0.220483	4.30011	1.70711e-05	0.00956129	Upregulated	sig
JUN	2.38169	2.70188	389.175	-1.06712	0.282029	-3.78373	0.000154497	0.0294869	Downregulated	sig		RPL35AP21	1.26051	0.562136	9.9387	2.66406	0.622805	4.27752	1.88984e-05	0.0101437	Upregulated	sig
GRASP	1.33647	1.76933	41.3266	-1.48638	0.394926	-3.76369	0.000167423	0.0305014	Downregulated	sig		RPL12	2.76728	2.53947	458.494	0.760252	0.180609	4.20939	2.56064e-05	0.012687	Upregulated	sig
RCOR1	2.25332	2.43577	235.552	-0.61753	0.163913	-3.76743	0.000164935	0.0305014	Downregulated	sig		TRBC2	2.1658	1.79261	102.39	1.25784	0.301962	4.16557	3.10578e-05	0.0129152	Upregulated	sig
HMGCS1	1.22405	1.56662	27.1123	-1.17866	0.316049	-3.72936	0.000191965	0.0341953	Downregulated	sig		EEF1D	2.73575	2.47791	416.107	0.862521	0.208869	4.12949	3.63567e-05	0.0129152	Upregulated	sig
RRP12	1.99248	2.2891	152.706	-1.0012	0.269896	-3.70958	0.000207604	0.0361772	Downregulated	sig		RPS29	2.87321	2.11359	437.422	2.53679	0.604643	4.19553	2.7224e-05	0.0129152	Upregulated	sig
SRGN	2.78474	2.95908	793.483	-0.584437	0.160598	-3.63913	0.000273559	0.042997	Downregulated	sig		CARHSP1	1.58439	1.16305	25.3148	1.4622	0.352976	4.14248	3.43569e-05	0.0129152	Upregulated	sig
EPB41L3	1.45136	1.73537	42.2985	-0.996835	0.273441	-3.64553	0.000266846	0.042997	Downregulated	sig		GRN	2.42946	2.08424	192.075	1.1523	0.27757	4.15138	3.30475e-05	0.0129152	Upregulated	sig
PPP1R15A	1.47789	1.88754	55.2711	-1.39263	0.382527	-3.6406	0.000272002	0.042997	Downregulated	sig		PHB	1.11706	0.418144	6.87048	2.86855	0.695032	4.12721	3.67184e-05	0.0129152	Upregulated	sig
GPR183	1.16826	1.54868	25.2666	-1.30395	0.360414	-3.61791	0.000296988	0.0457819	Downregulated	sig		RPS9	2.56595	2.30296	279.936	0.882921	0.214049	4.12486	3.70955e-05	0.0129152	Upregulated	sig
NFE2L2	1.91354	2.11215	109.523	-0.66295	0.18366	-3.60967	0.00030659	0.0463702	Downregulated	sig		CAPNS1	2.29286	1.99638	145.066	0.990183	0.240911	4.11017	3.95371e-05	0.0134031	Upregulated	sig
STK38	2.61823	2.41949	348.528	0.651367	0.121901	5.34341	9.12144e-08	0.000146235	Upregulated	sig		SOD1	2.16459	1.82647	104.588	1.13845	0.279273	4.07647	4.57247e-05	0.0151032	Upregulated	sig
LINC01550	1.67969	1.35317	34.9777	1.10291	0.281079	3.92383	8.71534e-05	0.0218319	Upregulated	sig		POLR2J	1.38346	0.798221	14.2003	2.13434	0.529967	4.0273	5.64205e-05	0.0177091	Upregulated	sig
CTB-133G6.1	2.40719	2.12699	198.721	0.919064	0.235595	3.90104	9.57814e-05	0.0232662	Upregulated	sig		UBA52	3.06216	2.85237	918.969	0.700028	0.174055	4.02187	5.77381e-05	0.0177091	Upregulated	sig
ZNF263	1.65624	1.36797	34.2749	0.955898	0.24612	3.88386	0.000102811	0.0242392	Upregulated	sig		CD37	2.29146	2.00421	145.642	0.965646	0.239938	4.02456	5.70816e-05	0.0177091	Upregulated	sig
RAB30-AS1	1.47304	1.13663	21.2514	1.17041	0.307603	3.80494	0.000141839	0.0286241	Upregulated	sig		FAM86DP	1.09701	0.481208	6.77563	2.6441	0.665429	3.97353	7.0816e-05	0.0191138	Upregulated	sig
NDUFAF6	1.75955	1.50153	44.9355	0.845587	0.223286	3.78701	0.000152473	0.0294869	Upregulated	sig		NSA2	2.4541	2.21596	220.616	0.795886	0.199777	3.98388	6.78004e-05	0.0191138	Upregulated	sig
HERC4	2.08364	1.87486	99.9433	0.691273	0.18867	3.66391	0.000248389	0.0423636	Upregulated	sig		SLC25A6	2.34128	2.07524	166.199	0.892187	0.224627	3.97186	7.13125e-05	0.0191138	Upregulated	sig
SLC35D2	1.42326	1.00002	17.6831	1.49666	0.410978	3.6417	0.000270847	0.042997	Upregulated	sig		GRINA	1.68236	1.315	33.0964	1.24739	0.313202	3.98269	6.81395e-05	0.0191138	Upregulated	sig
ESYT2	2.38505	2.49743	289.262	-0.383811	0.106695	-3.59728	0.000321565	0.0477345	N.S.	N.S.		IGHM	2.43032	2.13098	199.054	1.00274	0.251138	3.99279	6.52995e-05	0.0191138	Upregulated	sig
FBXO11	2.44981	2.57735	343.472	-0.43235	0.120432	-3.59	0.000330678	0.0481948	N.S.	N.S.		SNRPB	1.61582	1.2087	27.5094	1.40745	0.362096	3.88695	0.000101511	0.0261532	Upregulated	sig
ANKRD36B	1.58261	1.21599	26.8992	1.26719	0.358551	3.53421	0.000408999	0.0575182	N.S.	N.S.		ATP5E	2.20576	1.88626	116.59	1.07346	0.277686	3.86572	0.000110761	0.0274389	Upregulated	sig
2023-03-02	1.61844	1.3407	31.6793	0.939826	0.265669	3.53757	0.00040382	0.0575182	N.S.	N.S.		CIB1	1.78597	1.42925	42.5544	1.217	0.315999	3.85127	0.000117507	0.0285607	Upregulated	sig
PDE4B	1.90652	2.08313	104.361	-0.60467	0.171578	-3.52416	0.000424827	0.058296	N.S.	N.S.		RBM43	1.48136	1.0486	19.5826	1.50915	0.397186	3.7996	0.000144932	0.0319093	Upregulated	sig
FAM49A	1.96234	2.14043	119.114	-0.606667	0.172275	-3.52152	0.000429088	0.058296	N.S.	N.S.		BRI3	1.83317	1.51789	48.977	1.05599	0.276648	3.81708	0.000135039	0.0319093	Upregulated	sig
GDPD1	1.19264	0.703521	9.53534	1.84454	0.524979	3.51354	0.000442177	0.058296	N.S.	N.S.		GPAA1	1.28859	0.872741	12.3676	1.50763	0.397556	3.79226	0.000149284	0.0319093	Upregulated	sig
ZNF701	1.24158	0.862107	11.6469	1.35047	0.384455	3.51268	0.00044362	0.058296	N.S.	N.S.		PSAP	2.98699	2.74324	751.396	0.813235	0.214454	3.79212	0.000149364	0.0319093	Upregulated	sig
LL22NC03-2H8.5	1.5664	0.942014	21.9587	2.17715	0.621862	3.50101	0.000463493	0.0599251	N.S.	N.S.		SDR39U1	1.41436	0.99253	16.777	1.46418	0.385616	3.797	0.00014646	0.0319093	Upregulated	sig
CTNNB1	2.17533	2.30647	182.77	-0.450982	0.130131	-3.4656	0.000529054	0.0669934	N.S.	N.S.		RPL29	1.73148	1.2519	34.6508	1.64475	0.435018	3.78088	0.000156278	0.0322446	Upregulated	sig
CREB5	1.44854	1.70405	40.1964	-0.876489	0.253126	-3.46265	0.000534877	0.0669934	N.S.	N.S.		PNPLA2	1.37949	0.967324	15.5084	1.46046	0.387102	3.77279	0.000161429	0.0324927	Upregulated	sig
HDAC1	1.87194	1.67807	61.8967	0.642479	0.186643	3.44229	0.000576818	0.0700571	N.S.	N.S.		ANKRA2	2.13501	1.91596	106.892	0.729351	0.194895	3.74227	0.000182362	0.0340462	Upregulated	sig
YBX3	1.07872	1.48044	21.1386	-1.40076	0.406752	-3.44378	0.000573647	0.0700571	N.S.	N.S.		CD151	1.42249	0.995117	17.0449	1.50171	0.400915	3.74571	0.000179887	0.0340462	Upregulated	sig
CHCHD6	1.35842	0.99187	15.7061	1.29684	0.377897	3.43173	0.000599742	0.0706989	N.S.	N.S.		RAB2B	1.81535	1.64322	52.8856	0.591255	0.157863	3.74537	0.000180127	0.0340462	Upregulated	sig
EMP1	0.91234	1.44737	18.1517	-1.9638	0.572174	-3.43217	0.000598772	0.0706989	N.S.	N.S.		KLHL28	1.67124	1.46076	36.3887	0.712226	0.19008	3.74698	0.000178976	0.0340462	Upregulated	sig
SRA1	1.28417	1.56495	28.2676	-0.981567	0.286524	-3.42577	0.000613051	0.0712205	N.S.	N.S.		SNRPD2	1.53813	1.14238	23.0171	1.37016	0.365622	3.74748	0.000178621	0.0340462	Upregulated	sig
NFKBIA	2.17789	2.52657	254.03	-1.16549	0.34164	-3.41145	0.000646194	0.0729562	N.S.	N.S.		DCTN2	1.66525	1.38999	34.0082	0.940578	0.253267	3.71378	0.000204188	0.0365326	Upregulated	sig
DDX17	2.55478	2.3311	293.063	0.735046	0.215363	3.41305	0.000642396	0.0729562	N.S.	N.S.		RPS12	2.89055	2.45148	525.537	1.46437	0.399294	3.6674	0.000245031	0.0423509	Upregulated	sig
PACSIN2	1.94969	2.09335	110.195	-0.493126	0.145242	-3.39521	0.000685751	0.0763469	N.S.	N.S.		CCR7	2.19581	2.01393	127.223	0.608495	0.166083	3.6638	0.000248497	0.0423509	Upregulated	sig
MCL1	1.95717	2.24938	139.098	-0.978839	0.29006	-3.3746	0.000739221	0.0811725	N.S.	N.S.		NARS	1.926	1.72855	66.9869	0.67837	0.185946	3.64821	0.000264069	0.0430599	Upregulated	sig
YPEL5	1.83849	2.14288	107.894	-1.02448	0.305524	-3.35319	0.000798848	0.0822519	N.S.	N.S.		POLR2C	0.994753	0.440981	5.31473	2.31605	0.642242	3.6062	0.000310718	0.048225	Upregulated	sig
CD83	2.40285	2.62055	350.132	-0.73628	0.218813	-3.36488	0.000765767	0.0822519	N.S.	N.S.		RPS27	2.96932	2.58858	652.78	1.27063	0.353505	3.59438	0.000325163	0.0491771	Upregulated	sig
LINC01278	1.7744	1.56665	48.6284	0.691833	0.206999	3.34221	0.000831138	0.0822519	N.S.	N.S.		MZT2B	1.96015	1.68564	68.0999	0.931544	0.259366	3.59162	0.000328626	0.0491771	Upregulated	sig
RAB11FIP1	2.30795	2.4742	260.902	-0.560785	0.167751	-3.34297	0.00082886	0.0822519	N.S.	N.S.		TUFM	1.70568	1.3188	34.5141	1.3226	0.368188	3.5922	0.000327904	0.0491771	Upregulated	sig
CD44	2.59991	2.72851	485.928	-0.434863	0.130087	-3.34287	0.000829153	0.0822519	N.S.	N.S.		SEC63	2.15282	2.27644	160.561	-0.408297	0.0984539	-4.14708	3.36736e-05	0.0129152	N.S.	N.S.
RPS26	1.65175	1.27172	31.5689	1.30488	0.388593	3.35796	0.000785211	0.0822519	N.S.	N.S.		HNRNPU	2.28443	2.42797	223.558	-0.470453	0.118584	-3.96726	7.27043e-05	0.0191138	N.S.	N.S.
HECTD4	2.17181	2.03173	131.45	0.458192	0.137045	3.34336	0.000827708	0.0822519	N.S.	N.S.		CYTH1	2.77871	2.90713	686.072	-0.423277	0.1158	-3.65523	0.000256949	0.0425632	N.S.	N.S.
COQ7	1.00828	1.37675	16.8239	-1.31202	0.390877	-3.3566	0.000789085	0.0822519	N.S.	N.S.		RPS3A	1.85914	1.48619	50.0575	1.26738	0.357991	3.54026	0.000399733	0.0547805	N.S.	N.S.
RP11-293M10.1	0.96039	1.35806	15.7812	-1.48235	0.444848	-3.33226	0.000861445	0.0831969	N.S.	N.S.		TMEM248	2.08851	1.91392	99.7828	0.581608	0.163948	3.54751	0.000388889	0.0547805	N.S.	N.S.
MIR24-2	1.196	1.79316	40.0545	-2.05991	0.61782	-3.33416	0.000855575	0.0831969	N.S.	N.S.		RBMX	3.06779	2.90005	965.742	0.559359	0.157807	3.54459	0.000393228	0.0547805	N.S.	N.S.
MEF2A	1.99731	2.09783	116.05	-0.332461	0.100259	-3.31602	0.000913088	0.0871347	N.S.	N.S.		RPL8	3.03221	2.7738	824.297	0.86081	0.242727	3.54642	0.000390507	0.0547805	N.S.	N.S.
ARHGAP26	2.70565	2.82857	615.895	-0.417412	0.126978	-3.28727	0.00101164	0.0932101	N.S.	N.S.		NAP1L1	2.29134	2.45925	234.554	-0.551973	0.155611	-3.54713	0.000389455	0.0547805	N.S.	N.S.
PHACTR1	1.30117	1.63554	32.1574	-1.17432	0.356733	-3.29188	0.000995191	0.0932101	N.S.	N.S.		PSPC1	2.2562	2.4084	211.708	-0.502248	0.141763	-3.54288	0.000395776	0.0547805	N.S.	N.S.
RC3H2	2.19087	2.06096	138.788	0.428192	0.130256	3.28732	0.00101147	0.0932101	N.S.	N.S.		EEF2	2.53725	2.31829	271.75	0.734954	0.206758	3.55466	0.000378469	0.0547805	N.S.	N.S.
AGFG2	1.23813	0.876355	11.6849	1.30388	0.397308	3.28179	0.00103152	0.093962	N.S.	N.S.		SNHG6	1.65274	1.17108	28.7441	1.66383	0.470506	3.53627	0.000405822	0.0550294	N.S.	N.S.
UAP1	0.956153	1.32204	14.7608	-1.31317	0.401117	-3.27379	0.00106115	0.0955752	N.S.	N.S.		RAB8A	1.83878	1.54605	50.4615	0.974881	0.275979	3.53245	0.000411724	0.0552482	N.S.	N.S.
PCED1B	2.42259	2.23797	224.422	0.608341	0.186722	3.258	0.00112199	0.0994407	N.S.	N.S.		LTB	2.44457	2.06204	194.311	1.28037	0.365712	3.50104	0.000463443	0.0602925	N.S.	N.S.
PTMAP5	1.21103	1.55993	26.5834	-1.19946	0.368551	-3.25452	0.00113584	0.0994407	N.S.	N.S.		TSC22D4	1.52658	1.20101	23.5127	1.14054	0.326726	3.4908	0.00048157	0.0602925	N.S.	N.S.
SLFN12L	2.26021	2.08102	154.846	0.590833	0.181618	3.25316	0.00114129	0.0994407	N.S.	N.S.		CD81	2.37834	2.11364	181.375	0.890612	0.254671	3.4971	0.00047034	0.0602925	N.S.	N.S.
GIMAP7	1.81976	1.51583	49.6224	1.02289	0.31479	3.24942	0.00115641	0.0996747	N.S.	N.S.		RNF41	1.54255	1.77423	44.9108	-0.793396	0.226828	-3.49779	0.000469132	0.0602925	N.S.	N.S.
AGFG1	2.28494	2.38858	227.155	-0.354971	0.109808	-3.23265	0.0012265	0.101539	N.S.	N.S.		SUPT4H1	1.54195	1.20527	24.2171	1.16228	0.332886	3.49154	0.000480252	0.0602925	N.S.	N.S.
CLCN7	1.41579	1.73535	41.2179	-1.08383	0.335051	-3.23482	0.0012172	0.101539	N.S.	N.S.		PRPF6	2.26838	2.14183	158.481	0.424281	0.121521	3.49143	0.000480444	0.0602925	N.S.	N.S.
H3F3B	2.48349	2.65819	395.361	-0.586068	0.181138	-3.23547	0.00121443	0.101539	N.S.	N.S.		METTL8	1.58907	1.79261	48.0982	-0.700634	0.201098	-3.48404	0.000493904	0.060595	N.S.	N.S.
GNA15	1.18991	1.51834	24.4476	-1.1584	0.3584	-3.23213	0.00122871	0.101539	N.S.	N.S.		ZBTB11	1.76756	1.99086	75.119	-0.737574	0.211589	-3.48588	0.000490521	0.060595	N.S.	N.S.
ATF3	1.22985	1.71284	35.138	-1.67383	0.51984	-3.21989	0.00128239	0.104895	N.S.	N.S.		SLC25A45	1.64935	1.34791	32.0891	1.04358	0.300227	3.47595	0.000509046	0.0618635	N.S.	N.S.
FAM134C	1.94731	1.76576	74.663	0.609991	0.190553	3.20116	0.00136877	0.110829	N.S.	N.S.		DYNLT1	1.70861	1.35007	35.3958	1.21802	0.350894	3.47118	0.000518174	0.0621761	N.S.	N.S.
CEBPD	1.41368	1.70731	39.1907	-0.997614	0.312565	-3.1917	0.00141436	0.113375	N.S.	N.S.		SNAPC2	1.43987	0.962131	17.2653	1.69293	0.48826	3.46728	0.000525756	0.0621761	N.S.	N.S.
LMNA	0.996579	1.44324	18.7845	-1.60252	0.507565	-3.15727	0.00159251	0.1182	N.S.	N.S.		RPL34	2.50637	2.20449	237.133	1.01408	0.292819	3.46315	0.000533881	0.0623449	N.S.	N.S.
NLRP3	1.65105	1.8871	62.8835	-0.811089	0.256283	-3.16482	0.00155179	0.1182	N.S.	N.S.		VPS28	1.6689	1.28866	31.7619	1.30832	0.377965	3.46148	0.000537206	0.0623449	N.S.	N.S.
TRANK1	1.66804	1.43749	37.0345	0.776407	0.245881	3.15765	0.00159044	0.1182	N.S.	N.S.		HINT1	1.49213	0.998393	19.4366	1.76762	0.511761	3.454	0.000552335	0.0629662	N.S.	N.S.
FAM19A1	2.0374	1.82931	89.843	0.68778	0.217834	3.15736	0.00159204	0.1182	N.S.	N.S.		AKR1A1	1.92948	1.72518	67.146	0.700026	0.203409	3.44146	0.000578574	0.0648103	N.S.	N.S.
IL1RAP	1.27601	1.64242	31.9988	-1.25497	0.396892	-3.16199	0.00156696	0.1182	N.S.	N.S.		RPL18A	1.54355	0.828576	19.8426	2.56823	0.74691	3.43847	0.000585016	0.064967	N.S.	N.S.
ANXA1	2.05156	2.30936	164.629	-0.867721	0.274704	-3.15875	0.00158445	0.1182	N.S.	N.S.		RPS26	1.4332	0.895509	16.4394	1.9476	0.567981	3.42898	0.000605847	0.0667054	N.S.	N.S.
OLR1	0.443707	1.28733	10.685	-3.33917	1.05472	-3.16592	0.00154591	0.1182	N.S.	N.S.		CD3D	1.84264	1.49401	48.9209	1.17155	0.342723	3.41837	0.000629975	0.0681962	N.S.	N.S.
HAGH	1.7566	1.56292	47.2524	0.651926	0.205899	3.16624	0.00154422	0.1182	N.S.	N.S.		SIN3A	1.84695	2.05892	89.0271	-0.709503	0.207993	-3.41119	0.0006468	0.0694339	N.S.	N.S.
TDP2	1.45332	1.06404	19.3459	1.36029	0.431773	3.15047	0.00163006	0.119877	N.S.	N.S.		TRABD	1.46476	1.02861	18.8153	1.57003	0.462605	3.3939	0.000689059	0.0733591	N.S.	N.S.
LTB	2.67704	2.43318	382.107	0.804907	0.256037	3.14371	0.00166819	0.121566	N.S.	N.S.		PFDN5	2.58298	2.42028	317.208	0.54369	0.160444	3.38866	0.000702341	0.0735573	N.S.	N.S.
VEGFB	0.945408	1.26793	13.3361	-1.13721	0.363519	-3.12833	0.001758	0.126956	N.S.	N.S.		MTG2	1.69133	1.43002	36.6006	0.900482	0.265704	3.38905	0.000701359	0.0735573	N.S.	N.S.
RP11-849H4.2	1.52244	1.15167	23.239	1.28376	0.411886	3.11678	0.00182836	0.130858	N.S.	N.S.		HCST	1.95205	1.58123	62.2744	1.25343	0.37182	3.37108	0.000748735	0.0776669	N.S.	N.S.
HBEGF	1.26326	1.61057	30.0441	-1.21274	0.389883	-3.11051	0.00186763	0.132486	N.S.	N.S.		PLAUR	2.62924	2.86721	564.207	-0.790591	0.2348	-3.36709	0.000759667	0.0776669	N.S.	N.S.
REL	2.11307	2.25524	160.705	-0.482682	0.155683	-3.10042	0.00193246	0.134701	N.S.	N.S.		EVL	2.8405	2.71827	597.206	0.410037	0.121931	3.36286	0.000771382	0.0779787	N.S.	N.S.
GPCPD1	2.37238	2.50725	290.184	-0.461907	0.148928	-3.10156	0.00192506	0.134701	N.S.	N.S.		SAFB	2.08908	2.28397	152.402	-0.648528	0.19292	-3.36164	0.000774824	0.0779787	N.S.	N.S.
BTG2	1.46035	1.80688	47.6106	-1.17383	0.380741	-3.08301	0.00204916	0.141604	N.S.	N.S.		SDHAF3	1.51555	1.1313	21.9362	1.34553	0.400717	3.3578	0.000785642	0.0784546	N.S.	N.S.
RASGEF1B	1.66957	1.93544	68.6626	-0.911996	0.296141	-3.0796	0.00207276	0.14201	N.S.	N.S.		EIF1AY	1.58217	1.15265	25.0192	1.48819	0.44407	3.35126	0.000804452	0.079715	N.S.	N.S.
RP11-305L7.3	0.754065	1.16771	9.65641	-1.54429	0.50291	-3.07071	0.00213552	0.143698	N.S.	N.S.		IWS1	1.91654	1.73289	66.2755	0.611822	0.183043	3.34251	0.000830241	0.080402	N.S.	N.S.
SNAPC4	1.35394	1.03102	16.0574	1.18417	0.385908	3.06853	0.00215117	0.143698	N.S.	N.S.		RPL32	2.76349	2.48169	435.753	0.940302	0.281005	3.34621	0.000819246	0.080402	N.S.	N.S.
MAP3K8	1.75204	1.98211	78.723	-0.774408	0.252261	-3.06986	0.00214157	0.143698	N.S.	N.S.		SH3BP1	1.7953	1.48339	44.9223	1.05959	0.317197	3.34048	0.000836351	0.080402	N.S.	N.S.
ELL	1.5119	1.73764	44.6339	-0.787343	0.257081	-3.06263	0.00219403	0.14535	N.S.	N.S.		ZSCAN29	1.27912	0.884221	12.2236	1.4291	0.428197	3.33748	0.000845404	0.0806703	N.S.	N.S.
SYNRG	2.344	2.20612	196.228	0.451042	0.147522	3.05745	0.00223228	0.146672	N.S.	N.S.		MTCH2	1.75456	1.94842	69.983	-0.638541	0.191772	-3.32968	0.000869458	0.0820548	N.S.	N.S.
VPS45	1.58921	1.36394	30.8679	0.790785	0.259184	3.05106	0.00228037	0.148613	N.S.	N.S.		ACTG1	2.37833	2.10084	179.613	0.937582	0.281669	3.32866	0.000872652	0.0820548	N.S.	N.S.
SNTB2	1.62423	1.30368	30.9061	1.08905	0.359039	3.03324	0.0024194	0.156402	N.S.	N.S.		RPL35A	2.46878	2.06814	203.043	1.34021	0.402936	3.32612	0.00088064	0.0822058	N.S.	N.S.
EPDR1	1.54546	1.10949	23.3521	1.49765	0.495235	3.02412	0.00249356	0.159229	N.S.	N.S.		RPL35	2.93218	2.73772	690.278	0.648832	0.195834	3.31318	0.000922418	0.0842736	N.S.	N.S.
CLYBL	1.80475	1.59786	52.2001	0.695689	0.230132	3.023	0.00250284	0.159229	N.S.	N.S.		WDR33	2.26522	2.38399	206.974	-0.391569	0.118374	-3.3079	0.000939996	0.0852749	N.S.	N.S.
MRPL9	1.16201	0.807993	9.68808	1.31844	0.437634	3.01266	0.00258969	0.159684	N.S.	N.S.		MTCH1	1.77831	1.51024	44.6678	0.930555	0.281514	3.30554	0.000947938	0.0853939	N.S.	N.S.
MAP3K2	2.4068	2.5066	299.517	-0.344329	0.114278	-3.01308	0.00258613	0.159684	N.S.	N.S.		NEK11	0.76711	1.19423	9.40866	-1.64346	0.498109	-3.29939	0.000968938	0.0866796	N.S.	N.S.
MBD4	1.60212	1.36024	31.2535	0.83336	0.27635	3.01559	0.00256476	0.159684	N.S.	N.S.		TRIB2	1.2481	0.831238	11.1715	1.53265	0.46511	3.29525	0.000983346	0.0873618	N.S.	N.S.
TSPYL1	1.3462	1.67759	35.5191	-1.13057	0.374544	-3.01852	0.00254013	0.159684	N.S.	N.S.		GRB2	2.80539	2.91728	714.162	-0.368849	0.112436	-3.28053	0.00103613	0.0901851	N.S.	N.S.
GNB5	1.92769	2.06569	103.89	-0.464126	0.154454	-3.00495	0.00265621	0.162536	N.S.	N.S.		ELP6	1.62975	1.35883	31.3693	0.931578	0.284823	3.27073	0.00107272	0.0927432	N.S.	N.S.
FAM69A	1.96062	1.81726	80.0655	0.474313	0.158357	2.9952	0.00274262	0.162955	N.S.	N.S.		SELPLG	2.07284	1.8489	92.2417	0.754674	0.230949	3.26772	0.00108419	0.0931104	N.S.	N.S.
ATP1B3	2.14857	2.33045	184.531	-0.616545	0.206472	-2.98609	0.00282569	0.162955	N.S.	N.S.		PSMA5	1.89052	2.06033	92.8798	-0.570054	0.174654	-3.26391	0.00109888	0.0937467	N.S.	N.S.
ELL2	1.77102	2.00697	83.095	-0.80992	0.270486	-2.99431	0.00275064	0.162955	N.S.	N.S.		RPS8	2.72836	2.48568	414.133	0.811129	0.249298	3.25365	0.00113933	0.0937762	N.S.	N.S.
SRF	1.18022	0.69684	9.16066	1.82064	0.609504	2.98708	0.00281658	0.162955	N.S.	N.S.		EPB41L4A-AS1	1.06927	0.573944	6.71608	1.9431	0.596569	3.25712	0.00112548	0.0937762	N.S.	N.S.
RCC1L	1.63234	1.42897	34.9198	0.666793	0.222784	2.993	0.00276254	0.162955	N.S.	N.S.		DMD	0.923237	1.29881	12.7018	-1.35227	0.415729	-3.25276	0.0011429	0.0937762	N.S.	N.S.
DDX10	1.70454	1.49161	40.9516	0.73103	0.243527	3.00184	0.00268351	0.162955	N.S.	N.S.		CST3	2.09316	1.83989	94.347	0.853945	0.262209	3.25674	0.00112701	0.0937762	N.S.	N.S.
ATP2B1	2.72567	2.84258	639.544	-0.396786	0.132706	-2.98996	0.00279015	0.162955	N.S.	N.S.		XRCC6	2.169	2.31384	171.498	-0.474287	0.145538	-3.25884	0.00111868	0.0937762	N.S.	N.S.
GRAP2	2.29518	2.16753	176.928	0.418438	0.140028	2.98823	0.00280594	0.162955	N.S.	N.S.		RPL10A	1.96358	1.46949	59.4241	1.67693	0.517829	3.23839	0.00120207	0.0959659	N.S.	N.S.
PNPLA8	1.50558	1.75333	45.3576	-0.846532	0.284199	-2.97866	0.00289511	0.165766	N.S.	N.S.		TACO1	1.25384	1.53921	24.5447	-0.986485	0.304467	-3.24004	0.00119513	0.0959659	N.S.	N.S.
P2RY8	2.83553	2.73943	638.282	0.312265	0.105061	2.97222	0.00295652	0.167965	N.S.	N.S.		DNAJB1	1.92326	1.69687	64.9398	0.764853	0.236266	3.23726	0.00120684	0.0959659	N.S.	N.S.
TTI2	1.35968	1.00271	15.8824	1.25252	0.421812	2.96937	0.00298412	0.167965	N.S.	N.S.		PNKD	1.58188	1.30317	27.8151	0.955351	0.29528	3.2354	0.00121471	0.0959663	N.S.	N.S.
KMT2A	2.33521	2.20295	193.045	0.434187	0.146284	2.96811	0.00299637	0.167965	N.S.	N.S.		CFP	1.59265	1.23752	26.9449	1.2105	0.376068	3.21882	0.0012872	0.0987008	N.S.	N.S.
UBTD1	0.932324	1.24669	12.72	-1.10497	0.372642	-2.96523	0.00302458	0.168368	N.S.	N.S.		DCTN3	1.25509	0.840252	11.3772	1.53266	0.475918	3.22043	0.00127998	0.0987008	N.S.	N.S.
SAP130	1.75997	1.88662	69.1642	-0.429962	0.145245	-2.96026	0.00307383	0.168766	N.S.	N.S.		MTMR10	1.62694	1.86386	55.1538	-0.785401	0.243898	-3.2202	0.00128101	0.0987008	N.S.	N.S.
OSBPL5	1.79415	1.56977	50.2143	0.750859	0.253602	2.96077	0.00306867	0.168766	N.S.	N.S.		C14orf2	2.39683	2.20721	201.372	0.635016	0.197673	3.21245	0.00131609	0.0991456	N.S.	N.S.
RNF8	1.35348	1.1126	17.2742	0.845774	0.286454	2.95256	0.00315147	0.171851	N.S.	N.S.		SNRPB2	1.6206	1.32324	30.0474	1.00692	0.313226	3.21468	0.00130591	0.0991456	N.S.	N.S.
SP3	2.05311	2.17216	135.375	-0.395046	0.134422	-2.93884	0.00329438	0.176973	N.S.	N.S.		UBL5	1.52479	1.11145	22.0596	1.45432	0.453138	3.20944	0.00132992	0.0996048	N.S.	N.S.
TRA2A	2.24006	2.36524	210.582	-0.423197	0.143988	-2.93911	0.00329152	0.176973	N.S.	N.S.		UBE2J2	1.7609	1.54362	44.7204	0.744284	0.232578	3.20015	0.00137356	0.100491	N.S.	N.S.
DDB2	2.06068	1.92204	101.595	0.450723	0.153667	2.93312	0.00335578	0.176973	N.S.	N.S.		PLEKHM2	2.06376	2.20586	133.875	-0.467831	0.146102	-3.20208	0.00136437	0.100491	N.S.	N.S.
RHOT2	1.98783	1.703	74.68	0.949065	0.323386	2.93477	0.00333792	0.176973	N.S.	N.S.		RPL21	2.29636	1.92799	138.976	1.23434	0.385895	3.19864	0.00138075	0.100491	N.S.	N.S.
TOB1	0.919636	1.26678	13.012	-1.23535	0.42059	-2.93717	0.0033122	0.176973	N.S.	N.S.		RPS19	2.75567	2.41475	409.776	1.13757	0.355372	3.20106	0.00136924	0.100491	N.S.	N.S.
TMED5	1.51817	1.71904	43.5614	-0.671395	0.229348	-2.9274	0.00341804	0.179079	N.S.	N.S.		S100A4	2.11132	1.82016	95.5881	0.972854	0.305096	3.18869	0.00142921	0.102855	N.S.	N.S.
INSIG1	1.45978	1.67649	38.8896	-0.758788	0.260628	-2.91138	0.00359832	0.180309	N.S.	N.S.		DDX19A	0.83761	1.2462	10.8902	-1.47153	0.461254	-3.19029	0.00142132	0.102855	N.S.	N.S.
CHKA	1.29078	1.54234	27.4569	-0.857914	0.293903	-2.91903	0.0035112	0.180309	N.S.	N.S.		C14orf119	0.979852	0.505084	5.34485	1.94346	0.610953	3.18104	0.00146748	0.10429	N.S.	N.S.
CD69	1.32435	1.59726	30.7028	-0.944168	0.323267	-2.92071	0.00349236	0.180309	N.S.	N.S.		UQCRC2	1.92746	1.71818	66.5175	0.711098	0.22346	3.18221	0.00146156	0.10429	N.S.	N.S.
CCL4	1.40809	1.68868	37.871	-0.958416	0.328821	-2.91471	0.00356023	0.180309	N.S.	N.S.		RP11-54A4.2	1.50946	1.80316	45.5586	-0.989449	0.31209	-3.1704	0.0015223	0.106472	N.S.	N.S.
PHLPP1	1.70448	1.84694	62.1038	-0.485476	0.166668	-2.91284	0.00358157	0.180309	N.S.	N.S.		IFFO1	1.18526	0.742402	9.37586	1.72037	0.542856	3.16911	0.00152905	0.106472	N.S.	N.S.
ZNF490	1.30482	1.63968	32.4434	-1.17873	0.404876	-2.91133	0.00359897	0.180309	N.S.	N.S.		MBTPS1	1.83756	1.98887	80.076	-0.492737	0.155409	-3.17058	0.00152133	0.106472	N.S.	N.S.
TBCB	1.74025	1.52926	44.7931	0.702909	0.2405	2.92271	0.00347004	0.180309	N.S.	N.S.		RPL18	2.37803	1.93221	160.14	1.49405	0.472927	3.15915	0.00158229	0.109266	N.S.	N.S.
IL18R1	1.49873	1.1874	23.039	1.07077	0.368377	2.90673	0.00365225	0.181841	N.S.	N.S.		DGCR14	1.13923	0.616898	7.91303	1.95176	0.617951	3.15844	0.00158615	0.109266	N.S.	N.S.
RP11-403I13.8	1.68387	1.47069	39.1024	0.715412	0.246525	2.90198	0.0037081	0.182681	N.S.	N.S.		PPDPF	1.90324	1.60216	58.384	1.01416	0.32173	3.15221	0.0016204	0.111032	N.S.	N.S.
PTPN4	2.18269	2.02649	132.255	0.513328	0.177388	2.89382	0.00380585	0.182681	N.S.	N.S.		POLR2G	1.32666	0.876144	13.2872	1.61351	0.512221	3.15003	0.00163253	0.111271	N.S.	N.S.
USP46	1.2874	0.91124	13.1076	1.33199	0.459399	2.89942	0.00373856	0.182681	N.S.	N.S.		HSBP1	1.53179	1.1897	23.5336	1.20891	0.384998	3.14005	0.00168921	0.114528	N.S.	N.S.
B4GALT1	2.26544	2.38667	222.462	-0.414085	0.143012	-2.89545	0.00378618	0.182681	N.S.	N.S.		PEA15	1.88597	1.66709	59.9284	0.753699	0.240447	3.13457	0.00172104	0.114707	N.S.	N.S.
GOLGA8B	1.87537	1.6415	59.9818	0.787235	0.271847	2.89587	0.00378106	0.182681	N.S.	N.S.		TMEM140	2.02419	1.81576	83.3344	0.705599	0.225268	3.13226	0.00173464	0.114707	N.S.	N.S.
ZNF83	1.95709	1.80312	78.5114	0.51474	0.177546	2.89919	0.00374132	0.182681	N.S.	N.S.		PROSC	1.29575	1.56533	26.4811	-0.942586	0.300956	-3.13197	0.00173636	0.114707	N.S.	N.S.
NUP58	1.32337	1.56712	29.304	-0.829677	0.28752	-2.88563	0.00390633	0.186388	N.S.	N.S.		TOP1MT	1.0219	0.55937	6.05054	1.88908	0.602456	3.13563	0.00171485	0.114707	N.S.	N.S.
UBC	2.52264	2.71707	445.581	-0.64768	0.225479	-2.87246	0.00407287	0.193184	N.S.	N.S.		TYROBP	2.48877	2.23637	236.117	0.842811	0.26869	3.13674	0.00170837	0.114707	N.S.	N.S.
S100A10	1.87349	2.09212	102.576	-0.73516	0.256661	-2.86433	0.00417897	0.197051	N.S.	N.S.		NLGN1	0.662514	1.17341	8.41362	-2.01056	0.64352	-3.12431	0.00178223	0.117136	N.S.	N.S.
ATL2	1.83866	1.98443	85.3926	-0.508626	0.177849	-2.85987	0.00423809	0.197515	N.S.	N.S.		FRG1CP	1.21445	0.786119	10.1669	1.54996	0.496791	3.11994	0.00180886	0.117686	N.S.	N.S.
GNG2	2.26475	2.40512	227.528	-0.47258	0.165141	-2.86167	0.00421413	0.197515	N.S.	N.S.		FBXO44	1.40051	1.12372	18.0256	1.01294	0.325288	3.11399	0.00184575	0.118723	N.S.	N.S.
NOM1	1.65491	1.39591	35.0735	0.872888	0.305449	2.85772	0.00426696	0.19771	N.S.	N.S.		RP11-25H12.1	0.451263	1.04317	5.69013	-2.45011	0.78666	-3.11457	0.00184215	0.118723	N.S.	N.S.
SLC25A37	1.61927	1.80271	53.8924	-0.634514	0.222474	-2.85209	0.00434334	0.200093	N.S.	N.S.		RPS16	2.32903	1.8782	142.555	1.51194	0.485697	3.11292	0.00185245	0.118723	N.S.	N.S.
EGR1	1.7554	1.98203	79.0399	-0.766358	0.269139	-2.84745	0.00440715	0.200517	N.S.	N.S.		HNRNPDL	1.77397	1.49483	43.8434	0.947473	0.304927	3.10722	0.00188857	0.119845	N.S.	N.S.
ITPRIP	1.48472	1.72092	42.3887	-0.795329	0.279458	-2.84597	0.00442758	0.200517	N.S.	N.S.		RP11-489E7.4	1.02244	0.538654	5.96624	1.94511	0.625799	3.10821	0.00188226	0.119845	N.S.	N.S.
MALT1	1.92828	2.09756	108.705	-0.570472	0.200295	-2.84816	0.00439724	0.200517	N.S.	N.S.		TMSB10	2.23798	1.87797	122.262	1.21076	0.391557	3.09218	0.00198691	0.120174	N.S.	N.S.
RBPJ	2.06661	2.1835	139.437	-0.403645	0.142989	-2.8229	0.00475911	0.211053	N.S.	N.S.		GNLY	2.61094	2.37093	316.549	0.802495	0.25909	3.09735	0.00195257	0.120174	N.S.	N.S.
RAPGEF2	1.93491	2.0804	106.74	-0.501301	0.177746	-2.82033	0.00479749	0.211053	N.S.	N.S.		SNHG8	1.07881	0.449582	6.41226	2.57863	0.83233	3.09809	0.00194774	0.120174	N.S.	N.S.
UPF3A	1.54776	1.26287	26.4341	0.977545	0.346483	2.82133	0.00478244	0.211053	N.S.	N.S.		C5orf15	0.756098	1.17909	9.08999	-1.57805	0.509079	-3.09981	0.00193643	0.120174	N.S.	N.S.
TEX9	1.15957	0.778386	9.42702	1.47139	0.521376	2.82212	0.00477078	0.211053	N.S.	N.S.		PGGHG	1.82132	1.24034	40.694	1.99993	0.646226	3.09479	0.00196954	0.120174	N.S.	N.S.
SMARCD2	1.75714	1.46819	43.2383	0.970335	0.343156	2.82768	0.00468864	0.211053	N.S.	N.S.		SLC2A3	2.80932	2.97101	768.662	-0.534539	0.172869	-3.09216	0.00198704	0.120174	N.S.	N.S.
SMAD7	0.876025	1.29244	13.198	-1.49116	0.528979	-2.81894	0.0048182	0.211053	N.S.	N.S.		RPL41	1.89817	1.56069	56.2065	1.14552	0.370196	3.09437	0.0019723	0.120174	N.S.	N.S.
S100A8	2.50223	2.7889	487.562	-0.952614	0.338279	-2.81606	0.00486171	0.211801	N.S.	N.S.		RFC5	1.40884	1.09638	17.8531	1.08227	0.349657	3.09522	0.00196669	0.120174	N.S.	N.S.
ARHGAP30	2.38289	2.23252	211.66	0.49694	0.176631	2.81343	0.0049016	0.211916	N.S.	N.S.		SNORD3A	1.78225	1.42093	42.0609	1.2345	0.397788	3.1034	0.00191309	0.120174	N.S.	N.S.
FRYL	2.29193	2.17861	178.302	0.368147	0.130901	2.81241	0.00491722	0.211916	N.S.	N.S.		RAB11B	1.43814	1.10586	18.8918	1.13301	0.36661	3.0905	0.00199821	0.120285	N.S.	N.S.
PFKP	1.18968	1.46598	22.4292	-0.970633	0.345431	-2.80992	0.00495538	0.212419	N.S.	N.S.		NIT1	1.15626	0.708598	8.65392	1.62842	0.528453	3.08149	0.00205969	0.120604	N.S.	N.S.
DCAF6	1.84814	1.7097	61.8793	0.467073	0.166767	2.80075	0.00509842	0.213973	N.S.	N.S.		TCF7	2.66674	2.55846	405.158	0.361245	0.117229	3.08153	0.00205936	0.120604	N.S.	N.S.
KNTC1	1.22661	0.839022	11.1804	1.35884	0.485015	2.80164	0.00508438	0.213973	N.S.	N.S.		PCNX4	1.79197	1.59493	48.9444	0.651458	0.211213	3.08436	0.0020399	0.120604	N.S.	N.S.
GALK2	1.42886	1.18282	20.6216	0.831586	0.296737	2.80243	0.00507185	0.213973	N.S.	N.S.		LUC7L	2.30258	2.43256	228.981	-0.427756	0.138754	-3.08283	0.00205043	0.120604	N.S.	N.S.
VIMP	0.968847	1.27396	13.6808	-1.08497	0.387145	-2.80248	0.00507109	0.213973	N.S.	N.S.		SAMD4A	1.82201	1.56169	49.7035	0.873298	0.284467	3.06994	0.002141	0.124236	N.S.	N.S.
URM1	1.72385	1.55749	44.9938	0.554369	0.198456	2.7934	0.00521564	0.216625	N.S.	N.S.		EIF3K	2.20131	1.99876	126.559	0.68244	0.222607	3.06567	0.0021718	0.124898	N.S.	N.S.
LRRC75A-AS1	2.02847	2.32697	165.921	-0.996881	0.356832	-2.7937	0.00521094	0.216625	N.S.	N.S.		PFKL	1.94595	1.73093	69.1216	0.723269	0.23588	3.06626	0.00216753	0.124898	N.S.	N.S.
ETS2	1.3848	1.61587	33.297	-0.797696	0.286208	-2.78712	0.00531789	0.219733	N.S.	N.S.		TRIOBP	1.64569	1.42465	33.9451	0.776376	0.253695	3.06027	0.00221135	0.126607	N.S.	N.S.
ZNF207	2.11602	1.98978	117.052	0.409989	0.14724	2.78449	0.00536119	0.220386	N.S.	N.S.		PRMT1	1.14436	0.609323	7.99783	2.07614	0.679015	3.05757	0.00223136	0.127188	N.S.	N.S.
HIPK1	1.66062	1.91914	66.3048	-0.872336	0.313894	-2.77908	0.0054513	0.222947	N.S.	N.S.		APH1A	1.25415	0.722511	10.584	1.95675	0.641838	3.04866	0.00229861	0.129013	N.S.	N.S.
PTGER4	0.869793	1.23561	11.8517	-1.3256	0.478912	-2.76793	0.00564138	0.225487	N.S.	N.S.		DYNLL2	1.95916	1.76163	72.3988	0.667297	0.21896	3.04757	0.00230699	0.129013	N.S.	N.S.
KCTD20	1.84168	1.97704	84.7404	-0.446918	0.161694	-2.76397	0.00571032	0.225487	N.S.	N.S.		C17orf99	1.28559	0.928137	12.763	1.31112	0.429649	3.05162	0.00227609	0.129013	N.S.	N.S.
TRERF1	2.16884	2.03319	130.904	0.445392	0.161128	2.76421	0.0057061	0.225487	N.S.	N.S.		TSPO	1.66631	1.25622	30.9968	1.41274	0.46329	3.04937	0.00229323	0.129013	N.S.	N.S.
SYAP1	2.08334	2.23542	152.067	-0.518619	0.187349	-2.76819	0.00563683	0.225487	N.S.	N.S.		SELL	2.2987	2.01105	148.096	0.960261	0.315764	3.04107	0.00235738	0.129777	N.S.	N.S.
ELF1	2.45205	2.55324	333.041	-0.344313	0.124398	-2.76783	0.00564305	0.225487	N.S.	N.S.		KPNA1	1.84109	1.99574	81.1369	-0.497703	0.163625	-3.04173	0.00235225	0.129777	N.S.	N.S.
TMC8	2.72558	2.57266	465.839	0.496306	0.179487	2.76514	0.00568988	0.225487	N.S.	N.S.		RPL36	2.61882	2.30611	304.872	1.04705	0.344239	3.04163	0.00235298	0.129777	N.S.	N.S.
PITPNB	1.83159	1.96753	82.8768	-0.450804	0.16275	-2.76993	0.0056069	0.225487	N.S.	N.S.		CHPF2	1.05317	0.528694	6.32722	2.09919	0.691224	3.03691	0.00239014	0.131021	N.S.	N.S.
MAN1A1	1.87546	2.00218	90.6469	-0.434202	0.157521	-2.75647	0.0058429	0.229348	N.S.	N.S.		RAB2A	2.27774	2.41113	217.256	-0.434083	0.143105	-3.03331	0.00241888	0.131467	N.S.	N.S.
RALGDS	1.67527	1.83512	59.4338	-0.5428	0.197008	-2.75522	0.00586531	0.229348	N.S.	N.S.		TCEB2	1.9497	1.62481	64.0072	1.11405	0.367422	3.03206	0.0024289	0.131467	N.S.	N.S.
AFF1	2.19555	2.02503	134.821	0.55973	0.203594	2.74924	0.00597332	0.231174	N.S.	N.S.		CBX6	1.31912	0.856062	12.9473	1.66372	0.548326	3.03418	0.0024119	0.131467	N.S.	N.S.
SNX9	2.14977	2.32507	183.406	-0.596076	0.216923	-2.74786	0.00599852	0.231174	N.S.	N.S.		AP2M1	1.7133	1.42594	37.7568	0.986206	0.325465	3.03014	0.00244439	0.131752	N.S.	N.S.
DHX34	1.71979	1.88811	66.8369	-0.584213	0.212423	-2.75023	0.0059553	0.231174	N.S.	N.S.		TSR3	1.16267	0.775606	9.18656	1.4339	0.474072	3.02465	0.0024892	0.133054	N.S.	N.S.
WDR45	1.26941	0.910441	12.6357	1.26946	0.464645	2.73211	0.00629298	0.241361	N.S.	N.S.		NBPF25P	0.772317	1.61649	21.5834	-3.0281	1.00225	-3.02128	0.00251705	0.133435	N.S.	N.S.
DYNC1LI2	1.84267	1.71229	61.6054	0.434046	0.159012	2.72964	0.00634036	0.242021	N.S.	N.S.		CLINT1	2.18629	2.30597	172.711	-0.398702	0.131937	-3.02193	0.00251171	0.133435	N.S.	N.S.
GIGYF2	2.21144	2.07518	144.593	0.447207	0.164875	2.7124	0.00667975	0.24399	N.S.	N.S.		CD52	2.61931	2.38193	323.513	0.792563	0.263239	3.01082	0.00260547	0.13372	N.S.	N.S.
LEF1-AS1	1.61605	1.32082	30.867	1.00149	0.369143	2.71302	0.00666733	0.24399	N.S.	N.S.		C1orf162	1.01445	0.51148	5.78237	2.03101	0.674304	3.01201	0.00259524	0.13372	N.S.	N.S.
LINC00243	1.52501	1.23959	25.0452	0.993343	0.366494	2.7104	0.0067203	0.24399	N.S.	N.S.		U1	1.54496	1.18293	23.9437	1.25778	0.417212	3.01473	0.00257207	0.13372	N.S.	N.S.
PNISR	2.73724	2.58729	479.639	0.487359	0.179441	2.71599	0.00660785	0.24399	N.S.	N.S.		MRPL21	1.15159	0.773582	8.99592	1.40062	0.464651	3.01435	0.00257534	0.13372	N.S.	N.S.
QKI	2.17027	2.30698	181.973	-0.467889	0.172525	-2.71201	0.0066876	0.24399	N.S.	N.S.		TUBGCP4	1.45032	1.14341	19.8414	1.08503	0.36016	3.01263	0.00258995	0.13372	N.S.	N.S.
SEPT7P2	1.34322	1.53607	28.4257	-0.651531	0.239226	-2.7235	0.00645945	0.24399	N.S.	N.S.		MYO18A	1.5535	1.75201	43.9642	-0.649952	0.215517	-3.01578	0.00256318	0.13372	N.S.	N.S.
ZNF398	1.51972	1.30334	26.3916	0.743118	0.274121	2.71091	0.00670987	0.24399	N.S.	N.S.		SLC25A39	1.59308	1.28174	27.8587	1.07594	0.356642	3.01685	0.00255414	0.13372	N.S.	N.S.
NFIL3	1.4184	1.66813	37.0983	-0.868069	0.320312	-2.71008	0.00672677	0.24399	N.S.	N.S.		LILRB4	1.07755	0.59303	6.90012	1.88604	0.626151	3.01212	0.00259431	0.13372	N.S.	N.S.
RSF1	2.35665	2.21612	201.168	0.456927	0.168589	2.71031	0.00672212	0.24399	N.S.	N.S.		SIVA1	1.59761	1.29979	28.4254	1.0362	0.344663	3.00641	0.00264353	0.134601	N.S.	N.S.
NUTM2A-AS1	1.72359	1.48605	41.9257	0.790894	0.290309	2.72432	0.00644348	0.24399	N.S.	N.S.		OSBPL2	1.65708	1.85584	56.0101	-0.658533	0.219036	-3.0065	0.00264273	0.134601	N.S.	N.S.
BTAF1	2.07483	2.17715	139.357	-0.349852	0.128779	-2.71669	0.00659375	0.24399	N.S.	N.S.		KIF26B	1.03983	1.48706	19.1132	-1.5634	0.520285	-3.00488	0.00265684	0.134746	N.S.	N.S.
BDP1	2.15337	1.97538	120.887	0.581468	0.21514	2.70275	0.00687695	0.246175	N.S.	N.S.		CCL5	2.49275	2.253	240.903	0.798533	0.2661	3.00088	0.00269203	0.135464	N.S.	N.S.
THBS1	0.762462	1.24171	11.2056	-1.77411	0.656438	-2.70264	0.00687915	0.246175	N.S.	N.S.		LST1	1.6494	1.35507	32.2665	0.985175	0.328525	2.99878	0.00271065	0.13587	N.S.	N.S.
SLC27A1	1.42694	1.17339	20.3618	0.883589	0.32672	2.70442	0.00684242	0.246175	N.S.	N.S.		XRRA1	1.81118	1.59577	50.4548	0.747593	0.24946	2.99684	0.00272792	0.135878	N.S.	N.S.
ETV3	1.09396	1.44155	20.0416	-1.2167	0.451628	-2.69403	0.00705946	0.248196	N.S.	N.S.		TMEM167B	1.66734	1.43243	35.311	0.790976	0.264563	2.98974	0.00279213	0.136243	N.S.	N.S.
CTD-2023M8.1	1.4022	1.08516	18.1896	1.09112	0.404921	2.69465	0.00704619	0.248196	N.S.	N.S.		ZNF789	0.969806	1.33708	14.0628	-1.29748	0.433575	-2.99251	0.00276698	0.136243	N.S.	N.S.
C8orf59	1.17026	1.44583	21.3223	-0.961744	0.356506	-2.6977	0.00698208	0.248196	N.S.	N.S.		FAM120A	1.91943	1.70176	64.7999	0.725136	0.242465	2.99069	0.00278349	0.136243	N.S.	N.S.
TUBA1A	1.64826	1.8733	61.2337	-0.760635	0.282077	-2.69656	0.00700608	0.248196	N.S.	N.S.		PRMT2	2.58661	2.46134	331.312	0.415513	0.138952	2.99034	0.00278665	0.136243	N.S.	N.S.
AC004967.7	1.52228	1.3015	26.4394	0.76206	0.283366	2.68931	0.00715994	0.250629	N.S.	N.S.		RPL37	2.58633	2.29558	287.413	0.97414	0.326519	2.98341	0.00285059	0.13702	N.S.	N.S.
ZBTB8OS	1.91709	1.74105	70.2003	0.575653	0.214178	2.68773	0.007194	0.250727	N.S.	N.S.		C8orf59	1.30184	0.920212	13.0676	1.38116	0.46275	2.98467	0.00283885	0.13702	N.S.	N.S.
AHSA2	1.5333	1.27134	26.0169	0.907582	0.337929	2.68572	0.00723744	0.250973	N.S.	N.S.		PIAS1	2.43113	2.54146	300.594	-0.36078	0.12086	-2.98512	0.00283472	0.13702	N.S.	N.S.
SLC7A1	1.76853	1.92871	74.0008	-0.540907	0.2016	-2.68307	0.007295	0.250973	N.S.	N.S.		RING1	1.85382	1.63794	55.6739	0.721871	0.242408	2.97791	0.00290218	0.138466	N.S.	N.S.
ZNF557	1.50421	1.30077	25.774	0.691566	0.257649	2.68414	0.0072716	0.250973	N.S.	N.S.		SUZ12P1	2.09605	2.25115	146.736	-0.514117	0.172609	-2.9785	0.00289662	0.138466	N.S.	N.S.
NFKB1	2.29855	2.42258	240.729	-0.424111	0.158216	-2.68059	0.00734931	0.251761	N.S.	N.S.		SEC61A1	1.41946	1.0762	17.9268	1.19492	0.401858	2.97348	0.00294443	0.139751	N.S.	N.S.
TMEM214	0.8054	1.13583	9.4658	-1.18792	0.443443	-2.67886	0.00738724	0.251984	N.S.	N.S.		DCXR	1.32003	0.911612	13.4011	1.44827	0.487169	2.97282	0.00295081	0.139751	N.S.	N.S.
MIDN	2.05963	2.22027	145.616	-0.544211	0.203334	-2.67644	0.00744093	0.252739	N.S.	N.S.		ATP5I	2.28445	2.0762	152.705	0.700093	0.235623	2.97124	0.00296596	0.139954	N.S.	N.S.
FCGR2C	1.20183	0.7391	9.79645	1.73013	0.64773	2.67106	0.0075612	0.255378	N.S.	N.S.		MAL	2.22326	1.99161	130.018	0.783204	0.263882	2.96801	0.00299733	0.140918	N.S.	N.S.
SPG11	2.1992	2.06859	141.434	0.428446	0.160459	2.67012	0.00758233	0.255378	N.S.	N.S.		HNRNPLL	2.03272	1.74286	79.7348	0.976215	0.329205	2.96537	0.00302319	0.141435	N.S.	N.S.
MESDC2	1.71518	1.50844	42.3534	0.684059	0.256842	2.66334	0.00773687	0.258509	N.S.	N.S.		RNF181	1.50541	1.13144	21.5818	1.2976	0.437854	2.96354	0.00304125	0.141435	N.S.	N.S.
SKAP1	2.88247	2.77311	699.544	0.352841	0.132487	2.66321	0.0077398	0.258509	N.S.	N.S.		ZNF333	1.39393	1.13042	17.9162	0.90295	0.306464	2.94635	0.00321547	0.147408	N.S.	N.S.
VIM	1.91736	2.14194	114.564	-0.751615	0.282491	-2.66067	0.00779848	0.259389	N.S.	N.S.		RPL11	2.48807	2.15686	222.344	1.1066	0.375904	2.94385	0.00324161	0.147696	N.S.	N.S.
DEF6	2.18499	2.02022	132.074	0.534258	0.201101	2.65667	0.0078917	0.261404	N.S.	N.S.		AKT2	2.07598	1.80633	89.5729	0.90986	0.309103	2.94355	0.00324469	0.147696	N.S.	N.S.
PSMA1	1.96364	1.79883	78.8734	0.544004	0.20521	2.65097	0.00802614	0.264764	N.S.	N.S.		TRIT1	0.769216	1.16492	8.95648	-1.47447	0.502074	-2.93676	0.00331662	0.148362	N.S.	N.S.
GABARAPL1	1.6204	1.84628	57.5209	-0.767132	0.289562	-2.64928	0.00806636	0.265	N.S.	N.S.		CSDE1	2.40659	2.28961	220.346	0.398506	0.13569	2.93689	0.00331524	0.148362	N.S.	N.S.
RING1	1.51588	1.72559	43.8962	-0.702377	0.265374	-2.64675	0.00812701	0.265902	N.S.	N.S.		PCBP1	1.2089	0.71678	9.66052	1.82998	0.623068	2.93706	0.00331345	0.148362	N.S.	N.S.
RNF138	1.51654	1.75043	45.6273	-0.806154	0.304886	-2.64412	0.00819045	0.266889	N.S.	N.S.		CHIC2	1.86076	2.09316	94.6011	-0.770243	0.263092	-2.92766	0.00341527	0.148362	N.S.	N.S.
GUSBP2	1.39872	1.14128	18.9669	0.882197	0.334012	2.64121	0.008261	0.266946	N.S.	N.S.		UQCRQ	1.72356	1.45747	39.3181	0.905235	0.308975	2.9298	0.00339178	0.148362	N.S.	N.S.
MDC1	1.04301	1.30734	15.3808	-0.940011	0.356073	-2.63994	0.00829211	0.266946	N.S.	N.S.		GNA12	1.88314	2.02975	88.4805	-0.478365	0.163394	-2.92767	0.00341507	0.148362	N.S.	N.S.
C5AR2	1.02286	1.38574	17.2928	-1.26898	0.480554	-2.64067	0.00827426	0.266946	N.S.	N.S.		CWC15	1.90706	1.70679	63.9455	0.668769	0.227726	2.93672	0.00331702	0.148362	N.S.	N.S.
PHLDB3	1.26443	1.50673	25.4159	-0.862308	0.326983	-2.63717	0.00836021	0.268062	N.S.	N.S.		ANKRD11	2.8513	2.96475	795.742	-0.373626	0.127334	-2.93421	0.00334396	0.148362	N.S.	N.S.
GIMAP8	1.40141	1.11472	18.6322	0.990108	0.375735	2.63513	0.0084106	0.268603	N.S.	N.S.		ARRDC5	1.83767	2.17957	105.724	-1.13972	0.389164	-2.92862	0.00340466	0.148362	N.S.	N.S.
LATS2	1.36999	1.56957	30.6379	-0.685543	0.260602	-2.63061	0.00852308	0.271115	N.S.	N.S.		HSPBP1	1.45163	1.16401	20.2303	1.00734	0.343189	2.93522	0.00333309	0.148362	N.S.	N.S.
THAP12	1.11419	1.37767	18.2741	-0.906675	0.345278	-2.62593	0.00864136	0.271644	N.S.	N.S.		ITGB2-AS1	1.53126	1.2706	25.017	0.905775	0.308817	2.93305	0.00335647	0.148362	N.S.	N.S.
WBP11	1.4637	1.67038	38.5653	-0.694137	0.264313	-2.62619	0.00863455	0.271644	N.S.	N.S.		ZMIZ2	1.77553	1.55665	46.143	0.735704	0.252386	2.91499	0.00355698	0.152737	N.S.	N.S.
PRPF6	2.1621	2.01281	127.334	0.488235	0.185857	2.62694	0.00861567	0.271644	N.S.	N.S.		IMPDH1	1.4714	1.10178	19.9553	1.28794	0.442052	2.91356	0.00357335	0.15293	N.S.	N.S.
SUSD6	1.93829	2.05246	103.071	-0.384803	0.146638	-2.62416	0.00868622	0.271987	N.S.	N.S.		EPB41L4A	1.10038	1.43804	18.4124	-1.19283	0.410089	-2.90871	0.00362927	0.154298	N.S.	N.S.
TCOF1	1.62368	1.31113	30.8931	1.05665	0.402934	2.62239	0.00873158	0.272344	N.S.	N.S.		DGKA	2.4062	2.24823	211.754	0.53413	0.183807	2.90593	0.00366167	0.155163	N.S.	N.S.
DECR1	1.72151	1.55655	44.7684	0.542162	0.206857	2.62095	0.00876856	0.272437	N.S.	N.S.		CLPTM1L	0.780791	1.27484	11.0422	-1.74981	0.602704	-2.90327	0.00369289	0.155973	N.S.	N.S.
EHMT1	2.07998	1.95462	107.707	0.40522	0.154782	2.618	0.00884469	0.273742	N.S.	N.S.		HLA-DRA	2.49071	2.28233	246.059	0.69629	0.240008	2.90111	0.00371847	0.15654	N.S.	N.S.
MAST4	1.71894	1.49196	41.8184	0.760909	0.290798	2.61662	0.00888041	0.27379	N.S.	N.S.		IL32	2.06918	1.80474	88.5093	0.88583	0.30565	2.89818	0.0037533	0.156981	N.S.	N.S.
AAED1	0.811	1.13955	9.61005	-1.24856	0.478644	-2.60854	0.00909283	0.273889	N.S.	N.S.		TXNDC11	2.03024	2.15278	120.721	-0.401549	0.13852	-2.89886	0.00374521	0.156981	N.S.	N.S.
ZNF516	1.49226	1.73708	43.8768	-0.845416	0.324167	-2.60796	0.0091083	0.273889	N.S.	N.S.		PCNP	1.73473	1.87996	62.4973	-0.469584	0.16216	-2.8958	0.00378191	0.157665	N.S.	N.S.
ZMYND8	2.09255	1.94678	108.384	0.482154	0.184785	2.60928	0.00907336	0.273889	N.S.	N.S.		CDK2AP2	1.08838	0.585593	7.02786	1.9317	0.668142	2.89115	0.00383839	0.159239	N.S.	N.S.
STMN3	1.39156	1.15519	18.9738	0.807005	0.308743	2.61384	0.00895307	0.273889	N.S.	N.S.		USP19	1.20297	0.734235	9.63214	1.7506	0.606173	2.88796	0.00387753	0.159459	N.S.	N.S.
ZNF253	1.24252	0.974913	12.8239	0.941629	0.361146	2.60734	0.00912496	0.273889	N.S.	N.S.		HNRNPA0	1.75343	1.3106	37.3216	1.51472	0.524633	2.8872	0.00388682	0.159459	N.S.	N.S.
ZNF461	1.27074	0.998549	13.7035	0.945713	0.362263	2.61057	0.00903914	0.273889	N.S.	N.S.		NLRC5	2.6582	2.56518	403.107	0.308164	0.106711	2.88784	0.00387903	0.159459	N.S.	N.S.
EML2	1.75487	1.59365	48.6729	0.535206	0.205117	2.60927	0.00907361	0.273889	N.S.	N.S.		NDRG2	0.987521	0.440119	5.23477	2.30415	0.798508	2.88557	0.00390708	0.159781	N.S.	N.S.
IRF3	2.00677	1.82079	85.5346	0.621843	0.238607	2.60614	0.00915696	0.273889	N.S.	N.S.		MARCKS	1.37729	1.66235	32.8817	-0.960173	0.333524	-2.87888	0.00399095	0.162181	N.S.	N.S.
YIPF3	0.882088	1.17417	10.7919	-1.11181	0.427523	-2.60058	0.00930661	0.274279	N.S.	N.S.		MEPCE	1.31503	0.945506	13.6273	1.31157	0.455946	2.8766	0.00401984	0.162841	N.S.	N.S.
LYZ	2.30968	2.66792	349.938	-1.19222	0.458444	-2.60057	0.00930687	0.274279	N.S.	N.S.		DCTN1	1.52304	1.78501	44.8264	-0.884839	0.307826	-2.87448	0.004047	0.162981	N.S.	N.S.
RP11-667K14.3	0.658828	1.351	13.2546	-2.5867	0.994045	-2.6022	0.00926278	0.274279	N.S.	N.S.		ATP5L	2.06496	1.87189	92.9949	0.658787	0.229352	2.87238	0.00407389	0.162981	N.S.	N.S.
SCAF1	1.16508	0.731751	9.2488	1.62728	0.624902	2.60406	0.00921254	0.274279	N.S.	N.S.		PDE3A	0.506938	1.0308	5.74731	-2.14825	0.747867	-2.87251	0.00407229	0.162981	N.S.	N.S.
MRPS18B	1.63379	1.43101	35.093	0.697347	0.268687	2.59538	0.0094485	0.277433	N.S.	N.S.		CHCHD10	1.24399	0.840025	11.1621	1.51401	0.526985	2.87296	0.00406639	0.162981	N.S.	N.S.
CDKAL1	2.48691	2.38714	283.975	0.320483	0.123618	2.59251	0.00952773	0.278738	N.S.	N.S.		PPP2R1B	1.41307	1.63016	32.4112	-0.705204	0.245632	-2.87097	0.00409211	0.163203	N.S.	N.S.
PELP1	1.62016	1.40142	33.3664	0.742937	0.287574	2.58346	0.00978149	0.285121	N.S.	N.S.		GTF3A	1.70613	1.50463	39.871	0.685619	0.238986	2.86887	0.00411943	0.163785	N.S.	N.S.
WNK1	2.23546	2.32764	199.292	-0.311788	0.120836	-2.58026	0.00987261	0.2857	N.S.	N.S.		GATS	1.78834	1.95765	73.1181	-0.555885	0.193865	-2.86738	0.00413886	0.163965	N.S.	N.S.
NFATC3	2.41118	2.31344	238.761	0.322378	0.12492	2.58068	0.0098607	0.2857	N.S.	N.S.		SH3GLB2	1.39197	1.0358	16.6429	1.28902	0.450109	2.86379	0.00418599	0.164905	N.S.	N.S.
SENP7	1.94883	1.80914	78.0758	0.461954	0.179479	2.57386	0.0100571	0.289992	N.S.	N.S.		JOSD1	1.55607	1.76149	44.6033	-0.680319	0.2381	-2.85728	0.00427292	0.167816	N.S.	N.S.
PSMA5	1.81416	1.62763	54.5633	0.623313	0.244205	2.55242	0.0106977	0.291218	N.S.	N.S.		SLC12A7	1.38964	1.03941	16.6023	1.27464	0.446671	2.85364	0.00432212	0.16821	N.S.	N.S.
MPHOSPH10	1.62818	1.40892	34.1283	0.730633	0.286189	2.55297	0.0106809	0.291218	N.S.	N.S.		MAPKAP1	1.93962	2.12923	106.857	-0.635331	0.222606	-2.85406	0.00431648	0.16821	N.S.	N.S.
SLC25A12	1.68617	1.52295	41.2564	0.539	0.209906	2.56781	0.0102343	0.291218	N.S.	N.S.		C12orf75	1.81549	1.63217	52.3867	0.621801	0.21786	2.85413	0.00431543	0.16821	N.S.	N.S.
MCCC1	1.57515	1.3654	30.2358	0.71219	0.278327	2.55882	0.0105027	0.291218	N.S.	N.S.		DPP7	1.5796	1.28451	27.3224	1.02367	0.358975	2.85166	0.00434915	0.168752	N.S.	N.S.
ZC4H2	1.59744	1.4068	32.5438	0.657013	0.256347	2.56299	0.0103776	0.291218	N.S.	N.S.		UBQLN1	1.9591	2.13624	110.059	-0.582347	0.204713	-2.84469	0.0044454	0.170942	N.S.	N.S.
HGSNAT	1.87733	1.7314	65.8033	0.478273	0.186449	2.56516	0.0103127	0.291218	N.S.	N.S.		UBXN6	1.43786	1.12245	19.1243	1.08944	0.384222	2.83546	0.00457604	0.174922	N.S.	N.S.
KLF4	0.907933	1.27091	12.9912	-1.28506	0.501038	-2.5648	0.0103235	0.291218	N.S.	N.S.		ATP5G3	1.14194	0.689601	8.34661	1.70903	0.604927	2.82519	0.00472525	0.179031	N.S.	N.S.
CXCR5	0.814909	1.14388	9.67585	-1.19532	0.468659	-2.5505	0.0107568	0.291218	N.S.	N.S.		FAM179B	1.92292	1.75787	68.4515	0.552251	0.196109	2.81604	0.00486203	0.183673	N.S.	N.S.
NSUN6	1.94543	1.74819	73.224	0.644197	0.25265	2.54976	0.0107796	0.291218	N.S.	N.S.		SERBP1	2.47413	2.37164	261.074	0.343514	0.122157	2.81208	0.00492224	0.184204	N.S.	N.S.
FAR2	1.42722	1.16918	20.3157	0.890841	0.348356	2.55727	0.0105496	0.291218	N.S.	N.S.		GCC2	2.21923	2.10962	143.754	0.365496	0.129982	2.8119	0.00492497	0.184204	N.S.	N.S.
ASB7	1.37907	1.11122	17.8724	0.932183	0.365238	2.55226	0.0107027	0.291218	N.S.	N.S.		CEP290	1.54243	1.30708	26.2336	0.804758	0.286347	2.81043	0.00494756	0.184204	N.S.	N.S.
RABEP2	1.70947	1.4818	41.0475	0.761515	0.296645	2.56709	0.0102556	0.291218	N.S.	N.S.		TOP2A	1.54203	1.26775	25.3866	0.940445	0.334995	2.80734	0.00499521	0.184909	N.S.	N.S.
CXCL16	0.924431	1.26048	12.9469	-1.19351	0.466481	-2.55854	0.0105113	0.291218	N.S.	N.S.		NOM1	1.86155	2.02526	86.1158	-0.545461	0.194703	-2.80151	0.00508648	0.187211	N.S.	N.S.
CRLF3	2.3131	2.20579	188.441	0.349922	0.137255	2.54943	0.0107899	0.291218	N.S.	N.S.		PDZD2	1.32641	1.58445	27.9697	-0.891488	0.31837	-2.80017	0.00510758	0.187453	N.S.	N.S.
CCL4L2	0.76929	1.17946	9.98487	-1.51402	0.593217	-2.55222	0.0107039	0.291218	N.S.	N.S.		LDLRAP1	1.5563	1.13953	23.7303	1.43692	0.513997	2.79558	0.00518061	0.188074	N.S.	N.S.
COASY	1.09496	0.828763	8.83381	0.957682	0.375339	2.55151	0.0107256	0.291218	N.S.	N.S.		NOD1	1.43531	1.15006	19.4958	1.01815	0.364037	2.79684	0.00516046	0.188074	N.S.	N.S.
LUC7L3	2.46098	2.25757	240.388	0.661901	0.258266	2.56287	0.0103812	0.291218	N.S.	N.S.		CNTRL	2.16657	2.26601	160.784	-0.33761	0.120798	-2.79483	0.00519265	0.188074	N.S.	N.S.
TOP1	2.40299	2.49474	293.799	-0.315902	0.12287	-2.57102	0.0101399	0.291218	N.S.	N.S.		RPLP0	1.98333	1.56129	64.9136	1.42597	0.510148	2.7952	0.00518671	0.188074	N.S.	N.S.
ATG4D	1.3122	1.55303	28.4052	-0.815175	0.319053	-2.55499	0.0106192	0.291218	N.S.	N.S.		MAP3K7CL	1.58404	1.3546	29.1019	0.783569	0.280394	2.79453	0.00519751	0.188074	N.S.	N.S.
RGS3	0.977897	1.28103	13.9463	-1.06631	0.418898	-2.54552	0.0109116	0.291541	N.S.	N.S.		PTPRG	1.05508	1.42209	17.3108	-1.28324	0.459711	-2.7914	0.0052481	0.188163	N.S.	N.S.
ZNF487	1.36462	1.58685	31.2916	-0.78526	0.308454	-2.5458	0.0109028	0.291541	N.S.	N.S.		TNF	1.67266	1.41718	35.1599	0.866942	0.310515	2.79195	0.00523916	0.188163	N.S.	N.S.
DDIT4	1.11317	1.43623	20.0277	-1.12826	0.443433	-2.54438	0.0109473	0.291541	N.S.	N.S.		FTSJ1	0.9932	0.550829	5.68104	1.75623	0.629465	2.79004	0.00527021	0.188163	N.S.	N.S.
CALCOCO2	1.67552	1.81954	58.1346	-0.490708	0.192666	-2.54693	0.0108675	0.291541	N.S.	N.S.		CEBPD	1.50985	1.15053	22.0201	1.28365	0.46011	2.78986	0.00527302	0.188163	N.S.	N.S.
MAP3K3	2.21049	2.29192	185.524	-0.278695	0.109739	-2.53961	0.0110976	0.294565	N.S.	N.S.		ZNF431	1.83548	2.01952	83.2637	-0.611292	0.218927	-2.79221	0.00523492	0.188163	N.S.	N.S.
CDK17	2.17195	2.30526	181.901	-0.454035	0.179278	-2.53257	0.0113229	0.299553	N.S.	N.S.		RPS18	2.71186	2.30829	355.53	1.34531	0.48287	2.78607	0.00533508	0.189329	N.S.	N.S.
SLC1A4	0.777919	1.13271	9.25552	-1.3372	0.529247	-2.5266	0.0115172	0.300483	N.S.	N.S.		SHOC2	1.90054	2.05989	93.7147	-0.533923	0.19186	-2.78288	0.00538781	0.190675	N.S.	N.S.
CLDND1	1.44353	1.22658	21.9829	0.742596	0.294012	2.52574	0.0115455	0.300483	N.S.	N.S.		NDUFB11	1.51468	1.22754	23.5255	0.977078	0.351569	2.77919	0.00544939	0.192326	N.S.	N.S.
CARD11	2.4977	2.37103	282.929	0.409529	0.162086	2.52662	0.0115166	0.300483	N.S.	N.S.		COLGALT1	1.67187	1.4322	35.545	0.814839	0.293531	2.77599	0.00550345	0.193703	N.S.	N.S.
ZMIZ1	1.91246	2.05909	101.593	-0.501767	0.19865	-2.52589	0.0115405	0.300483	N.S.	N.S.		MORC2	1.08061	1.38957	16.7569	-1.1063	0.398841	-2.77379	0.00554074	0.194484	N.S.	N.S.
MPHOSPH8	2.19748	2.04182	136.843	0.511277	0.202212	2.52842	0.0114576	0.300483	N.S.	N.S.		CSRNP1	1.43928	1.1577	19.6991	0.975165	0.352095	2.76961	0.00561242	0.195933	N.S.	N.S.
CMTR1	1.57652	1.39132	31.111	0.637341	0.252819	2.52093	0.0117044	0.300712	N.S.	N.S.		IMP3	1.41233	1.05696	17.4741	1.23701	0.446506	2.77041	0.00559849	0.195933	N.S.	N.S.
EEPD1	1.42906	1.65151	36.5628	-0.774175	0.306741	-2.52388	0.0116069	0.300712	N.S.	N.S.		GTF3C2	2.22211	2.08469	140.96	0.463363	0.167415	2.76775	0.00564453	0.195991	N.S.	N.S.
IRF8	0.834598	1.10586	9.20926	-0.971014	0.385169	-2.521	0.0117021	0.300712	N.S.	N.S.		TOPAZ1	0.602255	1.32679	11.1267	-2.73549	0.988272	-2.76795	0.005641	0.195991	N.S.	N.S.
SAMSN1	2.0353	2.1812	134.914	-0.499067	0.197905	-2.52175	0.0116772	0.300712	N.S.	N.S.		LY6E	1.42539	1.03635	17.6022	1.36355	0.493533	2.76283	0.00573023	0.198432	N.S.	N.S.
FOXK1	1.99964	1.85214	87.4304	0.489629	0.194385	2.51886	0.0117735	0.301521	N.S.	N.S.		DENND5A	2.35934	2.49946	264.537	-0.466018	0.169053	-2.75665	0.00583977	0.200608	N.S.	N.S.
KLF9	1.60858	1.83802	56.2565	-0.777663	0.308981	-2.51686	0.0118404	0.302271	N.S.	N.S.		MRPL14	0.74366	1.07609	7.48022	-1.26162	0.457849	-2.75553	0.00585972	0.200758	N.S.	N.S.
PIP5K1A	1.9718	1.81878	81.4958	0.50352	0.200326	2.5135	0.0119539	0.304199	N.S.	N.S.		IP6K1	2.32979	2.44676	239.919	-0.384937	0.140036	-2.74885	0.00598056	0.204354	N.S.	N.S.
MTA3	1.54346	1.36282	28.8933	0.584253	0.233026	2.50725	0.0121675	0.304334	N.S.	N.S.		PTRHD1	1.4688	1.16911	20.8662	1.0623	0.386673	2.74729	0.00600907	0.204785	N.S.	N.S.
MGST2	1.19109	0.901264	11.0465	1.03876	0.414322	2.50712	0.0121718	0.304334	N.S.	N.S.		RHOF	1.52187	1.32167	25.7561	0.702707	0.256144	2.74341	0.00608051	0.206673	N.S.	N.S.
PRKCQ	2.39996	2.28102	227.597	0.38925	0.155117	2.50939	0.0120938	0.304334	N.S.	N.S.		HCLS1	2.27742	2.08739	152.62	0.636837	0.23276	2.73602	0.00621873	0.209711	N.S.	N.S.
PTER	1.48536	1.22732	23.4466	0.884133	0.352406	2.50885	0.0121126	0.304334	N.S.	N.S.		ABHD2	2.23653	2.3535	193.389	-0.385904	0.141003	-2.73685	0.006203	0.209711	N.S.	N.S.
RP11-452D12.1	1.18676	0.780465	9.84572	1.50003	0.598413	2.50668	0.012187	0.304334	N.S.	N.S.		TIMP1	1.68248	1.31038	32.9624	1.27829	0.467646	2.73345	0.0062674	0.2108	N.S.	N.S.
WDR20	1.86552	1.73911	65.3244	0.417394	0.166167	2.5119	0.0120084	0.304334	N.S.	N.S.		SIRT7	1.51771	1.30866	25.3084	0.726966	0.266115	2.73177	0.00629946	0.211327	N.S.	N.S.
JARID2	2.61176	2.72981	493.078	-0.402833	0.160886	-2.50384	0.0122852	0.305746	N.S.	N.S.		TBRG4	1.15092	0.691203	8.49616	1.72356	0.631516	2.72924	0.00634812	0.212406	N.S.	N.S.
ZNF831	1.67282	1.48579	38.9686	0.629514	0.251519	2.50285	0.0123199	0.305746	N.S.	N.S.		FAM43A	1.45348	1.1033	19.3553	1.24657	0.457632	2.72396	0.00645035	0.213816	N.S.	N.S.
INVS	2.04314	1.92514	99.5584	0.388212	0.155186	2.5016	0.0123635	0.305881	N.S.	N.S.		UCP2	2.19646	1.95598	121.231	0.803374	0.294902	2.72421	0.00644564	0.213816	N.S.	N.S.
HLA-DRA	2.68547	2.87262	641.659	-0.621229	0.248666	-2.49825	0.0124809	0.307838	N.S.	N.S.		CHD8	2.2446	2.38915	204.134	-0.477664	0.175377	-2.72364	0.00645663	0.213816	N.S.	N.S.
RP11-479O9.4	1.64366	1.4488	36.11	0.666635	0.267138	2.49547	0.0125791	0.309138	N.S.	N.S.		NDUFAF2	1.88752	1.75447	64.9193	0.4467	0.164117	2.72183	0.00649211	0.214439	N.S.	N.S.
RAB22A	1.66976	1.83803	59.3836	-0.57914	0.23216	-2.49458	0.0126108	0.309138	N.S.	N.S.		SF3B5	1.80077	1.57181	48.629	0.76517	0.28126	2.7205	0.00651824	0.214752	N.S.	N.S.
ZBTB10	1.23982	1.46998	23.4962	-0.795954	0.319245	-2.49324	0.0126583	0.309356	N.S.	N.S.		MIR142	2.14737	1.96358	113.492	0.617268	0.227195	2.71691	0.00658936	0.215442	N.S.	N.S.
C9orf72	1.81469	1.9713	81.9218	-0.535049	0.21471	-2.49196	0.0127039	0.309528	N.S.	N.S.		POLR2E	1.83948	1.63273	54.2772	0.711289	0.261782	2.71711	0.00658551	0.215442	N.S.	N.S.
PDCD4	2.2675	2.37748	220.011	-0.373912	0.150175	-2.48985	0.0127798	0.310433	N.S.	N.S.		RPS4X	2.80133	2.62033	516.338	0.605044	0.222984	2.71339	0.00665986	0.216647	N.S.	N.S.
MTATP6P1	2.10413	1.81544	97.3125	0.95212	0.383252	2.48432	0.01298	0.313422	N.S.	N.S.		GLTSCR2	2.26118	1.96444	134.893	0.993988	0.366276	2.71377	0.00665226	0.216647	N.S.	N.S.
PTPRE	2.25765	2.36775	215.248	-0.376231	0.151444	-2.48429	0.012981	0.313422	N.S.	N.S.		UBTF	1.96536	2.14736	112.365	-0.607198	0.224207	-2.7082	0.00676486	0.218957	N.S.	N.S.
CRY2	1.55807	1.75	47.2316	-0.660555	0.26627	-2.48077	0.0131098	0.315405	N.S.	N.S.		SFPQ	2.56936	2.72808	440.527	-0.527027	0.194741	-2.70629	0.00680397	0.219122	N.S.	N.S.
SESN3	2.21725	2.06333	143.73	0.505835	0.203974	2.4799	0.0131419	0.315405	N.S.	N.S.		BRD2	2.07988	1.86043	94.0894	0.740927	0.273713	2.70695	0.00679039	0.219122	N.S.	N.S.
AC009120.6	1.76869	1.58629	49.1157	0.605369	0.244481	2.47613	0.0132814	0.317802	N.S.	N.S.		RP5-994D16.12	1.26075	0.981098	12.7667	1.04841	0.387958	2.70238	0.00688452	0.219343	N.S.	N.S.
PACS1	2.67965	2.59686	450.968	0.267257	0.10798	2.47507	0.0133211	0.317803	N.S.	N.S.		RNVU1-19	1.09924	0.67885	7.61992	1.62653	0.601687	2.70329	0.0068657	0.219343	N.S.	N.S.
MXD1	1.81437	1.94688	79.2483	-0.458169	0.185368	-2.47167	0.0134482	0.319144	N.S.	N.S.		PSMB4	1.2712	0.788958	11.3618	1.76972	0.655099	2.70146	0.00690361	0.219343	N.S.	N.S.
MORN3	1.77406	1.57548	49.1353	0.65914	0.266702	2.47144	0.0134569	0.319144	N.S.	N.S.		TP53BP2	2.07646	2.22954	139.79	-0.511707	0.189402	-2.7017	0.00689857	0.219343	N.S.	N.S.
DDX46	2.14621	2.00649	123.641	0.456044	0.185045	2.4645	0.0137205	0.32159	N.S.	N.S.		ARL4C	1.90861	1.6318	60.309	0.949589	0.351884	2.69859	0.00696348	0.219343	N.S.	N.S.
UPF3B	1.84602	1.65569	58.4044	0.628618	0.254923	2.46591	0.0136665	0.32159	N.S.	N.S.		MED22	1.1103	0.621086	7.49855	1.87046	0.693042	2.69892	0.00695651	0.219343	N.S.	N.S.
ENTPD1	1.65006	1.81837	56.7258	-0.570594	0.231287	-2.46703	0.0136237	0.32159	N.S.	N.S.		RPS25	2.04213	1.69079	77.9879	1.18823	0.440184	2.6994	0.00694637	0.219343	N.S.	N.S.
SRP54-AS1	1.66619	1.47825	38.4513	0.606625	0.246102	2.46493	0.013704	0.32159	N.S.	N.S.		TRAPPC6A	1.64936	1.4664	35.4269	0.612119	0.226812	2.69879	0.00695915	0.219343	N.S.	N.S.
UFSP2	1.20738	0.867059	11.0306	1.24521	0.505711	2.4623	0.013805	0.322628	N.S.	N.S.		IFT88	1.34009	1.5789	28.1108	-0.830046	0.307989	-2.69505	0.0070379	0.220054	N.S.	N.S.
SKI	1.9208	2.07084	104.061	-0.514239	0.209228	-2.45779	0.0139796	0.323108	N.S.	N.S.		KNL1	0.98983	1.3327	14.2015	-1.19039	0.441603	-2.6956	0.00702612	0.220054	N.S.	N.S.
EYA3	1.88578	1.74486	67.5434	0.469157	0.191341	2.45194	0.014209	0.323108	N.S.	N.S.		PRKCB	2.93351	3.01491	923.712	-0.26856	0.0996032	-2.6963	0.00701146	0.220054	N.S.	N.S.
DBT	1.30027	1.01809	14.6109	0.973536	0.397129	2.45144	0.0142287	0.323108	N.S.	N.S.		ATPIF1	1.85517	1.61222	54.5964	0.821346	0.305101	2.69205	0.00710143	0.220675	N.S.	N.S.
COPS8	1.02899	1.2928	14.8294	-0.975803	0.39729	-2.45615	0.0140434	0.323108	N.S.	N.S.		FGD3	2.44672	2.34432	245.067	0.33922	0.126006	2.69209	0.00710068	0.220675	N.S.	N.S.
SH3BP5	1.90434	2.01827	95.2363	-0.37713	0.153625	-2.45487	0.0140935	0.323108	N.S.	N.S.		C19orf24	1.45114	1.13861	19.7779	1.07816	0.400553	2.69169	0.00710916	0.220675	N.S.	N.S.
TSC22D2	1.63566	1.80846	55.2089	-0.59977	0.244381	-2.45424	0.0141183	0.323108	N.S.	N.S.		RRAS2	1.90944	2.07146	96.0919	-0.549624	0.204417	-2.68874	0.0071722	0.221564	N.S.	N.S.
CCNI	2.24031	2.35799	208.58	-0.39901	0.162708	-2.4523	0.0141946	0.323108	N.S.	N.S.		LEMD2	1.92002	1.77465	69.2596	0.511779	0.190479	2.6868	0.00721398	0.221791	N.S.	N.S.
XIAP	1.84829	1.68346	60.393	0.53992	0.220033	2.45382	0.0141349	0.323108	N.S.	N.S.		PCED1B-AS1	1.89594	1.68774	61.9469	0.706848	0.263003	2.6876	0.00719679	0.221791	N.S.	N.S.
SNAPC1	0.841903	1.12102	9.51203	-0.989026	0.402494	-2.45724	0.0140007	0.323108	N.S.	N.S.		CD8B	1.39507	1.04495	16.7981	1.23725	0.460704	2.68556	0.00724088	0.222088	N.S.	N.S.
CTD-2054N24.2	1.46802	1.18627	21.9273	0.960778	0.39139	2.45479	0.0140968	0.323108	N.S.	N.S.		RP3-414A15.2	1.2729	0.912117	12.3404	1.23687	0.460942	2.68334	0.00728909	0.223036	N.S.	N.S.
SURF4	1.27866	1.47726	24.558	-0.67732	0.27641	-2.45042	0.0142691	0.323109	N.S.	N.S.		RPS6KB2	1.45058	1.17399	20.3421	0.961349	0.358403	2.68231	0.00731151	0.223192	N.S.	N.S.
TMEM161B-AS1	1.46069	1.18529	21.6627	0.926609	0.378331	2.4492	0.0143175	0.323293	N.S.	N.S.		AP1S2	2.32129	2.19112	178.526	0.433434	0.161661	2.68114	0.00733719	0.223446	N.S.	N.S.
MTBP	1.18704	0.882231	10.7929	1.08208	0.442218	2.44694	0.0144073	0.324407	N.S.	N.S.		ZC3H12C	0.836565	1.17981	9.68504	-1.23725	0.462314	-2.67621	0.00744603	0.226226	N.S.	N.S.
LINC01588	1.72365	1.86268	64.6323	-0.467282	0.191084	-2.44542	0.0144683	0.324869	N.S.	N.S.		POMP	1.64976	1.4244	34.1721	0.757694	0.283601	2.67169	0.00754703	0.227787	N.S.	N.S.
HBG2	0.933438	1.26652	13.113	-1.21397	0.496921	-2.44298	0.0145666	0.326161	N.S.	N.S.		TMED10	1.66557	1.82966	54.5299	-0.551933	0.206598	-2.67154	0.00755048	0.227787	N.S.	N.S.
ITFG2	1.86623	1.70768	63.1606	0.523863	0.214642	2.44064	0.0146614	0.32646	N.S.	N.S.		IER5	1.1404	0.704621	8.39649	1.64598	0.616311	2.6707	0.00756923	0.22782	N.S.	N.S.
PTPRA	2.18399	2.27025	175.561	-0.287451	0.117749	-2.44123	0.0146375	0.32646	N.S.	N.S.		FKRP	1.15419	1.44286	19.4162	-0.984805	0.368865	-2.66983	0.00758907	0.227885	N.S.	N.S.
ARIH1	2.49611	2.59219	366.122	-0.328533	0.134717	-2.43869	0.0147407	0.327316	N.S.	N.S.		SH3BGRL3	2.57229	2.36312	297.003	0.701139	0.262935	2.66659	0.0076625	0.228368	N.S.	N.S.
SELK	1.53283	1.77518	48.041	-0.826436	0.339268	-2.43594	0.0148532	0.328905	N.S.	N.S.		NUBP1	1.94676	1.76029	70.9827	0.647235	0.242667	2.66717	0.00764926	0.228368	N.S.	N.S.
RPS13P2	2.06284	2.28731	160.882	-0.754837	0.310213	-2.43328	0.0149626	0.32904	N.S.	N.S.		UBB	2.1544	1.9455	112.818	0.70732	0.265312	2.66599	0.0076761	0.228368	N.S.	N.S.
ARF4	1.42346	1.64094	35.7204	-0.743495	0.305713	-2.432	0.0150157	0.32904	N.S.	N.S.		PCED1A	1.73646	1.48138	40.9012	0.865274	0.325133	2.66129	0.0077842	0.229991	N.S.	N.S.
FAM78A	1.51997	1.29878	26.2823	0.728546	0.299855	2.42966	0.015113	0.32904	N.S.	N.S.		ZNF426	1.30328	1.02578	14.1902	1.00439	0.377391	2.66141	0.00778146	0.229991	N.S.	N.S.
C2CD3	1.64976	1.41127	35.3301	0.799486	0.328835	2.43127	0.0150462	0.32904	N.S.	N.S.		RAB1A	2.52575	2.6394	375.557	-0.373298	0.14051	-2.65674	0.00789003	0.231787	N.S.	N.S.
SCYL2	1.39886	1.58952	32.3618	-0.662942	0.272815	-2.43	0.0150987	0.32904	N.S.	N.S.		CNBP	1.81507	2.05908	86.4178	-0.808579	0.304359	-2.65666	0.00789198	0.231787	N.S.	N.S.
FOXO1	2.59395	2.66592	444.808	-0.248156	0.102053	-2.43165	0.0150302	0.32904	N.S.	N.S.		ZNF365	0.990748	0.646811	6.06406	1.43743	0.541127	2.65636	0.00789896	0.231787	N.S.	N.S.
DENND4A	2.45583	2.56081	337.783	-0.356831	0.146914	-2.42885	0.0151467	0.32904	N.S.	N.S.		HOMER1	0.718808	1.14892	8.40333	-1.57705	0.594305	-2.6536	0.00796388	0.232391	N.S.	N.S.
TXK	2.38252	2.24892	215.001	0.436079	0.179816	2.42514	0.0153026	0.330635	N.S.	N.S.		HMGA1	0.979268	0.512942	5.38586	1.89067	0.712605	2.65318	0.00797368	0.232391	N.S.	N.S.
SDCBP	1.45689	1.71139	40.808	-0.863152	0.355801	-2.42594	0.0152687	0.330635	N.S.	N.S.		LAMTOR4	1.95418	1.80451	74.6996	0.508184	0.191479	2.65399	0.00795469	0.232391	N.S.	N.S.
JUND	1.84504	2.14831	109.299	-1.01942	0.420976	-2.42156	0.0154542	0.333014	N.S.	N.S.		CD244	1.37976	1.09068	16.9615	1.00067	0.378023	2.6471	0.00811842	0.232576	N.S.	N.S.
DPF2	1.55411	1.36414	29.382	0.647015	0.2675	2.41875	0.015574	0.334334	N.S.	N.S.		PARP9	1.57958	1.78781	47.3823	-0.697229	0.263357	-2.64746	0.00810978	0.232576	N.S.	N.S.
BSG	1.22716	1.4734	23.3653	-0.880387	0.364072	-2.41817	0.0155989	0.334334	N.S.	N.S.		FRMPD3	1.29276	1.03691	14.0838	0.925367	0.349429	2.64822	0.00809164	0.232576	N.S.	N.S.
TMEM245	1.9736	1.84497	83.7088	0.412929	0.170872	2.4166	0.0156663	0.334883	N.S.	N.S.		UPF2	2.14708	2.2872	161.977	-0.456889	0.172626	-2.6467	0.00812818	0.232576	N.S.	N.S.
NUDT2	1.16502	0.869805	10.2889	1.06091	0.439429	2.41428	0.0157663	0.336124	N.S.	N.S.		PARD3	1.02876	1.38787	16.0329	-1.25822	0.474636	-2.65091	0.00802741	0.232576	N.S.	N.S.
HIVEP2	2.18997	2.02285	133.074	0.549834	0.228022	2.41132	0.0158951	0.336779	N.S.	N.S.		HECTD1	2.28083	2.38292	210.163	-0.334869	0.126496	-2.64728	0.00811421	0.232576	N.S.	N.S.
IL3RA	1.24836	1.51324	25.37	-0.927839	0.384704	-2.41182	0.0158729	0.336779	N.S.	N.S.		CINP	1.6764	1.46909	36.9488	0.694303	0.262162	2.64837	0.008088	0.232576	N.S.	N.S.
BTG1	2.67793	2.8036	578.903	-0.424249	0.175988	-2.41067	0.0159231	0.336779	N.S.	N.S.		HSDL1	0.82881	1.10985	8.54636	-1.02799	0.387626	-2.65202	0.00800109	0.232576	N.S.	N.S.
BSDC1	1.53081	1.68689	42.0658	-0.543876	0.225936	-2.40721	0.0160748	0.337229	N.S.	N.S.		CRYBG3	1.14463	0.714618	8.49475	1.56316	0.591107	2.64447	0.0081819	0.233184	N.S.	N.S.
H2AFY	1.88454	2.01796	93.2999	-0.441181	0.18323	-2.4078	0.0160491	0.337229	N.S.	N.S.		ADD2	1.30407	1.60014	28.1547	-1.01599	0.384478	-2.64251	0.0082294	0.23402	N.S.	N.S.
CYCS	1.61054	1.8128	54.3014	-0.690955	0.287154	-2.40621	0.0161189	0.337229	N.S.	N.S.		SCO2	1.81015	1.61923	51.3746	0.661056	0.250308	2.64097	0.00826689	0.234568	N.S.	N.S.
FOSL1	1.42006	1.65126	36.2813	-0.799465	0.332029	-2.40782	0.0160482	0.337229	N.S.	N.S.		EMC3-AS1	1.21799	1.45125	20.7903	-0.789178	0.298921	-2.64009	0.00828852	0.234665	N.S.	N.S.
CERK	2.05802	1.93065	102.202	0.408236	0.169716	2.4054	0.0161547	0.337229	N.S.	N.S.		NBPF14	2.0375	2.27166	142.652	-0.777471	0.294633	-2.63878	0.00832052	0.235055	N.S.	N.S.
TRABD2A	1.96841	1.78018	77.6975	0.622257	0.25918	2.40087	0.016356	0.337818	N.S.	N.S.		CRIPT	1.12975	1.51428	21.4025	-1.33916	0.508353	-2.63431	0.00843081	0.237649	N.S.	N.S.
GPBP1	2.17706	2.26289	172.827	-0.292841	0.122016	-2.40003	0.0163936	0.337818	N.S.	N.S.		SZRD1	1.76989	1.9275	68.9766	-0.500072	0.189975	-2.63231	0.00848072	0.238534	N.S.	N.S.
CD164	1.41052	1.58975	32.702	-0.627523	0.261355	-2.40104	0.0163484	0.337818	N.S.	N.S.		SLBP	1.62304	1.80573	50.6377	-0.626573	0.238287	-2.62949	0.00855128	0.238953	N.S.	N.S.
GAB2	2.40158	2.5298	307.877	-0.438059	0.18231	-2.40282	0.0162692	0.337818	N.S.	N.S.		COX6B1	1.57443	1.33163	28.1616	0.848712	0.322729	2.6298	0.00854349	0.238953	N.S.	N.S.
METTL3	1.17285	0.873664	10.408	1.12267	0.467413	2.40189	0.0163106	0.337818	N.S.	N.S.		RPL30	2.19484	1.79887	108.085	1.33515	0.508115	2.62766	0.00859756	0.239727	N.S.	N.S.
EZR	2.57724	2.68929	451.242	-0.377651	0.15748	-2.3981	0.0164805	0.338738	N.S.	N.S.		MRPL41	1.55032	1.30083	26.423	0.851667	0.324406	2.62532	0.00865686	0.240859	N.S.	N.S.
ERCC6	1.2561	1.03198	13.7815	0.791102	0.330272	2.3953	0.0166066	0.340456	N.S.	N.S.		CROCCP2	2.1721	2.02795	124.608	0.480075	0.18295	2.62408	0.00868845	0.241159	N.S.	N.S.
PRKAA1	1.66497	1.47559	38.2844	0.626467	0.26183	2.39265	0.0167272	0.341447	N.S.	N.S.		OTX2-AS1	0.454066	0.998322	5.2043	-2.24648	0.856317	-2.62342	0.00870509	0.241159	N.S.	N.S.
YTHDC2	1.67411	1.50924	40.0123	0.550826	0.230243	2.39237	0.0167401	0.341447	N.S.	N.S.		STK39	2.00237	2.13604	114.828	-0.440438	0.168295	-2.61706	0.00886911	0.241185	N.S.	N.S.
APBB1IP	2.52655	2.42794	311.604	0.321518	0.134503	2.39041	0.0168294	0.342396	N.S.	N.S.		NEPRO	1.76048	1.52775	44.0847	0.804063	0.306708	2.62159	0.00875198	0.241185	N.S.	N.S.
OTULIN	1.22606	1.43135	21.8617	-0.698123	0.292265	-2.38866	0.0169098	0.343161	N.S.	N.S.		EIF4A2	1.48855	1.18557	21.8186	1.03269	0.394416	2.61828	0.0088374	0.241185	N.S.	N.S.
SLC25A11	0.870171	1.13481	9.97036	-0.942193	0.394608	-2.38767	0.0169557	0.343224	N.S.	N.S.		PMS2P1	1.01146	1.30325	13.7575	-1.02708	0.392322	-2.61795	0.00884599	0.241185	N.S.	N.S.
PRKRIP1	2.01964	1.89976	94.1663	0.387827	0.162698	2.38373	0.0171383	0.345387	N.S.	N.S.		CPA6	0.674033	1.08128	7.14761	-1.55907	0.595056	-2.62005	0.00879175	0.241185	N.S.	N.S.
TMEM123	1.87746	2.02528	93.6508	-0.511178	0.214465	-2.3835	0.0171487	0.345387	N.S.	N.S.		MGEA5	2.59532	2.68044	425.456	-0.282306	0.107797	-2.61886	0.00882241	0.241185	N.S.	N.S.
GLTSCR1L	2.11949	1.99793	118.538	0.398331	0.167319	2.38066	0.0172814	0.347188	N.S.	N.S.		KLF13	1.96516	2.09628	104.933	-0.433682	0.165727	-2.61685	0.00887451	0.241185	N.S.	N.S.
SLC6A6	1.56143	1.75244	47.633	-0.653992	0.274965	-2.37845	0.0173855	0.348405	N.S.	N.S.		CSK	2.17666	2.0286	125.589	0.4961	0.189356	2.61993	0.00879485	0.241185	N.S.	N.S.
SPOP	2.01446	1.89768	93.1533	0.386608	0.162623	2.37732	0.0174389	0.348604	N.S.	N.S.		YPEL3	1.83171	1.59442	51.9209	0.800217	0.305266	2.62138	0.00875746	0.241185	N.S.	N.S.
POLA1	1.32383	1.49753	26.3934	-0.590859	0.249103	-2.37195	0.0176945	0.35265	N.S.	N.S.		TRMT61B	1.6089	1.7899	48.8086	-0.614039	0.234749	-2.61573	0.00890378	0.24147	N.S.	N.S.
VPS13B	2.52036	2.44189	313.875	0.248522	0.104821	2.37092	0.0177436	0.35265	N.S.	N.S.		C19orf60	1.54065	1.04669	21.825	1.72354	0.659198	2.61461	0.00893299	0.241754	N.S.	N.S.
CFAP20	0.795901	1.10717	8.93161	-1.12878	0.476217	-2.37031	0.0177733	0.35265	N.S.	N.S.		KRI1	1.5875	1.77175	46.6523	-0.611916	0.234173	-2.6131	0.00897261	0.24181	N.S.	N.S.
KIAA1147	1.72424	1.55307	44.7951	0.57148	0.241524	2.36614	0.0179747	0.355766	N.S.	N.S.		GNAI2	2.25644	2.03831	141.927	0.737098	0.282555	2.60869	0.00908899	0.243168	N.S.	N.S.
ATXN7L1	2.15627	2.04388	130.266	0.369766	0.156708	2.35958	0.0182958	0.360342	N.S.	N.S.		MXD4	1.63336	1.45331	34.19	0.628508	0.24088	2.60922	0.00907491	0.243168	N.S.	N.S.
AMPD3	1.33428	1.08861	16.3457	0.847051	0.358856	2.36042	0.0182543	0.360342	N.S.	N.S.		FKBP5	2.48563	2.62459	353.587	-0.465284	0.178578	-2.6055	0.00917401	0.243168	N.S.	N.S.
RIC8B	1.51132	1.26233	25.031	0.860628	0.364893	2.35857	0.0183453	0.360431	N.S.	N.S.		SUSD3	1.18004	0.850236	10.0137	1.22624	0.470569	2.60587	0.00916402	0.243168	N.S.	N.S.
TSPAN5	1.97419	1.84335	83.842	0.417978	0.177377	2.35643	0.0184514	0.361435	N.S.	N.S.		LIN7A	1.28528	0.994426	13.4072	1.01647	0.38945	2.61001	0.00905394	0.243168	N.S.	N.S.
CNIH1	1.08677	1.32787	16.4639	-0.835063	0.354482	-2.35573	0.0184866	0.361435	N.S.	N.S.		RASA3	2.36174	2.49429	263.582	-0.438185	0.168174	-2.60554	0.00917302	0.243168	N.S.	N.S.
DHRS3	1.89518	1.77297	70.1822	0.411673	0.174965	2.35289	0.0186283	0.361888	N.S.	N.S.		TRAPPC2L	1.35437	1.05914	15.8753	1.03879	0.398477	2.6069	0.00913652	0.243168	N.S.	N.S.
EIF4E	1.69404	1.86444	63.108	-0.585711	0.248969	-2.35255	0.0186452	0.361888	N.S.	N.S.		ARHGAP45	2.37542	2.20977	195.851	0.56111	0.215238	2.60693	0.00913578	0.243168	N.S.	N.S.
AIF1	1.96173	2.11523	114.863	-0.522208	0.221814	-2.35426	0.0185595	0.361888	N.S.	N.S.		ZIC1	0.429248	1.12282	6.67099	-2.83974	1.091	-2.60288	0.0092443	0.244433	N.S.	N.S.
PLEKHB2	1.72096	1.85121	63.5623	-0.452744	0.192575	-2.351	0.0187229	0.362518	N.S.	N.S.		TLR4	1.09542	0.712031	7.74771	1.45167	0.558024	2.60145	0.00928308	0.244433	N.S.	N.S.
KPNA4	1.8242	1.94924	80.2387	-0.431603	0.183819	-2.34798	0.0188755	0.363716	N.S.	N.S.		SGTA	1.48389	1.19905	21.8985	1.01004	0.388184	2.60196	0.00926915	0.244433	N.S.	N.S.
ATP6V0D1	1.51487	1.72175	43.6077	-0.695666	0.296244	-2.34829	0.01886	0.363716	N.S.	N.S.		MAP1S	1.48417	1.27439	23.3511	0.755835	0.290604	2.60091	0.00929763	0.244433	N.S.	N.S.
TRIM13	1.70513	1.49294	41.2667	0.711719	0.303259	2.3469	0.0189302	0.363896	N.S.	N.S.		SNX29	2.4826	2.56886	328.441	-0.287503	0.110603	-2.59942	0.00933813	0.244997	N.S.	N.S.
SLC25A33	1.61894	1.76367	51.0121	-0.512339	0.21841	-2.34576	0.0189882	0.364124	N.S.	N.S.		ERCC8	1.07543	1.34089	15.4678	-0.930573	0.358216	-2.5978	0.00938229	0.245157	N.S.	N.S.
RP11-518L10.5	1.51506	1.2974	26.0729	0.723689	0.308625	2.34489	0.0190329	0.364124	N.S.	N.S.		ZNF862	1.16483	0.834605	9.63346	1.20649	0.464367	2.59813	0.00937322	0.245157	N.S.	N.S.
DTX2P1-UPK3BP1-PMS2P11	1.17665	0.884878	10.6532	1.02734	0.438724	2.34166	0.0191984	0.366414	N.S.	N.S.		UQCRHL	0.746839	1.16859	8.86271	-1.53577	0.592022	-2.59411	0.00948351	0.245925	N.S.	N.S.
ATXN7L3	1.423	1.6253	34.8905	-0.701618	0.300099	-2.33795	0.0193897	0.369188	N.S.	N.S.		GK5	2.05958	2.24048	139.475	-0.604528	0.233006	-2.59447	0.00947374	0.245925	N.S.	N.S.
DBF4	1.78224	1.93039	75.0751	-0.507781	0.217767	-2.33176	0.0197133	0.373574	N.S.	N.S.		TUBB4B	1.76666	1.5489	45.2681	0.739598	0.284948	2.59556	0.00944381	0.245925	N.S.	N.S.
ADGRG5	1.61001	1.39908	32.858	0.709243	0.3041	2.33227	0.0196864	0.373574	N.S.	N.S.		BST2	1.41948	1.10675	18.3172	1.08919	0.419898	2.59394	0.00948818	0.245925	N.S.	N.S.
UBE2E2	2.12333	2.22627	156.013	-0.356734	0.153169	-2.32902	0.0198581	0.3748	N.S.	N.S.		ASPH	0.792347	1.15518	8.9372	-1.34674	0.519579	-2.59198	0.00954257	0.246347	N.S.	N.S.
XKR6	2.09557	1.96732	111.326	0.418677	0.179785	2.32876	0.0198715	0.3748	N.S.	N.S.		GNB1	3.02193	3.12653	1165.98	-0.34489	0.133176	-2.58974	0.00960492	0.246787	N.S.	N.S.
PTGS2	0.821287	1.17359	10.237	-1.3445	0.578777	-2.323	0.0201791	0.375302	N.S.	N.S.		GUK1	1.55978	1.27796	26.3003	0.987993	0.381415	2.59033	0.00958835	0.246787	N.S.	N.S.
GTF3C2	1.97952	1.84144	84.2668	0.452739	0.194821	2.32387	0.0201327	0.375302	N.S.	N.S.		ZNF45	1.02857	0.576165	6.2062	1.7634	0.681166	2.58879	0.00963132	0.246787	N.S.	N.S.
BCORL1	1.1307	0.830267	9.37534	1.10759	0.476168	2.32605	0.0200158	0.375302	N.S.	N.S.		NFAM1	1.67127	1.46692	36.558	0.682794	0.263768	2.58862	0.00963624	0.246787	N.S.	N.S.
TACC1	2.12267	2.22136	155.045	-0.342034	0.14721	-2.32344	0.0201554	0.375302	N.S.	N.S.		LSP1	2.36679	2.22898	196.857	0.461438	0.17852	2.58479	0.00974374	0.248552	N.S.	N.S.
TANGO6	1.99908	1.88034	89.7118	0.398154	0.17134	2.32377	0.0201378	0.375302	N.S.	N.S.		RPL23A	3.40905	3.26212	2161.12	0.489682	0.189446	2.58481	0.00974336	0.248552	N.S.	N.S.
RARA	1.29658	1.53193	27.2004	-0.839222	0.361249	-2.32311	0.0201732	0.375302	N.S.	N.S.		CCR1	2.00271	2.15409	117.599	-0.501703	0.194392	-2.58088	0.00985484	0.25089	N.S.	N.S.
UBE2F-SCLY	1.30093	0.991973	14.3485	1.08319	0.466887	2.32002	0.02034	0.376549	N.S.	N.S.		KIF22	1.62154	1.39865	32.0058	0.761498	0.295179	2.57979	0.00988617	0.251191	N.S.	N.S.
ATM	2.57398	2.48674	351.538	0.285673	0.123092	2.32081	0.0202969	0.376549	N.S.	N.S.		MYL6	2.18198	1.96807	119.892	0.719992	0.279644	2.57468	0.0100334	0.252927	N.S.	N.S.
FBXO34	2.02019	2.15347	128.056	-0.458407	0.197746	-2.31816	0.0204404	0.377535	N.S.	N.S.		BICDL1	2.13132	2.01293	116.259	0.398764	0.15485	2.57517	0.010019	0.252927	N.S.	N.S.
DLEU1	1.66568	1.47172	38.0806	0.664011	0.286584	2.31699	0.0205044	0.377846	N.S.	N.S.		DHRS3	1.97281	1.85227	80.204	0.392798	0.152766	2.57124	0.0101336	0.25397	N.S.	N.S.
CTD-3184A7.4	1.2387	0.975547	12.6745	0.936479	0.405097	2.31174	0.0207919	0.382265	N.S.	N.S.		NDUFA6	1.53667	1.28015	25.4327	0.887773	0.345185	2.57187	0.0101149	0.25397	N.S.	N.S.
SP100	2.43047	2.31534	244.932	0.376291	0.163047	2.30786	0.0210067	0.384452	N.S.	N.S.		TMA7	2.09156	1.95128	103.768	0.471466	0.183764	2.56561	0.0102995	0.254135	N.S.	N.S.
IKZF3	2.38217	2.27044	220.394	0.361529	0.156613	2.30842	0.0209757	0.384452	N.S.	N.S.		IL7R	2.19674	2.01215	127.241	0.614124	0.239537	2.56379	0.0103535	0.254135	N.S.	N.S.
RLIM	0.891131	1.15169	10.4497	-0.954037	0.413796	-2.30557	0.0211345	0.385909	N.S.	N.S.		AFF4	2.44841	2.58434	323.359	-0.447673	0.174537	-2.56492	0.0103201	0.254135	N.S.	N.S.
AREG	0.948354	1.29243	13.9181	-1.26844	0.550525	-2.30406	0.0212193	0.386312	N.S.	N.S.		GSTK1	1.77975	1.51283	44.8682	0.904165	0.352212	2.56711	0.0102551	0.254135	N.S.	N.S.
CNTRL	2.13636	2.01703	123.487	0.388143	0.168504	2.30346	0.0212529	0.386312	N.S.	N.S.		SEMA4D	2.45584	2.3384	246.646	0.39122	0.152602	2.56367	0.0103572	0.254135	N.S.	N.S.
MARCKS	1.37104	1.60444	32.308	-0.800884	0.348962	-2.29505	0.0217305	0.391968	N.S.	N.S.		RP11-174G6.5	1.72332	1.48706	40.2569	0.802556	0.312445	2.56863	0.0102102	0.254135	N.S.	N.S.
RSBN1L	1.98567	1.87577	87.8499	0.373173	0.162663	2.29415	0.0217821	0.391968	N.S.	N.S.		BRCA2	1.0088	1.30369	13.7467	-1.02152	0.397804	-2.56791	0.0102315	0.254135	N.S.	N.S.
POLR3A	1.41213	1.18811	20.2288	0.771272	0.335827	2.29664	0.0216395	0.391968	N.S.	N.S.		FLVCR2	1.35705	1.5968	29.2701	-0.824421	0.321362	-2.5654	0.0103058	0.254135	N.S.	N.S.
CTD-2017C7.2	0.939285	1.29096	13.7847	-1.28293	0.559331	-2.29369	0.0218086	0.391968	N.S.	N.S.		RP11-382A20.4	0.585678	1.07379	6.61837	-1.92386	0.749966	-2.56527	0.0103096	0.254135	N.S.	N.S.
WDR73	1.17245	0.909431	10.7995	0.948004	0.412963	2.29562	0.0216977	0.391968	N.S.	N.S.		MIR24-2	1.515	1.27515	24.4784	0.868653	0.338123	2.56905	0.0101979	0.254135	N.S.	N.S.
GCH1	1.82583	1.98988	85.0309	-0.5692	0.248513	-2.29042	0.0219967	0.394465	N.S.	N.S.		MX2	2.18199	2.06264	130.566	0.409422	0.159518	2.56663	0.0102693	0.254135	N.S.	N.S.
ARID5B	2.31256	2.22284	191.825	0.289529	0.126535	2.28812	0.0221303	0.395974	N.S.	N.S.		MEN1	1.17573	0.820385	9.72124	1.31277	0.512569	2.56115	0.0104326	0.255498	N.S.	N.S.
EAF1	1.09509	1.33295	16.7468	-0.824027	0.360285	-2.28715	0.0221868	0.396102	N.S.	N.S.		H1FX	2.13721	1.89481	105.538	0.817158	0.319148	2.56044	0.0104541	0.255539	N.S.	N.S.
HLA-DQB1	1.64073	1.88168	61.6846	-0.817628	0.357625	-2.28627	0.0222386	0.396143	N.S.	N.S.		UBE2E2	2.31462	2.41182	225.872	-0.319389	0.124787	-2.55947	0.0104832	0.255765	N.S.	N.S.
SLC22A15	1.4874	1.29409	24.962	0.664628	0.29149	2.28011	0.0226014	0.399188	N.S.	N.S.		HUWE1	2.06812	2.18622	131.074	-0.38784	0.151583	-2.55859	0.0105098	0.255782	N.S.	N.S.
DUSP10	0.867078	1.20891	11.3252	-1.23998	0.543655	-2.28082	0.0225591	0.399188	N.S.	N.S.		IDH3A	1.17429	1.40491	18.6377	-0.768278	0.300328	-2.55813	0.0105236	0.255782	N.S.	N.S.
SLC4A10	1.23319	0.889268	11.6326	1.24904	0.550885	2.26732	0.0233704	0.399188	N.S.	N.S.		APRT	1.48594	1.26503	23.1916	0.770653	0.301657	2.55473	0.010627	0.257325	N.S.	N.S.
CLK1	1.83111	1.98898	85.2092	-0.536722	0.23666	-2.26791	0.023335	0.399188	N.S.	N.S.		SNN	1.19857	0.886028	10.6382	1.18902	0.465946	2.55185	0.0107154	0.258979	N.S.	N.S.
GPD1L	1.23391	0.941108	12.2215	1.0387	0.458627	2.26481	0.0235245	0.399188	N.S.	N.S.		WDR82	2.18233	2.31691	174.319	-0.4481	0.17582	-2.54863	0.0108148	0.260403	N.S.	N.S.
OXSR1	1.82624	1.95712	81.2878	-0.452667	0.199326	-2.27099	0.0231475	0.399188	N.S.	N.S.		CDK19	2.17993	2.28952	167.884	-0.372188	0.146029	-2.54873	0.0108115	0.260403	N.S.	N.S.
ST6GAL1	2.34401	2.23228	201.33	0.364533	0.161063	2.26329	0.0236179	0.399188	N.S.	N.S.		SENP2	2.06095	2.17962	129.009	-0.391764	0.154024	-2.54353	0.0109739	0.262283	N.S.	N.S.
LINC00969	1.80573	1.64219	54.5999	0.550979	0.242606	2.27109	0.0231417	0.399188	N.S.	N.S.		MAGI2	0.63253	0.994958	5.88744	-1.44812	0.569482	-2.54287	0.0109946	0.262283	N.S.	N.S.
CD38	1.07141	1.29336	15.365	-0.759895	0.33326	-2.28019	0.0225967	0.399188	N.S.	N.S.		RP11-96H19.1	1.81292	1.57881	49.8499	0.778676	0.305977	2.54488	0.0109314	0.262283	N.S.	N.S.
BASP1	1.5964	1.82068	54.3037	-0.773199	0.340563	-2.27035	0.0231861	0.399188	N.S.	N.S.		MLXIP	2.10725	1.99913	111.009	0.364687	0.14338	2.5435	0.0109749	0.262283	N.S.	N.S.
RNF144B	1.62617	1.7761	52.2593	-0.519088	0.22919	-2.26488	0.0235199	0.399188	N.S.	N.S.		ZNF787	1.76587	1.58157	46.5669	0.61485	0.241692	2.54394	0.010961	0.262283	N.S.	N.S.
AL078584.1	1.57323	1.39985	31.2175	0.587258	0.257712	2.27874	0.0226825	0.399188	N.S.	N.S.		RP11-436D23.1	0.505998	0.966146	5.04171	-1.84588	0.72665	-2.54026	0.0110769	0.263756	N.S.	N.S.
FAM184A	1.41628	1.17757	20.2076	0.803416	0.354504	2.26631	0.0234323	0.399188	N.S.	N.S.		CDH12	0.726742	1.02253	6.71988	-1.20011	0.473486	-2.53463	0.0112565	0.26678	N.S.	N.S.
SCML1	0.910269	1.22599	12.0194	-1.15476	0.509719	-2.26549	0.0234828	0.399188	N.S.	N.S.		UBE2L6	1.83515	1.60052	52.4518	0.787882	0.31073	2.53559	0.0112259	0.26678	N.S.	N.S.
TFE3	1.13932	1.36834	18.4177	-0.832718	0.367211	-2.26768	0.0233484	0.399188	N.S.	N.S.		ROMO1	1.34107	0.880922	13.7103	1.65823	0.654304	2.53434	0.011266	0.26678	N.S.	N.S.
ZFAND5	1.68707	1.83629	60.1516	-0.518074	0.227589	-2.27636	0.0228244	0.399188	N.S.	N.S.		ABRACL	1.13808	0.760206	8.69784	1.42942	0.564234	2.53339	0.0112966	0.267014	N.S.	N.S.
ALKBH3	1.19651	0.893214	11.0818	1.08469	0.478722	2.26581	0.023463	0.399188	N.S.	N.S.		C19orf38	1.62926	1.38415	31.9827	0.825237	0.325901	2.53217	0.0113359	0.267451	N.S.	N.S.
JAM3	1.03983	1.32412	15.7736	-1.00335	0.441813	-2.27099	0.0231474	0.399188	N.S.	N.S.		COX7A2	1.5914	1.30777	28.3688	0.981849	0.388269	2.52878	0.0114458	0.269061	N.S.	N.S.
TAF3	2.20993	2.09345	146.891	0.374557	0.164702	2.27415	0.0229569	0.399188	N.S.	N.S.		SSR4	1.75477	1.53437	43.9512	0.766371	0.303001	2.52927	0.0114301	0.269061	N.S.	N.S.
YME1L1	1.87101	1.99293	89.1049	-0.417206	0.184368	-2.26289	0.0236423	0.399188	N.S.	N.S.		GAB3	1.62502	1.41169	32.5554	0.726329	0.287393	2.5273	0.0114942	0.269371	N.S.	N.S.
RASSF3	2.24421	2.13603	160.652	0.344142	0.151918	2.26531	0.0234939	0.399188	N.S.	N.S.		FAM91A1	1.42008	1.63651	32.8707	-0.708262	0.280267	-2.5271	0.0115008	0.269371	N.S.	N.S.
TPCN1	1.59024	1.3919	31.6994	0.679662	0.300176	2.26421	0.0235614	0.399188	N.S.	N.S.		CAPG	1.96865	1.75765	73.1355	0.711497	0.281744	2.52534	0.0115588	0.269747	N.S.	N.S.
EHD4	1.53067	1.70644	43.2794	-0.609187	0.268236	-2.27108	0.0231419	0.399188	N.S.	N.S.		PSMC1	2.75425	2.56214	459.051	0.641282	0.253938	2.52535	0.0115584	0.269747	N.S.	N.S.
PIGL	1.91252	1.79436	73.4338	0.388396	0.171713	2.26189	0.0237043	0.399188	N.S.	N.S.		YAF2	2.09682	2.01082	110.816	0.30302	0.12007	2.5237	0.0116128	0.270517	N.S.	N.S.
PDE4A	1.63716	1.84594	58.4803	-0.716934	0.316274	-2.26682	0.0234014	0.399188	N.S.	N.S.		CHCHD2	1.91314	1.69963	64.1263	0.719681	0.285267	2.52284	0.0116413	0.270691	N.S.	N.S.
NOSIP	1.97095	1.82649	81.9802	0.474708	0.209798	2.26269	0.0236547	0.399188	N.S.	N.S.		SRSF5	1.74818	1.49672	42.1782	0.856887	0.33988	2.52115	0.0116974	0.271505	N.S.	N.S.
DLG1	2.13531	2.02206	123.94	0.373785	0.165621	2.25687	0.024016	0.403589	N.S.	N.S.		SAMD8	2.11318	2.23731	146.659	-0.409691	0.162628	-2.51919	0.0117625	0.271549	N.S.	N.S.
MFN1	1.3086	1.10035	15.9339	0.727932	0.323542	2.24989	0.0244561	0.408417	N.S.	N.S.		SLC2A4RG	1.09037	0.689157	7.55665	1.52484	0.605193	2.51959	0.0117492	0.271549	N.S.	N.S.
FTH1	2.05302	2.20608	141.663	-0.514003	0.228389	-2.25056	0.0244132	0.408417	N.S.	N.S.		ZIM2-AS1	0.547689	0.985063	5.40837	-1.73365	0.688061	-2.51961	0.0117484	0.271549	N.S.	N.S.
HOOK2	1.57107	1.74205	47.2645	-0.610849	0.271392	-2.2508	0.0243983	0.408417	N.S.	N.S.		CHD4	2.32171	2.46499	243.567	-0.472166	0.187702	-2.5155	0.0118862	0.273677	N.S.	N.S.
THEMIS	2.16127	2.00105	125.323	0.531158	0.236222	2.24856	0.0245406	0.40861	N.S.	N.S.		INAFM1	1.59354	1.2832	27.9443	1.09233	0.434295	2.51518	0.0118972	0.273677	N.S.	N.S.
MAGT1	1.85146	1.95235	82.7592	-0.347521	0.154639	-2.2473	0.0246206	0.40861	N.S.	N.S.		ENO1	2.02741	1.79609	82.5047	0.788235	0.313984	2.51043	0.0120585	0.274641	N.S.	N.S.
RTCB	1.67967	1.50242	40.1099	0.585684	0.260535	2.24801	0.0245759	0.40861	N.S.	N.S.		RNPEPL1	1.4841	1.18579	21.6743	1.05989	0.421992	2.51164	0.0120172	0.274641	N.S.	N.S.
LACTB	1.48758	1.66965	39.472	-0.617275	0.274967	-2.24491	0.024774	0.410306	N.S.	N.S.		FAM50A	1.30771	1.55541	26.3544	-0.853806	0.340033	-2.51095	0.0120406	0.274641	N.S.	N.S.
FAM105A	1.2531	1.4613	23.4406	-0.715148	0.318855	-2.24286	0.0249057	0.411637	N.S.	N.S.		CTBP2	2.3556	2.45978	250.452	-0.340971	0.135835	-2.51018	0.012067	0.274641	N.S.	N.S.
TARS2	1.31598	1.04892	15.3948	0.910041	0.406763	2.23728	0.0252683	0.413369	N.S.	N.S.		PLCB2	2.01081	2.25971	137.072	-0.824092	0.327909	-2.51317	0.0119652	0.274641	N.S.	N.S.
ATIC	1.37007	1.11782	17.7061	0.902268	0.40305	2.2386	0.0251817	0.413369	N.S.	N.S.		TAF1C	1.35168	1.02164	15.3446	1.17682	0.468426	2.51229	0.0119949	0.274641	N.S.	N.S.
ZNF282	1.04984	1.27609	14.7258	-0.773618	0.345515	-2.23903	0.0251541	0.413369	N.S.	N.S.		RAP1GDS1	2.15368	2.04148	123.128	0.382235	0.152356	2.50882	0.0121135	0.274729	N.S.	N.S.
CRNKL1	1.20461	0.949395	11.7781	0.898021	0.401345	2.23753	0.0252519	0.413369	N.S.	N.S.		ZNF569	1.13613	0.827483	9.12438	1.13828	0.453656	2.50913	0.0121028	0.274729	N.S.	N.S.
MCM5	1.023	1.2762	14.3621	-0.876088	0.391307	-2.23888	0.025164	0.413369	N.S.	N.S.		EIF1	1.79036	1.47116	44.2524	1.09038	0.434767	2.50796	0.0121431	0.274915	N.S.	N.S.
KLHL18	1.56147	1.72295	45.555	-0.562228	0.25176	-2.23319	0.0255366	0.413865	N.S.	N.S.		ACTB	2.94949	2.80249	749.609	0.491707	0.196108	2.50733	0.0121646	0.27492	N.S.	N.S.
ABCF2	1.18414	0.871286	10.6188	1.15408	0.517039	2.2321	0.0256084	0.413865	N.S.	N.S.		RPL27A	2.969	2.56232	642.378	1.35508	0.540727	2.50604	0.0122091	0.275444	N.S.	N.S.
TMEM138	1.1873	0.874691	10.7251	1.13229	0.507226	2.23233	0.0255933	0.413865	N.S.	N.S.		RPS24	2.45233	2.17711	213.412	0.92089	0.368114	2.50164	0.0123619	0.277728	N.S.	N.S.
AC069368.3	2.04078	2.16089	132.092	-0.417252	0.186744	-2.23435	0.0254598	0.413865	N.S.	N.S.		PRKCG	0.759032	1.23615	10.1106	-1.74557	0.698049	-2.50065	0.0123967	0.277728	N.S.	N.S.
IQCH-AS1	1.22101	0.984462	12.5124	0.818591	0.366431	2.23396	0.0254859	0.413865	N.S.	N.S.		TAGLN2	1.91817	1.57879	58.8472	1.14735	0.459136	2.49892	0.0124571	0.278115	N.S.	N.S.
CTC-559E9.6	1.14831	0.912569	10.3761	0.876251	0.39204	2.23511	0.0254104	0.413865	N.S.	N.S.		NUCB1	1.9939	1.8622	83.3446	0.442684	0.177115	2.49941	0.01244	0.278115	N.S.	N.S.
CCNL2	1.76774	1.60784	50.0053	0.540211	0.242253	2.22995	0.0257511	0.415314	N.S.	N.S.		ADAM9	1.36435	1.54341	27.3057	-0.625605	0.250472	-2.4977	0.0125001	0.278593	N.S.	N.S.
TTC9	1.37646	1.18364	19.0865	0.694434	0.311519	2.22918	0.0258017	0.415314	N.S.	N.S.		ATAD2	2.12401	2.29746	160.573	-0.577549	0.23131	-2.49686	0.0125297	0.27877	N.S.	N.S.
KCTD7	1.80104	1.66654	55.6938	0.433484	0.194657	2.22691	0.0259536	0.416922	N.S.	N.S.		ANKRD13C	2.11096	2.19975	139.522	-0.285481	0.114612	-2.49085	0.0127438	0.279705	N.S.	N.S.
TMA16	1.26527	1.00175	13.5688	0.929675	0.418024	2.22398	0.0261501	0.418923	N.S.	N.S.		S100A8	2.51672	2.25229	249.602	0.888695	0.356889	2.49011	0.0127702	0.279705	N.S.	N.S.
CCNH	1.12301	1.39852	19.0466	-0.984494	0.44277	-2.22349	0.0261827	0.418923	N.S.	N.S.		RPL14	2.01042	1.84659	84.0346	0.556779	0.223742	2.48849	0.0128286	0.279705	N.S.	N.S.
ATR	2.15377	2.00105	124.277	0.50145	0.225777	2.221	0.026351	0.419107	N.S.	N.S.		FLNB	1.83677	1.68299	56.5505	0.515563	0.207237	2.48779	0.012854	0.279705	N.S.	N.S.
CSF2RA	2.13266	2.27054	167.515	-0.473362	0.213092	-2.2214	0.0263239	0.419107	N.S.	N.S.		ABTB1	1.27764	0.890643	12.2753	1.40586	0.564815	2.48906	0.012808	0.279705	N.S.	N.S.
JUNB	1.81274	2.14073	105.315	-1.1039	0.496785	-2.22209	0.0262773	0.419107	N.S.	N.S.		RP11-51J9.5	2.14704	1.96547	113.623	0.615367	0.246887	2.49251	0.0126845	0.279705	N.S.	N.S.
CRKL	1.24166	1.44163	22.5468	-0.684875	0.308508	-2.21996	0.0264214	0.419394	N.S.	N.S.		SLC15A3	1.57718	1.34349	28.5772	0.827477	0.3324	2.4894	0.0127959	0.279705	N.S.	N.S.
PPP1CB	1.93345	2.08547	107.459	-0.526709	0.237392	-2.21873	0.0265053	0.419895	N.S.	N.S.		RPL37P2	1.49561	1.19286	22.2231	1.05941	0.425132	2.49195	0.0127043	0.279705	N.S.	N.S.
TOR3A	1.06182	1.31008	15.6568	-0.858535	0.387275	-2.21686	0.0266327	0.420829	N.S.	N.S.		CD27	1.00083	0.530577	5.68056	1.89852	0.762776	2.48896	0.0128119	0.279705	N.S.	N.S.
ZDHHC4	0.862369	1.13485	9.92078	-0.968029	0.436772	-2.21632	0.0266693	0.420829	N.S.	N.S.		CSAD	1.49814	1.69369	38.4031	-0.663004	0.266448	-2.48831	0.0128352	0.279705	N.S.	N.S.
NAPEPLD	1.1974	0.830245	10.5342	1.34772	0.609323	2.21184	0.026978	0.42403	N.S.	N.S.		PPP1R15A	1.70251	1.95932	67.7766	-0.864577	0.347111	-2.49078	0.0127464	0.279705	N.S.	N.S.
LINC01422	1.23591	0.912979	11.9743	1.1828	0.53467	2.21221	0.0269519	0.42403	N.S.	N.S.		HEIH	1.44265	1.18175	20.2118	0.913331	0.367702	2.48389	0.0129957	0.280669	N.S.	N.S.
CYP1B1	1.3462	1.62437	32.6201	-0.955681	0.432621	-2.20905	0.0271714	0.425367	N.S.	N.S.		HIST1H4C	2.27883	2.10832	155.939	0.570593	0.229774	2.48327	0.0130181	0.280669	N.S.	N.S.
MSI2	2.3363	2.23532	199.899	0.332513	0.150573	2.20832	0.0272222	0.425367	N.S.	N.S.		ZCCHC6	2.08135	2.21821	138.468	-0.450952	0.181407	-2.48586	0.0129237	0.280669	N.S.	N.S.
KCTD2	1.27321	1.02396	14.0598	0.872073	0.394889	2.2084	0.0272166	0.425367	N.S.	N.S.		TRIM44	2.15215	2.25864	156.973	-0.348048	0.140122	-2.4839	0.0129953	0.280669	N.S.	N.S.
LSM1	0.887799	1.12744	10.0058	-0.823304	0.373049	-2.20696	0.0273168	0.426014	N.S.	N.S.		FRMD5	0.625337	1.04861	6.47303	-1.61053	0.648787	-2.48238	0.0130508	0.280669	N.S.	N.S.
PLEKHM2	1.89846	2.02573	95.6613	-0.432415	0.196575	-2.19975	0.0278249	0.426297	N.S.	N.S.		NDUFS3	1.41491	1.12011	18.3932	1.04271	0.420361	2.48052	0.0131189	0.281194	N.S.	N.S.
CLIC4	1.56508	1.72932	46.1978	-0.568579	0.258505	-2.19949	0.0278434	0.426297	N.S.	N.S.		RUFY4	1.03008	0.66643	6.62067	1.41896	0.572515	2.47848	0.0131945	0.282345	N.S.	N.S.
SP140	2.17015	2.06001	134.862	0.357011	0.16234	2.19916	0.0278667	0.426297	N.S.	N.S.		BPNT1	0.891805	1.18322	10.2128	-1.09165	0.441422	-2.47302	0.0133975	0.282466	N.S.	N.S.
SAMD9L	1.36116	1.12721	17.6793	0.77899	0.354108	2.19986	0.0278166	0.426297	N.S.	N.S.		AC007040.11	0.651097	1.25791	9.90324	-2.27684	0.92039	-2.47378	0.0133691	0.282466	N.S.	N.S.
UTP14A	1.33316	1.11397	16.7739	0.725863	0.329805	2.20089	0.027744	0.426297	N.S.	N.S.		POLE4	1.21676	0.888834	10.9922	1.18821	0.479987	2.4755	0.0133051	0.282466	N.S.	N.S.
VAMP7	1.27926	1.02735	14.2935	0.866085	0.393486	2.20106	0.027732	0.426297	N.S.	N.S.		GRASP	1.42626	1.08072	18.209	1.25062	0.505339	2.47481	0.0133306	0.282466	N.S.	N.S.
BNIP3L	1.88329	2.02562	94.1856	-0.475086	0.215583	-2.20373	0.0275433	0.426297	N.S.	N.S.		CLPX	1.82228	1.67193	54.8733	0.495656	0.200387	2.47349	0.0133801	0.282466	N.S.	N.S.
RPS6KA5	2.01519	2.12844	122.923	-0.385352	0.175204	-2.19944	0.0278463	0.426297	N.S.	N.S.		GRAP2	2.35185	2.22643	192.492	0.419014	0.169253	2.47567	0.0132988	0.282466	N.S.	N.S.
SIRT7	1.52539	1.33591	27.4127	0.64451	0.292976	2.19987	0.0278159	0.426297	N.S.	N.S.		SNHG19	1.0081	0.602895	6.05524	1.59958	0.646989	2.47234	0.0134233	0.282547	N.S.	N.S.
PPP4R1L	1.10932	1.35061	17.4284	-0.806874	0.366827	-2.19961	0.0278349	0.426297	N.S.	N.S.		DUSP22	1.23563	0.905383	11.522	1.18915	0.481193	2.47125	0.0134641	0.282945	N.S.	N.S.
ZNF644	2.29068	2.37805	225.43	-0.300308	0.1369	-2.19364	0.0282615	0.42695	N.S.	N.S.		CCT6P1	1.25372	1.53708	24.4637	-0.948263	0.383963	-2.46968	0.0135235	0.28373	N.S.	N.S.
LNPK	1.73627	1.58506	47.0162	0.492823	0.224841	2.19187	0.0283888	0.42695	N.S.	N.S.		S100A9	3.09077	2.84748	954.693	0.811498	0.328955	2.4669	0.0136289	0.283787	N.S.	N.S.
SFT2D1	1.05466	1.25337	14.267	-0.74472	0.33963	-2.19274	0.0283263	0.42695	N.S.	N.S.		DYNC1I2	1.78969	1.60697	49.2599	0.597695	0.242224	2.46753	0.013605	0.283787	N.S.	N.S.
AIMP2	1.34565	1.11876	17.1686	0.780575	0.355457	2.19597	0.0280938	0.42695	N.S.	N.S.		CARD11	2.66072	2.75584	501.249	-0.310401	0.125762	-2.46816	0.0135809	0.283787	N.S.	N.S.
H2AFV	1.85148	1.97715	85.5814	-0.433238	0.197137	-2.19764	0.0279746	0.42695	N.S.	N.S.		CBX3	1.98718	1.72198	72.9836	0.888134	0.360134	2.46612	0.0136585	0.283787	N.S.	N.S.
ABCA1	1.45511	1.64071	36.8106	-0.653321	0.2975	-2.19603	0.0280895	0.42695	N.S.	N.S.		RPL13	2.37986	2.16354	189.235	0.728704	0.295747	2.46394	0.0137418	0.28506	N.S.	N.S.
TXNRD1	1.31364	1.51907	27.0388	-0.711859	0.324583	-2.19315	0.0282967	0.42695	N.S.	N.S.		DHX30	2.02758	1.90529	90.9674	0.41672	0.169199	2.4629	0.0137819	0.285431	N.S.	N.S.
PALB2	1.21069	0.902458	11.4465	1.08722	0.496019	2.19188	0.0283879	0.42695	N.S.	N.S.		TBCA	2.28773	2.13723	161.992	0.506421	0.205769	2.46111	0.0138507	0.285936	N.S.	N.S.
C5AR1	1.844	2.03922	92.8549	-0.663196	0.30216	-2.19485	0.0281741	0.42695	N.S.	N.S.		KCND2	0.543124	1.01734	5.73525	-1.84178	0.748643	-2.46016	0.0138876	0.286241	N.S.	N.S.
SMARCAL1	1.24777	0.977852	12.89	0.962146	0.439155	2.1909	0.0284587	0.427201	N.S.	N.S.		RP1-278E11.3	1.17826	0.810858	9.69967	1.37996	0.561263	2.45868	0.013945	0.286506	N.S.	N.S.
EIF4E2	2.0106	1.87764	91.0754	0.435745	0.199057	2.18904	0.0285937	0.428425	N.S.	N.S.		DHRS12	1.23146	0.943106	11.7819	1.07088	0.435512	2.4589	0.0139365	0.286506	N.S.	N.S.
TRAK1	1.99019	2.12237	119.187	-0.449727	0.205591	-2.18749	0.0287069	0.429075	N.S.	N.S.		CSTA	1.73298	1.4677	40.2334	0.901196	0.366628	2.45807	0.0139688	0.286538	N.S.	N.S.
ADAM10	2.176	2.07063	137.525	0.3379	0.154505	2.18698	0.0287442	0.429075	N.S.	N.S.		NDUFA1	1.53415	1.23659	24.4887	1.03898	0.422829	2.4572	0.0140025	0.286649	N.S.	N.S.
SETD5	2.23955	2.12554	157.57	0.37874	0.17336	2.1847	0.0289109	0.429962	N.S.	N.S.		CD63	1.71928	1.46059	39.1809	0.891672	0.363027	2.45621	0.014041	0.286649	N.S.	N.S.
ANXA6	1.9618	1.80365	79.0925	0.525003	0.240298	2.1848	0.0289038	0.429962	N.S.	N.S.		ATXN7L3	1.61798	1.35581	30.7254	0.901028	0.366794	2.45649	0.01403	0.286649	N.S.	N.S.
IPO11	1.55262	1.38016	29.7608	0.589327	0.269868	2.18376	0.0289798	0.430189	N.S.	N.S.		PINK1	1.28338	1.04027	13.918	0.871345	0.355084	2.45391	0.0141312	0.287579	N.S.	N.S.
RP11-386I14.4	0.923279	1.22496	12.0994	-1.0765	0.493223	-2.18258	0.0290668	0.430682	N.S.	N.S.		NOSIP	1.94366	1.80732	73.788	0.452529	0.184398	2.45408	0.0141245	0.287579	N.S.	N.S.
RP3-369A17.6	1.56642	1.29655	28.0161	0.938308	0.430078	2.18171	0.0291307	0.430833	N.S.	N.S.		CEP85L	2.25929	2.14322	156.769	0.38795	0.158142	2.45318	0.0141601	0.287713	N.S.	N.S.
ROCK2	1.77405	1.63188	51.8279	0.480984	0.220745	2.17891	0.0293383	0.431594	N.S.	N.S.		BSDC1	1.8642	1.97295	80.6297	-0.35209	0.143797	-2.44852	0.0143446	0.28817	N.S.	N.S.
SLC30A5	1.72076	1.55036	44.4996	0.570135	0.261683	2.17872	0.0293524	0.431594	N.S.	N.S.		GPM6A	2.17184	2.69531	309.841	-1.74356	0.712293	-2.44781	0.0143727	0.28817	N.S.	N.S.
PSMD11	1.27327	1.45186	23.5533	-0.615123	0.282291	-2.17904	0.0293288	0.431594	N.S.	N.S.		FASTK	1.39473	0.810367	14.6307	2.12295	0.866262	2.4507	0.0142578	0.28817	N.S.	N.S.
ZNF600	1.63228	1.42259	34.6367	0.705292	0.323809	2.17811	0.0293975	0.431594	N.S.	N.S.		UQCRB	1.98522	1.81465	78.8178	0.581097	0.23729	2.44889	0.0143297	0.28817	N.S.	N.S.
HP1BP3	1.99222	2.07935	112.616	-0.30098	0.138711	-2.16984	0.0300192	0.433944	N.S.	N.S.		SEC61B	1.00262	0.636462	6.14868	1.44016	0.587617	2.45085	0.0142519	0.28817	N.S.	N.S.
FYB	2.76438	2.65308	531.22	0.358085	0.164741	2.17363	0.0297332	0.433944	N.S.	N.S.		OAZ2	1.60785	1.36747	30.5275	0.827439	0.338144	2.447	0.0144051	0.28817	N.S.	N.S.
SREK1	2.23889	2.0649	147.847	0.567467	0.261157	2.17289	0.0297885	0.433944	N.S.	N.S.		WAC	2.83534	2.90262	724.319	-0.216867	0.0887351	-2.44398	0.0145263	0.288917	N.S.	N.S.
ZFAND2A	1.11752	1.32866	16.953	-0.750454	0.346023	-2.16879	0.0300983	0.433944	N.S.	N.S.		SULT1A1	1.07205	1.34728	15.5692	-0.933152	0.381843	-2.44381	0.0145332	0.288917	N.S.	N.S.
AGAP3	1.49575	1.64334	38.2531	-0.529156	0.243987	-2.16879	0.0300989	0.433944	N.S.	N.S.		MEF2D	2.12021	2.2428	148.756	-0.396733	0.162577	-2.44028	0.0146759	0.291302	N.S.	N.S.
TLE4	2.28654	2.38174	225.23	-0.32788	0.150998	-2.17142	0.0298994	0.433944	N.S.	N.S.		HLA-E	3.00176	2.86879	856.626	0.444582	0.182546	2.43546	0.0148729	0.29275	N.S.	N.S.
BRMS1L	0.968617	1.21713	12.4503	-0.903683	0.416352	-2.17048	0.0299705	0.433944	N.S.	N.S.		AZIN1	1.74315	1.91796	66.3355	-0.572012	0.235004	-2.43406	0.0149306	0.29275	N.S.	N.S.
PFDN4	0.855151	1.11849	9.59143	-0.962301	0.443346	-2.17054	0.0299658	0.433944	N.S.	N.S.		CFL1	2.42656	2.28021	224.384	0.492259	0.202236	2.43408	0.0149299	0.29275	N.S.	N.S.
ALKBH7	0.897147	1.17439	10.912	-0.985819	0.454322	-2.16987	0.0300167	0.433944	N.S.	N.S.		CHTF8	1.98105	1.83084	79.3978	0.502812	0.206272	2.43762	0.0147845	0.29275	N.S.	N.S.
TANGO2	1.88292	1.70012	64.122	0.600854	0.277023	2.16897	0.0300853	0.433944	N.S.	N.S.		MIEN1	1.39947	1.10686	17.7526	1.02007	0.418825	2.43555	0.014869	0.29275	N.S.	N.S.
ADGRE5	2.63924	2.75336	522.063	-0.385567	0.17789	-2.16745	0.0302008	0.434631	N.S.	N.S.		NCOA6	2.09665	2.20491	138.298	-0.358796	0.147356	-2.43489	0.0148962	0.29275	N.S.	N.S.
PER2	1.21826	1.45311	22.5037	-0.856784	0.39585	-2.16441	0.0304326	0.4364	N.S.	N.S.		TAF1	2.36777	2.46496	255.323	-0.324434	0.133407	-2.43192	0.0150192	0.294039	N.S.	N.S.
ZNF782	1.13907	0.859404	9.74249	1.00328	0.463492	2.1646	0.030418	0.4364	N.S.	N.S.		ABCA2	1.4854	1.12402	20.8032	1.27117	0.523237	2.42944	0.0151223	0.29516	N.S.	N.S.
TADA2B	0.946015	1.21838	12.2636	-1.00412	0.464624	-2.16115	0.0306836	0.436571	N.S.	N.S.		RP11-779O18.3	1.78752	1.57358	47.7107	0.729879	0.300742	2.42693	0.0152274	0.296197	N.S.	N.S.
BTRC	1.7892	1.66161	54.5007	0.42728	0.197781	2.16036	0.0307446	0.436571	N.S.	N.S.		FADS1	1.14066	0.817173	9.10261	1.17859	0.486026	2.42495	0.0153103	0.296507	N.S.	N.S.
ACIN1	2.13709	2.01773	123.639	0.390297	0.18057	2.16147	0.0306587	0.436571	N.S.	N.S.		ZNF37A	1.91714	1.79393	70.2801	0.409083	0.168804	2.42341	0.0153754	0.296507	N.S.	N.S.
RAP1GAP2	2.48504	2.38396	282.181	0.328097	0.151895	2.16002	0.0307713	0.436571	N.S.	N.S.		PNN	2.43838	2.32141	237.036	0.388982	0.160455	2.42424	0.0153406	0.296507	N.S.	N.S.
KRI1	1.63206	1.42958	34.8546	0.678718	0.31378	2.16304	0.0305381	0.436571	N.S.	N.S.		GABRG3	0.650978	1.16718	8.27954	-1.94481	0.803769	-2.41961	0.015537	0.299174	N.S.	N.S.
ZNF611	1.95956	1.85025	82.6904	0.362416	0.167607	2.16229	0.0305958	0.436571	N.S.	N.S.		FLNA	2.71849	2.56505	437.477	0.515476	0.21309	2.41906	0.0155608	0.299185	N.S.	N.S.
EIF5B	2.22962	2.09845	151.258	0.427441	0.198028	2.15848	0.0308903	0.437485	N.S.	N.S.		NETO2	1.70036	1.49817	39.2191	0.678231	0.280633	2.41679	0.0156582	0.300162	N.S.	N.S.
PDCD11	1.35624	1.13763	17.6974	0.770521	0.3572	2.15711	0.0309968	0.437776	N.S.	N.S.		INTS9	1.8522	1.66639	56.8537	0.608287	0.251789	2.41586	0.0156982	0.30028	N.S.	N.S.
CLUHP3	1.31876	1.50579	26.6136	-0.641093	0.297241	-2.15682	0.0310201	0.437776	N.S.	N.S.		NUDT21	1.30837	1.52505	25.2049	-0.734965	0.304263	-2.41556	0.015711	0.30028	N.S.	N.S.
DCAF7	2.11759	1.99522	117.999	0.393188	0.182549	2.15388	0.0312499	0.440245	N.S.	N.S.		CPNE1	1.66924	1.38869	34.2396	0.974977	0.404257	2.41178	0.015875	0.302966	N.S.	N.S.
KDM6A	2.34348	2.43837	257.057	-0.324187	0.15061	-2.15249	0.0313586	0.441	N.S.	N.S.		RPL31	2.49222	2.19357	230.103	0.999851	0.416261	2.40198	0.0163065	0.305511	N.S.	N.S.
DIRC2	1.79112	1.8926	71.9267	-0.352825	0.164012	-2.15121	0.0314598	0.441208	N.S.	N.S.		BHLHE40	1.34715	1.68768	33.4048	-1.16335	0.483656	-2.40532	0.0161583	0.305511	N.S.	N.S.
MCPH1	2.03649	1.91364	97.5844	0.404354	0.188226	2.14824	0.031695	0.441208	N.S.	N.S.		RNF150	0.644545	1.06235	6.72643	-1.63999	0.682854	-2.40167	0.0163203	0.305511	N.S.	N.S.
SHOC2	1.65629	1.80018	55.5279	-0.493163	0.229422	-2.14959	0.0315878	0.441208	N.S.	N.S.		HIST1H2BD	1.47767	1.70924	38.5039	-0.795255	0.330952	-2.40293	0.0162643	0.305511	N.S.	N.S.
NAA25	1.92178	1.73698	70.3467	0.604819	0.281375	2.14951	0.0315938	0.441208	N.S.	N.S.		NUP43	1.2038	1.47508	21.2888	-0.943853	0.392048	-2.40749	0.0160626	0.305511	N.S.	N.S.
PTPN9	1.3663	1.15633	18.2895	0.741602	0.345186	2.14842	0.0316808	0.441208	N.S.	N.S.		TMEM176B	1.52779	1.20479	23.6209	1.11541	0.464408	2.40179	0.0163151	0.305511	N.S.	N.S.
TRPC4AP	2.17415	2.08146	138.734	0.302214	0.140694	2.14802	0.0317123	0.441208	N.S.	N.S.		TENM1	1.37631	1.71077	35.4296	-1.14272	0.474831	-2.40658	0.0161025	0.305511	N.S.	N.S.
PMEPA1	1.08698	1.34077	16.8165	-0.911208	0.424324	-2.14744	0.0317586	0.441208	N.S.	N.S.		IDE	1.42754	1.63111	32.8132	-0.692676	0.288003	-2.4051	0.0161679	0.305511	N.S.	N.S.
ARHGEF6	1.82859	1.67347	58.0471	0.514966	0.23998	2.14587	0.0318834	0.441411	N.S.	N.S.		GFOD2	1.43953	1.19822	20.3973	0.870077	0.362137	2.40262	0.0162782	0.305511	N.S.	N.S.
RNASE2	0.806677	1.14479	9.65458	-1.24439	0.579865	-2.14601	0.0318723	0.441411	N.S.	N.S.		SRSF2	1.1226	0.720568	8.21463	1.52617	0.634799	2.40417	0.0162091	0.305511	N.S.	N.S.
WWP1	2.08442	1.98116	111.254	0.343393	0.160151	2.14419	0.0320179	0.442509	N.S.	N.S.		RP11-112J3.16	0.679205	1.08179	7.17308	-1.52686	0.636012	-2.40067	0.0163649	0.305526	N.S.	N.S.
TP53BP2	1.74484	1.90999	70.5657	-0.569143	0.265734	-2.14178	0.0322111	0.44365	N.S.	N.S.		HIST1H1C	0.717275	1.09491	7.58201	-1.40807	0.588512	-2.39259	0.0167297	0.309947	N.S.	N.S.
ATP6AP1	1.85231	2.02189	91.2151	-0.569471	0.265801	-2.14247	0.0321559	0.44365	N.S.	N.S.		MACC1	0.613414	1.09835	7.06277	-1.88461	0.78703	-2.39458	0.0166394	0.309947	N.S.	N.S.
SRSF11	2.65986	2.5076	399.922	0.491409	0.229675	2.13958	0.0323887	0.44381	N.S.	N.S.		GTF2I	1.67505	1.86431	57.6607	-0.636955	0.266106	-2.39361	0.0166835	0.309947	N.S.	N.S.
SLC8A1	2.2757	2.39733	227.69	-0.413997	0.193487	-2.13967	0.0323818	0.44381	N.S.	N.S.		RELA	1.45843	1.20083	21.0529	0.896962	0.374834	2.39296	0.016713	0.309947	N.S.	N.S.
TRAF3	2.28148	2.35945	217.956	-0.266475	0.124585	-2.13889	0.0324442	0.44381	N.S.	N.S.		MBD3	1.40742	1.16113	18.7606	0.840108	0.35091	2.39409	0.0166619	0.309947	N.S.	N.S.
CD79A	1.33385	1.55112	28.8462	-0.739839	0.345825	-2.13935	0.0324077	0.44381	N.S.	N.S.		SIRT2	1.84858	1.68703	57.7	0.558127	0.233308	2.39224	0.0167461	0.309947	N.S.	N.S.
TRG-AS1	1.61124	1.38397	32.3971	0.78141	0.366156	2.13409	0.0328351	0.446112	N.S.	N.S.		AP001604.3	0.727761	1.14287	8.31686	-1.54994	0.648145	-2.39134	0.0167868	0.310255	N.S.	N.S.
RNF213	2.62199	2.5266	389.551	0.30822	0.144347	2.13528	0.0327385	0.446112	N.S.	N.S.		NBPF8	1.05091	1.29461	14.0494	-0.871038	0.365252	-2.38476	0.0170902	0.314638	N.S.	N.S.
TGIF1	1.33128	1.54458	28.57	-0.752923	0.352481	-2.13607	0.0326741	0.446112	N.S.	N.S.		IKZF2	1.45713	1.20456	21.0774	0.85703	0.359589	2.38336	0.0171556	0.314638	N.S.	N.S.
SF3A1	1.48977	1.66037	38.9154	-0.581385	0.272415	-2.13419	0.0328274	0.446112	N.S.	N.S.		THOC3	0.850647	1.233	10.7226	-1.39481	0.585408	-2.38264	0.0171892	0.314638	N.S.	N.S.
CALU	1.36726	1.52102	28.4688	-0.516671	0.242216	-2.1331	0.0329163	0.446459	N.S.	N.S.		PLP2	1.17297	0.767669	9.31306	1.51015	0.634018	2.38187	0.0172248	0.314638	N.S.	N.S.
RAB31	2.11188	2.23779	156.822	-0.428703	0.201151	-2.13125	0.0330686	0.447767	N.S.	N.S.		MZT1	1.17827	0.856887	10.042	1.16092	0.487479	2.38147	0.0172438	0.314638	N.S.	N.S.
ABCB7	1.74209	1.60651	48.3871	0.444232	0.20856	2.13	0.0331718	0.448406	N.S.	N.S.		TP53BP1	1.63147	1.7964	50.4099	-0.542383	0.227731	-2.38168	0.0172337	0.314638	N.S.	N.S.
USP40	1.27444	0.979183	13.4566	1.04332	0.490022	2.12913	0.0332431	0.448615	N.S.	N.S.		LINC00324	1.41899	1.12375	18.5538	1.04303	0.437291	2.38521	0.0170693	0.314638	N.S.	N.S.
PSMB7	1.72221	1.85937	64.1762	-0.465477	0.218922	-2.12622	0.0334848	0.448722	N.S.	N.S.		GSDMB	1.35975	1.07188	16.1718	1.00806	0.423168	2.38218	0.0172103	0.314638	N.S.	N.S.
LGALS3	1.03564	1.2977	15.0447	-0.941894	0.442554	-2.12832	0.0333109	0.448722	N.S.	N.S.		SHKBP1	1.63724	1.42463	33.4857	0.726086	0.304748	2.38258	0.0171919	0.314638	N.S.	N.S.
C15orf57	1.63054	1.45252	35.6568	0.58432	0.274835	2.12607	0.033497	0.448722	N.S.	N.S.		SERP1	1.54159	1.26914	25.3801	0.923807	0.388089	2.3804	0.0172937	0.315102	N.S.	N.S.
CTC-559E9.4	1.2461	0.947594	12.4969	1.09709	0.516115	2.12567	0.033531	0.448722	N.S.	N.S.		SQSTM1	2.10585	1.95817	106.611	0.508184	0.213748	2.37749	0.017431	0.316581	N.S.	N.S.
FCAR	1.79319	2.06388	92.3656	-0.911831	0.428864	-2.12615	0.0334905	0.448722	N.S.	N.S.		ZC4H2	1.64896	1.44034	34.5967	0.706715	0.297357	2.37665	0.0174704	0.316581	N.S.	N.S.
S100A12	1.6747	1.90355	65.5932	-0.775018	0.368736	-2.10182	0.0355687	0.449284	N.S.	N.S.		ADCY7	1.89293	1.74998	65.133	0.477908	0.201133	2.37608	0.0174977	0.316581	N.S.	N.S.
TPM3	2.32494	2.41062	243.372	-0.297645	0.14223	-2.09271	0.0363754	0.449284	N.S.	N.S.		ZSWIM7	1.03601	1.32979	14.6553	-1.00918	0.424382	-2.37801	0.0174064	0.316581	N.S.	N.S.
YY1AP1	1.75205	1.86902	67.0663	-0.396835	0.188697	-2.10303	0.0354631	0.449284	N.S.	N.S.		CTB-33G10.1	1.35686	1.11938	16.7228	0.816377	0.34358	2.37609	0.0174971	0.316581	N.S.	N.S.
INTS7	1.2013	0.947599	11.699	0.875012	0.412794	2.11973	0.0340287	0.449284	N.S.	N.S.		TMSB4X	1.64795	1.32544	31.4836	1.11566	0.469758	2.37496	0.0175506	0.317093	N.S.	N.S.
CEP68	1.70899	1.57607	44.8871	0.44783	0.212293	2.10949	0.0349027	0.449284	N.S.	N.S.		TRAPPC10	2.10342	2.20349	139.021	-0.324348	0.136645	-2.37366	0.0176127	0.317325	N.S.	N.S.
PNO1	1.15091	1.34417	17.9022	-0.685348	0.325155	-2.10776	0.0350521	0.449284	N.S.	N.S.		GAS5	1.5896	1.1664	25.6201	1.46416	0.61737	2.37161	0.0177108	0.318646	N.S.	N.S.
PCBP1-AS1	1.72826	1.59701	47.0498	0.441825	0.21021	2.10183	0.0355682	0.449284	N.S.	N.S.		TBX19	1.36134	0.962036	14.9752	1.43716	0.606284	2.37044	0.0177668	0.319208	N.S.	N.S.
CNOT11	1.68805	1.53348	41.8224	0.511904	0.24248	2.11112	0.0347622	0.449284	N.S.	N.S.		FHOD1	1.20183	0.87321	10.595	1.20667	0.509386	2.36888	0.0178422	0.320116	N.S.	N.S.
R3HDM1	2.06401	1.94314	104.249	0.39722	0.187046	2.12365	0.0336998	0.449284	N.S.	N.S.		DGUOK	1.4938	1.26533	23.491	0.806152	0.34089	2.36485	0.0180376	0.323171	N.S.	N.S.
ANKRD28	1.72987	1.86296	65.0071	-0.463339	0.221111	-2.0955	0.0361267	0.449284	N.S.	N.S.		OSBPL5	1.91449	1.74835	67.0317	0.563289	0.238312	2.36367	0.018095	0.32375	N.S.	N.S.
CEP97	1.10868	0.852581	9.22674	0.919566	0.438903	2.09514	0.0361582	0.449284	N.S.	N.S.		TALDO1	1.65525	1.44975	35.1752	0.719695	0.304655	2.36233	0.0181606	0.324024	N.S.	N.S.
DVL3	1.16943	0.857481	10.2551	1.13991	0.539413	2.11324	0.0345804	0.449284	N.S.	N.S.		ISG20	1.90606	2.03163	90.781	-0.430702	0.182289	-2.36275	0.0181399	0.324024	N.S.	N.S.
TBC1D1	2.03643	1.92547	98.8147	0.37078	0.177106	2.09355	0.0362998	0.449284	N.S.	N.S.		COQ6	0.991247	1.35736	14.7829	-1.30318	0.552142	-2.36023	0.0182637	0.324227	N.S.	N.S.
SGMS2	1.02597	1.25655	13.9689	-0.854698	0.408362	-2.09299	0.0363501	0.449284	N.S.	N.S.		SUMO2	1.73924	1.87985	62.7994	-0.463515	0.196401	-2.36005	0.0182727	0.324227	N.S.	N.S.
PRR7	1.11314	0.824822	9.08191	1.01812	0.486021	2.09481	0.0361879	0.449284	N.S.	N.S.		FURIN	1.10261	0.68587	7.72553	1.61886	0.686535	2.35801	0.018373	0.325535	N.S.	N.S.
TMEM170B	1.14479	1.3848	18.9499	-0.83415	0.395313	-2.1101	0.0348497	0.449284	N.S.	N.S.		CHMP2A	1.34302	1.05121	15.4869	1.08492	0.46022	2.3574	0.0184032	0.325535	N.S.	N.S.
TREM1	1.81536	2.00529	86.2391	-0.650261	0.308708	-2.10639	0.0351703	0.449284	N.S.	N.S.		CTC-490E21.12	1.9901	1.85858	82.5272	0.425343	0.180534	2.35603	0.0184714	0.325565	N.S.	N.S.
CD109	0.949959	1.30888	14.3091	-1.30019	0.613343	-2.11984	0.0340191	0.449284	N.S.	N.S.		ZNF586	1.8991	2.04268	91.4459	-0.483789	0.205346	-2.35597	0.0184745	0.325565	N.S.	N.S.
NOD1	1.43627	1.23641	21.8873	0.68248	0.325536	2.09648	0.0360395	0.449284	N.S.	N.S.		RP11-146I2.1	1.31755	1.55916	26.7502	-0.82338	0.34958	-2.35534	0.0185058	0.325672	N.S.	N.S.
SMURF1	1.81071	1.92209	76.3059	-0.39584	0.187227	-2.11423	0.034496	0.449284	N.S.	N.S.		C11orf80	1.48839	1.66511	36.5353	-0.60843	0.258791	-2.35105	0.0187206	0.326331	N.S.	N.S.
RP2	1.24753	1.42348	22.0701	-0.63065	0.301308	-2.09304	0.0363452	0.449284	N.S.	N.S.		SCFD1	2.73769	3.03479	789.789	-0.986317	0.41944	-2.35151	0.0186973	0.326331	N.S.	N.S.
TAF1	2.13772	2.03924	126.835	0.313108	0.14818	2.11302	0.0345987	0.449284	N.S.	N.S.		TRAF3	2.55021	2.65757	394.355	-0.353873	0.150452	-2.35206	0.0186697	0.326331	N.S.	N.S.
TERF1	1.44538	1.2527	22.5276	0.677252	0.319841	2.11746	0.0342208	0.449284	N.S.	N.S.		RP11-314N13.10	1.72157	1.53816	41.9836	0.647101	0.27492	2.35378	0.0185835	0.326331	N.S.	N.S.
TMEM41B	1.98874	1.86914	87.7198	0.385608	0.182277	2.11551	0.0343866	0.449284	N.S.	N.S.		SDF2L1	1.45973	1.18749	20.8747	0.934098	0.397133	2.3521	0.0186677	0.326331	N.S.	N.S.
SERGEF	1.65439	1.47595	37.6524	0.592358	0.28294	2.09358	0.0362974	0.449284	N.S.	N.S.		LMF2	1.3922	1.06929	17.0519	1.14866	0.488081	2.35342	0.0186015	0.326331	N.S.	N.S.
NAT10	1.49957	1.30102	25.5343	0.679048	0.32058	2.11818	0.0341595	0.449284	N.S.	N.S.		GATAD2B	2.69041	2.80188	547.288	-0.370251	0.157573	-2.34971	0.0187879	0.32662	N.S.	N.S.
C10orf11	2.09374	2.20792	147.82	-0.389284	0.185364	-2.10011	0.0357193	0.449284	N.S.	N.S.		PEX26	1.70487	1.51077	40.0076	0.66417	0.282607	2.35015	0.0187658	0.32662	N.S.	N.S.
VDR	0.964501	1.18149	11.7361	-0.812465	0.385872	-2.10553	0.0352453	0.449284	N.S.	N.S.		NECAP1	1.57027	1.35155	28.4484	0.770948	0.328821	2.34459	0.0190482	0.330255	N.S.	N.S.
TFCP2	1.86844	1.73911	65.523	0.421039	0.199988	2.10532	0.0352637	0.449284	N.S.	N.S.		CNTNAP5	0.725079	1.16094	8.58668	-1.62477	0.693211	-2.34383	0.019087	0.330482	N.S.	N.S.
GNPTAB	2.3002	2.37781	227.515	-0.266118	0.127098	-2.0938	0.0362776	0.449284	N.S.	N.S.		CTD-3014M21.1	1.736	1.4944	41.3469	0.827289	0.353265	2.34184	0.019189	0.331251	N.S.	N.S.
DNAAF2	0.862246	1.11306	9.55867	-0.971996	0.460624	-2.11017	0.0348438	0.449284	N.S.	N.S.		NRAS	1.18252	0.809571	9.76356	1.37671	0.588268	2.34028	0.0192692	0.33141	N.S.	N.S.
TMX1	0.875667	1.12127	9.79823	-0.88757	0.418582	-2.12042	0.0339708	0.449284	N.S.	N.S.		THEMIS	2.0436	1.86912	89.928	0.580873	0.248163	2.3407	0.0192479	0.33141	N.S.	N.S.
MAPK6	1.8188	1.93917	78.6291	-0.406726	0.193452	-2.10247	0.0355126	0.449284	N.S.	N.S.		RBP7	1.2659	0.942687	12.4866	1.14736	0.490932	2.33711	0.0194334	0.332017	N.S.	N.S.
CHD2	2.5513	2.44798	328.259	0.332832	0.156952	2.12059	0.0339561	0.449284	N.S.	N.S.		FCHSD1	1.26026	0.947511	12.435	1.13876	0.487219	2.33727	0.0194253	0.332017	N.S.	N.S.
SLC7A6OS	1.3066	1.11967	16.2331	0.638619	0.304526	2.09709	0.0359853	0.449284	N.S.	N.S.		SBF1	1.60569	1.3778	30.7103	0.792919	0.339266	2.33716	0.019431	0.332017	N.S.	N.S.
UTP4	1.38114	1.54641	29.9128	-0.570848	0.271865	-2.09975	0.035751	0.449284	N.S.	N.S.		FLRT2	0.643018	1.08109	6.97704	-1.67451	0.716833	-2.33599	0.0194918	0.332425	N.S.	N.S.
TADA2A	1.33794	1.15818	17.617	0.622298	0.293056	2.12348	0.0337135	0.449284	N.S.	N.S.		PAPD7	1.84597	1.71285	58.9101	0.438909	0.188211	2.33201	0.0197004	0.334367	N.S.	N.S.
CDK5RAP3	1.68224	1.43924	37.785	0.815848	0.389484	2.09469	0.0361986	0.449284	N.S.	N.S.		ING3	1.41212	1.19682	19.5414	0.776755	0.333206	2.33116	0.0197451	0.334501	N.S.	N.S.
GNA13	1.68975	1.8434	60.9234	-0.514228	0.245369	-2.09573	0.0361063	0.449284	N.S.	N.S.		ALS2	0.896489	1.17302	10.0749	-1.02809	0.44122	-2.33011	0.0198006	0.33455	N.S.	N.S.
RPL6P27	2.17073	2.39506	206.43	-0.753019	0.357234	-2.10791	0.0350385	0.449284	N.S.	N.S.		MCRS1	1.21558	0.938078	11.4384	1.00178	0.429981	2.32983	0.0198154	0.33455	N.S.	N.S.
SMAD4	1.52855	1.36378	28.3273	0.555172	0.263113	2.11002	0.0348569	0.449284	N.S.	N.S.		SNIP1	1.05887	1.32772	14.9374	-0.932081	0.400573	-2.32687	0.0199723	0.336221	N.S.	N.S.
BCL2	2.73889	2.60565	489.469	0.431362	0.204131	2.11317	0.0345863	0.449284	N.S.	N.S.		ANKRD23	1.42746	1.16743	19.4816	0.893323	0.38406	2.326	0.0200187	0.336221	N.S.	N.S.
TMX4	1.79546	1.92917	75.7903	-0.452714	0.216082	-2.09511	0.0361613	0.449284	N.S.	N.S.		ABI2	1.66151	1.47669	36.3675	0.638319	0.274259	2.32743	0.0199422	0.336221	N.S.	N.S.
TCFL5	1.12229	0.792387	8.97192	1.19003	0.562252	2.11654	0.0342991	0.449284	N.S.	N.S.		SEPW1	1.5693	1.28437	26.891	0.990838	0.425933	2.32628	0.0200037	0.336221	N.S.	N.S.
AC024592.12	1.30691	1.01501	14.7843	1.03684	0.49125	2.11061	0.034806	0.449284	N.S.	N.S.		HEBP2	1.9288	1.77293	70.0421	0.524895	0.2258	2.32461	0.020093	0.337029	N.S.	N.S.
CTD-2666L21.3	1.23056	0.958383	12.3527	0.994533	0.474314	2.09678	0.0360128	0.449284	N.S.	N.S.		RPL19	2.12994	1.75219	94.0152	1.27708	0.549607	2.32362	0.0201459	0.337476	N.S.	N.S.
ZFP14	1.28316	1.05847	14.7325	0.781251	0.368242	2.12157	0.0338739	0.449284	N.S.	N.S.		CD84	2.13593	2.01598	117.36	0.401657	0.173048	2.32107	0.0202833	0.338022	N.S.	N.S.
ZNF383	1.43961	1.19797	21.3198	0.835802	0.398118	2.09938	0.0357831	0.449284	N.S.	N.S.		TMCC1	2.14747	2.25835	155.973	-0.370354	0.15951	-2.32182	0.0202427	0.338022	N.S.	N.S.
ATXN10	1.88279	1.75636	67.8889	0.412603	0.195899	2.1062	0.035187	0.449284	N.S.	N.S.		NDUFB2	1.58292	1.34392	28.8073	0.829212	0.357047	2.32242	0.0202106	0.338022	N.S.	N.S.
LINC00649	1.45861	1.21924	22.3302	0.812109	0.385529	2.10648	0.0351629	0.449284	N.S.	N.S.		SAV1	0.919923	1.19072	10.6104	-0.922383	0.397397	-2.32106	0.0202834	0.338022	N.S.	N.S.
SNX22	1.03375	1.26517	14.2511	-0.833131	0.398434	-2.09102	0.0365266	0.450457	N.S.	N.S.		MTPN	2.03715	1.89787	91.4832	0.45888	0.197855	2.31927	0.0203805	0.3392	N.S.	N.S.
C2orf68	1.52439	1.35763	28.0357	0.562234	0.269102	2.0893	0.0366808	0.450594	N.S.	N.S.		SWAP70	1.91258	2.03753	92.1432	-0.41838	0.180488	-2.31805	0.0204468	0.339866	N.S.	N.S.
AC016739.2	1.57448	1.78697	50.7019	-0.713062	0.341172	-2.09004	0.0366145	0.450594	N.S.	N.S.		BCL10	0.986703	1.25932	12.5577	-0.968222	0.41853	-2.31339	0.0207013	0.343198	N.S.	N.S.
USP6NL	1.33208	1.48254	26.0131	-0.527634	0.252576	-2.08902	0.0367063	0.450594	N.S.	N.S.		RPS14	2.88592	2.72025	636.34	0.554986	0.239947	2.31295	0.0207251	0.343198	N.S.	N.S.
KIF5B	1.97124	1.85971	84.7935	0.362505	0.173712	2.08682	0.0369042	0.45233	N.S.	N.S.		SIPA1L1	2.92543	3.00499	904.994	-0.259716	0.112312	-2.31244	0.0207532	0.343198	N.S.	N.S.
SKP1	1.76702	1.91266	72.089	-0.486193	0.233821	-2.07934	0.0375864	0.453754	N.S.	N.S.		ZNF271P	1.59509	1.38986	30.5274	0.692243	0.299357	2.31243	0.0207539	0.343198	N.S.	N.S.
IFRD1	1.22554	1.45349	22.5811	-0.794875	0.382092	-2.08032	0.0374958	0.453754	N.S.	N.S.		AC092580.4	1.62443	1.39442	32.0586	0.784289	0.339885	2.30751	0.0210265	0.345033	N.S.	N.S.
WDR60	1.71848	1.58881	45.9964	0.439535	0.210909	2.084	0.0371601	0.453754	N.S.	N.S.		DENND6A	2.3261	2.41407	229.186	-0.29156	0.126343	-2.30768	0.0210168	0.345033	N.S.	N.S.
PTK2B	2.19283	2.28529	180.765	-0.313469	0.150751	-2.07938	0.0375821	0.453754	N.S.	N.S.		RACK1	2.04108	1.87791	90.3225	0.561544	0.243341	2.30765	0.0210188	0.345033	N.S.	N.S.
MADD	1.56956	1.72209	45.8984	-0.521672	0.250755	-2.0804	0.0374885	0.453754	N.S.	N.S.		GSTP1	1.77386	1.51964	44.7008	0.86131	0.373339	2.30705	0.0210523	0.345033	N.S.	N.S.
NEAT1	2.97987	3.06678	1105.32	-0.294792	0.14174	-2.07981	0.0375431	0.453754	N.S.	N.S.		TRIAP1	1.00101	0.65216	6.2156	1.34877	0.584571	2.30728	0.0210393	0.345033	N.S.	N.S.
PTPN2	1.96689	2.05946	107.018	-0.320727	0.154153	-2.08058	0.0374722	0.453754	N.S.	N.S.		CD40	1.17246	0.845678	9.84627	1.252	0.542525	2.30774	0.0210138	0.345033	N.S.	N.S.
NAPA	1.33664	1.58218	30.3307	-0.832584	0.399656	-2.08325	0.0372281	0.453754	N.S.	N.S.		C6orf201	0.775858	1.56959	19.6753	-2.85037	1.23655	-2.3051	0.0211608	0.34637	N.S.	N.S.
HIC2	1.08362	1.3202	16.2216	-0.8001	0.384172	-2.08266	0.0372823	0.453754	N.S.	N.S.		UBXN2B	1.56199	1.36363	28.3875	0.680468	0.295743	2.30088	0.0213985	0.349817	N.S.	N.S.
GRK3	1.84603	1.94779	81.7468	-0.344703	0.165364	-2.08451	0.037114	0.453754	N.S.	N.S.		MSR1	1.55429	1.7481	43.6804	-0.639277	0.278092	-2.2988	0.0215166	0.350856	N.S.	N.S.
RBM25	2.65941	2.52897	409.105	0.42114	0.202716	2.07749	0.0377566	0.454439	N.S.	N.S.		EIF3G	2.10205	1.94293	104.455	0.536671	0.233448	2.29889	0.0215114	0.350856	N.S.	N.S.
ADGRL1	1.352	1.04663	16.1878	1.06257	0.511334	2.07804	0.0377059	0.454439	N.S.	N.S.		SGPP2	1.14949	0.77176	8.92058	1.35452	0.58938	2.2982	0.0215501	0.350959	N.S.	N.S.
GS1-124K5.12	1.2954	1.4602	24.3434	-0.575267	0.27727	-2.07475	0.0380095	0.454528	N.S.	N.S.		LYPLA2	0.994894	0.587151	5.84942	1.62167	0.706021	2.29692	0.0216233	0.351475	N.S.	N.S.
AP4E1	1.67566	1.51196	40.2883	0.532509	0.256574	2.07546	0.0379436	0.454528	N.S.	N.S.		FNBP1L	0.571487	1.0002	5.63985	-1.74802	0.76126	-2.29621	0.0216637	0.351475	N.S.	N.S.
DDX5	2.22752	2.35853	205.649	-0.439103	0.211683	-2.07434	0.0380475	0.454528	N.S.	N.S.		UBE2G1	2.29869	2.3768	212.535	-0.260026	0.113234	-2.29637	0.0216549	0.351475	N.S.	N.S.
USP36	2.2761	2.3912	226.049	-0.391369	0.188546	-2.07573	0.0379193	0.454528	N.S.	N.S.		BTBD2	1.47599	1.65439	35.5696	-0.594663	0.259182	-2.29438	0.0217686	0.352733	N.S.	N.S.
ZNF69	1.17316	0.813038	9.91639	1.31501	0.633735	2.07501	0.0379856	0.454528	N.S.	N.S.		SLC25A26	2.14011	2.24792	152.894	-0.34851	0.151945	-2.29366	0.02181	0.352931	N.S.	N.S.
PRMT9	1.57421	1.77083	49.4659	-0.682487	0.329305	-2.07251	0.038218	0.455887	N.S.	N.S.		ACTR10	1.85887	1.9877	81.7309	-0.422036	0.184037	-2.29322	0.0218356	0.352931	N.S.	N.S.
USF2	1.58877	1.43777	33.1521	0.498661	0.240722	2.07152	0.0383103	0.456309	N.S.	N.S.		PRKCE	2.62635	2.7086	455.65	-0.271106	0.118351	-2.2907	0.021981	0.354058	N.S.	N.S.
CTSS	2.54286	2.66553	422.499	-0.410155	0.198173	-2.06968	0.0384825	0.457611	N.S.	N.S.		CRISPLD2	1.36004	1.14076	17.126	0.760593	0.332053	2.29058	0.0219878	0.354058	N.S.	N.S.
ATP2C1	1.75227	1.61306	49.4678	0.445924	0.215673	2.06759	0.0386786	0.457611	N.S.	N.S.		PSMB1	1.26125	0.964662	12.6014	1.04794	0.457672	2.28971	0.0220379	0.354423	N.S.	N.S.
LETM2	0.837161	1.14264	9.86373	-1.14245	0.552466	-2.06792	0.0386477	0.457611	N.S.	N.S.		TUBB	1.47611	1.21826	21.9877	0.92474	0.404115	2.28831	0.0221196	0.355292	N.S.	N.S.
KNOP1	1.47069	1.2355	22.9973	0.797776	0.385784	2.06793	0.0386465	0.457611	N.S.	N.S.		RBM3	2.16053	2.34485	177.273	-0.607071	0.265613	-2.28555	0.0222806	0.356463	N.S.	N.S.
SMG1P2	1.78147	1.91375	73.423	-0.454278	0.219744	-2.06731	0.0387052	0.457611	N.S.	N.S.		LINC00894	1.28583	1.53834	25.1678	-0.871032	0.381002	-2.28616	0.0222449	0.356463	N.S.	N.S.
CROCCP2	1.93381	1.81299	77.1018	0.40227	0.194731	2.06577	0.0388505	0.458654	N.S.	N.S.		TMTC3	1.28819	0.952677	13.069	1.17262	0.513144	2.28517	0.0223031	0.356463	N.S.	N.S.
MDFIC	2.09899	1.9642	111.328	0.439159	0.21289	2.06284	0.0391275	0.458664	N.S.	N.S.		ZNF532	1.84461	1.66828	56.4261	0.585079	0.255979	2.28565	0.0222746	0.356463	N.S.	N.S.
ADAM8	1.60995	1.37227	31.8706	0.817039	0.396094	2.06274	0.0391375	0.458664	N.S.	N.S.		CPSF6	1.87444	1.99613	83.9125	-0.414326	0.181384	-2.28425	0.0223571	0.356882	N.S.	N.S.
SOCS3	0.800454	1.09968	8.8341	-1.11215	0.538586	-2.06494	0.0389291	0.458664	N.S.	N.S.		INTS12	1.69346	1.49887	38.9401	0.665028	0.291343	2.28263	0.0224523	0.357531	N.S.	N.S.
GSS	1.11508	1.34654	17.4137	-0.810489	0.392616	-2.06433	0.0389861	0.458664	N.S.	N.S.		PTK2B	2.3881	2.2874	214.454	0.342462	0.150091	2.2817	0.022507	0.357945	N.S.	N.S.
IL2RB	1.28704	1.03381	14.5239	0.894757	0.433749	2.06285	0.0391272	0.458664	N.S.	N.S.		SLC35B1	1.35715	1.03745	15.6971	1.12391	0.4928	2.28066	0.0225683	0.358478	N.S.	N.S.
TTC14	1.51919	1.29393	25.9842	0.773442	0.375102	2.06195	0.0392121	0.458867	N.S.	N.S.		PBLD	0.74506	1.09595	7.76505	-1.32383	0.580762	-2.27947	0.0226389	0.359156	N.S.	N.S.
MKRN2	1.43191	1.2213	21.5088	0.687397	0.333646	2.06026	0.0393734	0.460084	N.S.	N.S.		PSMD14	1.83551	1.67452	56.0091	0.536015	0.235337	2.27765	0.0227477	0.360248	N.S.	N.S.
ZNF37BP	1.73254	1.55377	45.2088	0.60099	0.291815	2.05949	0.0394477	0.460281	N.S.	N.S.		TPP1	2.0477	1.89321	92.4504	0.514939	0.226508	2.27338	0.0230032	0.362702	N.S.	N.S.
SESN2	1.51455	1.69774	42.126	-0.632105	0.307194	-2.05767	0.0396217	0.461022	N.S.	N.S.		NVL	1.98793	2.09987	107.917	-0.375506	0.165423	-2.26998	0.023209	0.364568	N.S.	N.S.
TUBGCP4	1.3344	1.13046	17.0659	0.713978	0.346992	2.05762	0.0396262	0.461022	N.S.	N.S.		EIF4B	2.31439	2.41669	227.262	-0.337841	0.148848	-2.26971	0.0232254	0.364568	N.S.	N.S.
KIAA1109	2.24455	2.14506	162.212	0.319529	0.155387	2.05634	0.0397494	0.461419	N.S.	N.S.		MICAL3	1.74274	1.89358	64.1318	-0.499934	0.220279	-2.26955	0.0232348	0.364568	N.S.	N.S.
LTN1	1.31538	1.12751	16.5334	0.679825	0.330642	2.05607	0.0397755	0.461419	N.S.	N.S.		TRAF3IP3	2.07587	1.9166	98.3108	0.530952	0.234122	2.26784	0.0233391	0.365315	N.S.	N.S.
KBTBD2	1.48822	1.63566	37.5521	-0.503741	0.24508	-2.05541	0.0398389	0.461487	N.S.	N.S.		RHOB	0.869887	1.27769	11.7853	-1.44454	0.636911	-2.26804	0.023327	0.365315	N.S.	N.S.
SMAD5	1.3581	1.13773	17.8283	0.754131	0.367323	2.05305	0.0400681	0.461919	N.S.	N.S.		CTD-3193K9.3	1.13105	1.35712	16.678	-0.774239	0.341547	-2.26686	0.0233989	0.365806	N.S.	N.S.
NELL2	2.08315	1.94937	107.413	0.439523	0.21411	2.05279	0.0400932	0.461919	N.S.	N.S.		MRPS31	1.35003	1.57439	28.1684	-0.769163	0.339524	-2.26542	0.0234871	0.366297	N.S.	N.S.
SOCS6	0.902788	1.16842	10.8932	-0.979688	0.47699	-2.0539	0.0399856	0.461919	N.S.	N.S.		FCGR1B	1.28726	0.993905	13.4652	1.01807	0.450164	2.26155	0.0237251	0.366562	N.S.	N.S.
BCAS4	1.56887	1.40531	31.1515	0.564529	0.275025	2.05265	0.0401067	0.461919	N.S.	N.S.		ACBD3	2.00661	2.12258	113.333	-0.382718	0.169234	-2.26147	0.0237303	0.366562	N.S.	N.S.
MFSD8	1.53941	1.39046	29.5393	0.509869	0.248732	2.04987	0.0403771	0.462532	N.S.	N.S.		NABP1	0.764555	1.1506	8.68918	-1.39539	0.616978	-2.26165	0.0237191	0.366562	N.S.	N.S.
FBP1	1.17611	1.37916	19.3727	-0.71814	0.350358	-2.04973	0.0403908	0.462532	N.S.	N.S.		ZRANB1	1.76731	1.93717	69.6959	-0.57066	0.252343	-2.26144	0.0237318	0.366562	N.S.	N.S.
RP11-147I3.1	1.19469	0.899898	11.0907	1.04188	0.508157	2.05031	0.0403343	0.462532	N.S.	N.S.		ARPC3	1.74861	1.90645	65.6619	-0.522276	0.230624	-2.26462	0.0235357	0.366562	N.S.	N.S.
MNT	1.49901	1.6532	39.008	-0.530225	0.258649	-2.04998	0.0403661	0.462532	N.S.	N.S.		NUSAP1	0.908329	1.1716	10.1578	-0.930129	0.411087	-2.26261	0.0236597	0.366562	N.S.	N.S.
VPS54	2.06828	1.96915	107.846	0.308316	0.150519	2.04836	0.0405252	0.463409	N.S.	N.S.		DHX8	1.72449	1.89673	63.3034	-0.568844	0.251523	-2.2616	0.0237222	0.366562	N.S.	N.S.
UQCRH	1.69739	1.84781	61.6394	-0.508545	0.249333	-2.03962	0.0413884	0.465843	N.S.	N.S.		SPPL2A	2.34478	2.42037	235.667	-0.251314	0.111226	-2.25948	0.0238535	0.368	N.S.	N.S.
SKIL	1.26902	1.48071	24.4959	-0.74122	0.362687	-2.04369	0.0409842	0.465843	N.S.	N.S.		TERF2	1.6777	1.82696	54.9728	-0.490584	0.217278	-2.25786	0.0239546	0.369119	N.S.	N.S.
TBC1D22B	1.42044	1.19402	20.6265	0.771324	0.379106	2.03459	0.0418923	0.465843	N.S.	N.S.		GAPVD1	2.17056	2.27925	164.158	-0.363207	0.16096	-2.25651	0.0240389	0.369975	N.S.	N.S.
CYB5R4	1.75417	1.61512	49.6401	0.449064	0.220777	2.03401	0.0419501	0.465843	N.S.	N.S.		PALLD	1.24934	1.55358	24.9988	-1.04143	0.461897	-2.25468	0.0241532	0.371291	N.S.	N.S.
TPK1	2.20642	2.10565	148.25	0.32907	0.161181	2.04161	0.0411898	0.465843	N.S.	N.S.		CTD-2201E18.3	1.47232	1.22955	22.0653	0.869821	0.386145	2.25258	0.0242859	0.372886	N.S.	N.S.
DNMBP	1.57641	1.70467	45.1138	-0.450635	0.221504	-2.03443	0.0419079	0.465843	N.S.	N.S.		PPP6R3	2.62222	2.69264	444.791	-0.226266	0.100473	-2.25201	0.0243214	0.372986	N.S.	N.S.
ITPR2	2.33061	2.25182	202.308	0.249678	0.122277	2.0419	0.0411615	0.465843	N.S.	N.S.		CTD-2207P18.2	1.02543	0.584719	6.1886	1.74188	0.773762	2.25118	0.0243739	0.373346	N.S.	N.S.
GPR132	1.69228	1.84473	61.2514	-0.529975	0.260034	-2.0381	0.0415402	0.465843	N.S.	N.S.		USP4	2.4404	2.54916	306.223	-0.363064	0.161391	-2.2496	0.0244745	0.374361	N.S.	N.S.
RFX7	1.98647	1.83858	84.5704	0.480307	0.235593	2.03871	0.0414785	0.465843	N.S.	N.S.		BANK1	2.17636	2.32138	174.429	-0.484783	0.215533	-2.24922	0.0244982	0.374361	N.S.	N.S.
KPNB1	2.06016	1.96735	106.42	0.299222	0.146853	2.03756	0.0415937	0.465843	N.S.	N.S.		LIMD2	2.21516	1.94607	123.826	0.902437	0.401473	2.24782	0.0245879	0.374841	N.S.	N.S.
RP11-120M18.2	1.36728	1.16654	18.5281	0.682941	0.335537	2.03537	0.0418138	0.465843	N.S.	N.S.		DNMT1	2.0194	2.15001	118.883	-0.436843	0.194307	-2.24821	0.0245631	0.374841	N.S.	N.S.
TSEN54	1.61249	1.43445	34.0932	0.608287	0.298044	2.04093	0.0412577	0.465843	N.S.	N.S.		FSD1L	0.933125	0.585595	5.15448	1.34542	0.598945	2.24631	0.0246839	0.37586	N.S.	N.S.
MPPE1	1.50703	1.36363	27.5034	0.511798	0.251491	2.03505	0.0418455	0.465843	N.S.	N.S.		RPS28P7	1.20853	0.805018	10.1897	1.47757	0.657958	2.24569	0.0247239	0.376026	N.S.	N.S.
CBFA2T2	2.18079	2.08159	139.966	0.313721	0.153695	2.04119	0.0412315	0.465843	N.S.	N.S.		CEP192	1.84441	1.9694	78.5993	-0.410274	0.1828	-2.24439	0.0248071	0.376121	N.S.	N.S.
CHAF1A	1.44939	1.18549	21.3032	0.894284	0.439682	2.03393	0.0419584	0.465843	N.S.	N.S.		PRKY	2.39678	2.20962	201.441	0.628149	0.279826	2.24478	0.0247822	0.376121	N.S.	N.S.
ZNF257	1.14855	0.892396	10.2415	0.891285	0.43688	2.04012	0.0413387	0.465843	N.S.	N.S.		RP11-421L21.3	1.16091	1.41232	18.6308	-0.870361	0.388767	-2.23877	0.0251707	0.377912	N.S.	N.S.
ZNF586	1.78989	1.6666	54.8282	0.411923	0.202198	2.03723	0.0416272	0.465843	N.S.	N.S.		TSPYL4	0.866575	1.21674	10.5797	-1.2653	0.565155	-2.23885	0.0251657	0.377912	N.S.	N.S.
MAFF	1.0167	1.29124	14.6511	-0.973003	0.476372	-2.04253	0.0410994	0.465843	N.S.	N.S.		NDUFB9	1.74428	1.55035	43.9232	0.674897	0.301206	2.24065	0.0250488	0.377912	N.S.	N.S.
PPARA	1.78146	1.62112	51.8419	0.526288	0.25857	2.03538	0.0418127	0.465843	N.S.	N.S.		CST7	1.51826	1.2391	23.8981	0.955084	0.426441	2.23967	0.0251126	0.377912	N.S.	N.S.
LMF2	1.55719	1.27894	27.3821	0.950871	0.466725	2.03732	0.0416175	0.465843	N.S.	N.S.		SPPL2B	1.48174	1.21974	22.1968	0.915994	0.408851	2.24041	0.0250642	0.377912	N.S.	N.S.
MT-CO1	2.95388	3.0832	1098.06	-0.433209	0.211884	-2.04456	0.0408986	0.465843	N.S.	N.S.		CALM3	1.41658	1.13063	18.6067	1.00195	0.44744	2.23931	0.0251361	0.377912	N.S.	N.S.
ACBD3	1.97135	1.85508	84.5814	0.378579	0.186275	2.03236	0.0421171	0.466055	N.S.	N.S.		ORAI2	2.06099	1.95114	99.5104	0.376505	0.168399	2.23579	0.0253654	0.378191	N.S.	N.S.
ITGA4	2.13946	2.02923	125.596	0.372386	0.183203	2.03264	0.0420886	0.466055	N.S.	N.S.		KIF13B	2.13434	2.22629	147.751	-0.306865	0.137195	-2.23671	0.0253052	0.378191	N.S.	N.S.
PDS5B	2.04575	1.93843	101.302	0.347413	0.17097	2.03202	0.042152	0.466055	N.S.	N.S.		C15orf39	1.64765	1.41118	33.668	0.796951	0.356408	2.23607	0.0253475	0.378191	N.S.	N.S.
GABARAPL2	1.0438	1.22407	13.4585	-0.636081	0.313242	-2.03064	0.0422918	0.466315	N.S.	N.S.		NCOA3	2.61963	2.68862	441.327	-0.228841	0.102336	-2.23617	0.0253404	0.378191	N.S.	N.S.
ZNF814	1.33101	1.08616	16.2877	0.829773	0.408581	2.03087	0.0422685	0.466315	N.S.	N.S.		FCAR	2.19322	2.0544	131.539	0.4676	0.209119	2.23604	0.0253488	0.378191	N.S.	N.S.
TNFRSF25	1.34659	1.11985	17.1263	0.805375	0.397214	2.02756	0.0426055	0.467843	N.S.	N.S.		ARHGEF1	2.21656	2.34989	188.582	-0.444636	0.199087	-2.23338	0.025524	0.379676	N.S.	N.S.
RGPD8	1.02997	1.25531	13.9955	-0.81463	0.401624	-2.02834	0.0425255	0.467843	N.S.	N.S.		SLC2A6	1.62249	1.78159	48.8878	-0.543256	0.243457	-2.23142	0.025653	0.381156	N.S.	N.S.
UBE2E1	2.12189	2.21727	154.169	-0.327082	0.161297	-2.02783	0.0425779	0.467843	N.S.	N.S.		VASH1	1.13263	0.787552	8.77034	1.32636	0.594797	2.22994	0.0257511	0.382173	N.S.	N.S.
SIPA1L1	2.63036	2.71832	494.642	-0.301717	0.148902	-2.02629	0.0427353	0.467987	N.S.	N.S.		PLOD3	1.12142	0.834152	8.92751	1.07743	0.483731	2.22734	0.0259246	0.382602	N.S.	N.S.
MGME1	1.16718	0.887149	10.4675	1.01442	0.500613	2.02635	0.0427285	0.467987	N.S.	N.S.		DPP6	0.825557	1.09789	8.34275	-1.02327	0.459384	-2.22749	0.0259143	0.382602	N.S.	N.S.
APTX	1.54886	1.3861	29.8336	0.539728	0.26664	2.02418	0.0429511	0.469708	N.S.	N.S.		ZMYND19	0.985916	0.679539	6.16131	1.1855	0.531851	2.22901	0.025813	0.382602	N.S.	N.S.
PTDSS2	1.23472	0.895314	11.8328	1.21262	0.599332	2.02328	0.0430445	0.470088	N.S.	N.S.		SMAD2	2.05435	2.16578	125.848	-0.376278	0.168905	-2.22775	0.0258969	0.382602	N.S.	N.S.
BCL7B	0.968113	1.19546	12.0402	-0.83449	0.412961	-2.02075	0.0433058	0.472299	N.S.	N.S.		PNPLA6	1.62022	1.40225	32.0265	0.739819	0.332162	2.22728	0.0259285	0.382602	N.S.	N.S.
HERC2P3	1.32025	1.05612	15.5001	0.921651	0.456378	2.01949	0.0434361	0.473076	N.S.	N.S.		DPAGT1	0.950152	0.618567	5.47645	1.28368	0.576617	2.22623	0.0259987	0.383154	N.S.	N.S.
EPN2	1.52376	1.3716	28.3763	0.506426	0.250866	2.01871	0.0435175	0.473319	N.S.	N.S.		LLPH	1.61058	1.40807	31.7371	0.698482	0.313807	2.22583	0.0260255	0.383154	N.S.	N.S.
ARGLU1	2.3001	2.167	177.568	0.435546	0.216065	2.01581	0.04382	0.47532	N.S.	N.S.		RER1	1.50507	1.22453	23.1374	0.963273	0.433085	2.22421	0.0261341	0.383592	N.S.	N.S.
GID8	1.23378	1.43404	22.1155	-0.696534	0.345507	-2.01597	0.0438027	0.47532	N.S.	N.S.		TMEM229B	1.47075	1.27746	22.9379	0.688628	0.309689	2.22362	0.0261743	0.383592	N.S.	N.S.
ALAS2	0.930126	1.28569	13.5724	-1.27972	0.635459	-2.01385	0.0440258	0.476906	N.S.	N.S.		ZFAND6	2.54059	2.64059	382.16	-0.326483	0.146816	-2.22375	0.0261651	0.383592	N.S.	N.S.
ANAPC5	2.027	1.92918	98.0364	0.315713	0.15687	2.01257	0.0441595	0.477205	N.S.	N.S.		PKN1	2.12876	1.9822	112.404	0.496601	0.223198	2.22493	0.026086	0.383592	N.S.	N.S.
MKL1	2.18241	2.25527	172.05	-0.252103	0.125272	-2.01245	0.0441724	0.477205	N.S.	N.S.		CNPPD1	1.0623	0.656601	6.99806	1.58011	0.71106	2.22219	0.0262705	0.384357	N.S.	N.S.
NUBP2	1.04805	1.34651	16.4553	-1.04872	0.521673	-2.0103	0.0443993	0.479011	N.S.	N.S.		LAMTOR3	0.930204	1.25144	11.8046	-1.15072	0.517895	-2.22192	0.0262888	0.384357	N.S.	N.S.
GSR	1.44832	1.59152	33.9908	-0.487211	0.242482	-2.00927	0.044509	0.479549	N.S.	N.S.		NDUFC2-KCTD14	1.39022	1.1337	17.8759	0.894112	0.402514	2.22132	0.0263294	0.384357	N.S.	N.S.
CARHSP1	1.49921	1.3354	26.4361	0.547336	0.272494	2.00862	0.0445776	0.479643	N.S.	N.S.		SLC25A36	1.78739	1.65708	51.495	0.443325	0.199696	2.22	0.0264189	0.384632	N.S.	N.S.
RASGRP2	1.89916	1.69597	65.198	0.676655	0.337126	2.00713	0.0447362	0.480061	N.S.	N.S.		TRAPPC13	1.55195	1.34323	27.5061	0.730122	0.328896	2.21992	0.0264244	0.384632	N.S.	N.S.
YAF2	2.04905	1.95136	103.207	0.316922	0.157879	2.00737	0.0447098	0.480061	N.S.	N.S.		DNAH8	0.681487	0.969358	5.8755	-1.09061	0.491883	-2.21722	0.0266081	0.384859	N.S.	N.S.
EIF3M	1.90753	1.76507	70.6646	0.478035	0.238493	2.0044	0.0450277	0.48188	N.S.	N.S.		FUBP3	2.05825	1.94922	98.9864	0.374525	0.168827	2.2184	0.0265276	0.384859	N.S.	N.S.
RABGGTA	1.0228	1.30645	15.1043	-1.02287	0.510237	-2.00469	0.0449957	0.48188	N.S.	N.S.		AMDHD2	1.00649	0.652899	6.27999	1.40763	0.634862	2.21722	0.0266083	0.384859	N.S.	N.S.
WDR89	1.65324	1.454	36.8856	0.673985	0.336345	2.00385	0.0450861	0.48188	N.S.	N.S.		ZNF490	1.78249	1.537	45.8504	0.8339	0.376129	2.21706	0.0266193	0.384859	N.S.	N.S.
ZNF367	1.54917	1.35952	29.0359	0.626917	0.31307	2.00248	0.0452327	0.482804	N.S.	N.S.		FAM159A	1.97205	2.0781	103.212	-0.355709	0.160667	-2.21396	0.0268317	0.385271	N.S.	N.S.
PEA15	1.60242	1.77151	50.7887	-0.58178	0.290688	-2.00139	0.0453504	0.483416	N.S.	N.S.		RPL5	2.32608	2.14644	172.509	0.601947	0.271968	2.2133	0.026877	0.385271	N.S.	N.S.
TRIB1	1.40686	1.60942	33.5684	-0.695401	0.347644	-2.00033	0.0454652	0.483683	N.S.	N.S.		NBPF19	1.82512	1.9914	79.2691	-0.55792	0.252073	-2.21332	0.0268754	0.385271	N.S.	N.S.
MCU	1.5971	1.43202	33.3481	0.56046	0.280225	2.00004	0.0454961	0.483683	N.S.	N.S.		TCP1	1.658	1.50475	37.1497	0.538004	0.242989	2.21411	0.0268213	0.385271	N.S.	N.S.
AGO4	2.25077	2.1604	166.183	0.293641	0.147041	1.997	0.0458255	0.484296	N.S.	N.S.		CDC16	1.33769	1.52652	25.9878	-0.620893	0.280511	-2.21343	0.0268678	0.385271	N.S.	N.S.
SLAMF7	1.42219	1.25531	21.8785	0.581411	0.29103	1.99777	0.0457416	0.484296	N.S.	N.S.		SLC38A5	1.04889	0.650049	6.77437	1.48087	0.669401	2.21223	0.0269507	0.385368	N.S.	N.S.
OXNAD1	2.06951	1.94146	104.661	0.418594	0.209641	1.99672	0.0458558	0.484296	N.S.	N.S.		TBX21	1.44293	1.21809	20.8277	0.754869	0.341499	2.21046	0.0270733	0.385368	N.S.	N.S.
NISCH	1.85949	1.73015	64.1674	0.422532	0.211457	1.9982	0.0456954	0.484296	N.S.	N.S.		C18orf25	1.99761	2.10754	110.093	-0.364608	0.164837	-2.21193	0.0269717	0.385368	N.S.	N.S.
SYNE2	2.74569	2.67785	534.212	0.216764	0.108474	1.99831	0.0456836	0.484296	N.S.	N.S.		PHLDB3	1.74428	1.57207	44.7374	0.598355	0.270658	2.21074	0.0270536	0.385368	N.S.	N.S.
RNF11	1.50772	1.67248	40.3346	-0.568933	0.285094	-1.9956	0.0459775	0.484304	N.S.	N.S.		DDT	1.23283	0.917743	11.5709	1.14518	0.517798	2.21163	0.0269923	0.385368	N.S.	N.S.
VPS13A	1.82503	1.70582	59.7245	0.404387	0.202587	1.99611	0.0459218	0.484304	N.S.	N.S.		PRRC2C	2.63065	2.74154	476.75	-0.367674	0.166494	-2.20833	0.0272209	0.387042	N.S.	N.S.
EP400	1.87571	1.76269	67.7273	0.375791	0.18843	1.99433	0.0461162	0.484649	N.S.	N.S.		GRM1	0.727882	1.27277	10.5862	-2.01428	0.912501	-2.20743	0.0272842	0.387514	N.S.	N.S.
FAM210A	0.810374	1.10252	8.99572	-1.0939	0.548543	-1.99419	0.0461311	0.484649	N.S.	N.S.		CREBRF	2.37891	2.47871	262.903	-0.332728	0.150794	-2.2065	0.0273491	0.387698	N.S.	N.S.
EIF3I	1.25059	1.46307	23.4458	-0.743348	0.374164	-1.98669	0.0469569	0.485572	N.S.	N.S.		ACAP1	2.09391	1.96679	105.563	0.423386	0.191891	2.20638	0.0273574	0.387698	N.S.	N.S.
S100PBP	1.70792	1.58339	45.1174	0.406142	0.203951	1.99137	0.0464406	0.485572	N.S.	N.S.		BRMS1L	1.17487	0.904992	10.3822	1.00647	0.456298	2.20572	0.0274033	0.387922	N.S.	N.S.
ADAMTSL4-AS1	2.64221	2.73657	512.702	-0.321884	0.162071	-1.98606	0.0470262	0.485572	N.S.	N.S.		RAD21	1.61705	1.78614	48.9728	-0.556189	0.252456	-2.20311	0.0275867	0.389236	N.S.	N.S.
COQ8A	1.45692	1.24642	22.7565	0.706795	0.356041	1.98515	0.0471276	0.485572	N.S.	N.S.		CPNE5	1.94078	1.76245	70.4796	0.600033	0.27247	2.2022	0.0276513	0.389593	N.S.	N.S.
NR2C2	1.93835	1.84754	80.2997	0.304748	0.153324	1.98761	0.0468544	0.485572	N.S.	N.S.		IL4R	2.05137	2.15806	124.211	-0.351529	0.159668	-2.20163	0.0276912	0.389593	N.S.	N.S.
MCM3	1.45912	1.28534	23.7659	0.584153	0.293656	1.98925	0.046674	0.485572	N.S.	N.S.		TMEM256-PLSCR3	1.33348	1.04475	15.1613	1.04334	0.47393	2.20147	0.0277028	0.389593	N.S.	N.S.
NKAPP1	1.10987	0.863693	9.3467	0.897377	0.450562	1.99168	0.0464058	0.485572	N.S.	N.S.		DDX41	1.27998	0.989997	13.2883	1.06609	0.484615	2.19986	0.0278167	0.389918	N.S.	N.S.
RIPK2	1.77809	1.94084	75.9911	-0.558949	0.280874	-1.99004	0.0465871	0.485572	N.S.	N.S.		MGMT	2.00854	1.86818	85.5333	0.456662	0.207514	2.20064	0.0277615	0.389918	N.S.	N.S.
KLF10	0.912973	1.15158	10.6622	-0.897119	0.451602	-1.98653	0.0469748	0.485572	N.S.	N.S.		SMG1P3	1.83544	1.95969	76.8977	-0.412551	0.187521	-2.20003	0.0278048	0.389918	N.S.	N.S.
FAM21C	1.76979	1.62498	51.2443	0.475059	0.238923	1.98833	0.0467749	0.485572	N.S.	N.S.		KCTD5	1.14534	0.780733	8.92961	1.34508	0.612119	2.19741	0.0279909	0.391934	N.S.	N.S.
STAMBPL1	1.48569	1.3003	24.9829	0.622273	0.31333	1.986	0.0470334	0.485572	N.S.	N.S.		KLHDC10	1.94498	1.81927	74.8017	0.404252	0.184073	2.19615	0.0280812	0.392345	N.S.	N.S.
DDX55	1.3067	1.10324	15.9703	0.670833	0.337799	1.98589	0.0470452	0.485572	N.S.	N.S.		PTPN13	1.11066	0.773812	8.33559	1.25803	0.573421	2.1939	0.0282429	0.39375	N.S.	N.S.
ATF7IP2	1.78367	1.67344	54.7166	0.363117	0.182875	1.9856	0.0470778	0.485572	N.S.	N.S.		NAXE	0.95508	0.543407	5.23327	1.66112	0.758298	2.19059	0.0284813	0.393824	N.S.	N.S.
NLRP1	2.4132	2.31056	238.699	0.330703	0.166158	1.9903	0.0465584	0.485572	N.S.	N.S.		ADIPOR1	1.51853	1.6903	39.0023	-0.555633	0.253484	-2.19198	0.0283807	0.393824	N.S.	N.S.
PLEKHG2	1.69863	1.89639	66.3384	-0.667306	0.33533	-1.99	0.0465909	0.485572	N.S.	N.S.		ID2	2.48658	2.3517	260.589	0.451787	0.206032	2.1928	0.0283219	0.393824	N.S.	N.S.
RPL13AP25	1.90276	2.07621	103.01	-0.591426	0.298169	-1.98353	0.0473086	0.486811	N.S.	N.S.		COL4A4	0.751882	1.07456	7.5067	-1.21423	0.554332	-2.19043	0.0284928	0.393824	N.S.	N.S.
PLAUR	2.29237	2.42916	242.273	-0.465843	0.235107	-1.98141	0.0475456	0.488623	N.S.	N.S.		PPFIBP1	0.68763	1.03307	6.60933	-1.3324	0.608051	-2.19127	0.0284326	0.393824	N.S.	N.S.
FAM46C	1.16635	1.34559	18.1907	-0.637969	0.32208	-1.98078	0.0476163	0.488723	N.S.	N.S.		ELK3	1.56402	1.71545	42.1921	-0.513372	0.234228	-2.19176	0.028397	0.393824	N.S.	N.S.
SEC11A	2.04681	1.94401	102.171	0.331913	0.167672	1.97953	0.047756	0.489529	N.S.	N.S.		APPL2	1.62444	1.46206	34.0201	0.549641	0.251041	2.18944	0.0285646	0.394393	N.S.	N.S.
AGL	1.15208	0.884153	10.1849	0.961682	0.485977	1.97886	0.0478313	0.489675	N.S.	N.S.		ATP6V0B	1.65619	1.37632	33.1597	0.95407	0.436866	2.18389	0.02897	0.394494	N.S.	N.S.
TNFSF13B	1.56601	1.72779	46.0909	-0.561987	0.284098	-1.97814	0.0479124	0.489695	N.S.	N.S.		DHX57	2.01093	2.12432	114.024	-0.387631	0.177301	-2.18629	0.0287944	0.394494	N.S.	N.S.
EMC8	1.31991	1.06652	15.7773	0.872189	0.441118	1.97722	0.0480165	0.489695	N.S.	N.S.		VAMP8	1.6031	1.38999	30.8659	0.711825	0.325805	2.18482	0.0289022	0.394494	N.S.	N.S.
EIF1	2.14724	2.3442	187.401	-0.658842	0.333213	-1.97724	0.0480146	0.489695	N.S.	N.S.		CNOT9	1.88635	1.78164	66.6156	0.355367	0.162477	2.18719	0.028729	0.394494	N.S.	N.S.
ZEB2	2.79777	2.87678	719.136	-0.270351	0.136801	-1.97624	0.0481277	0.490205	N.S.	N.S.		CNTN4	0.828578	1.12234	8.73105	-1.10088	0.504046	-2.1841	0.0289553	0.394494	N.S.	N.S.
WWC3	1.4971	1.29777	25.392	0.673406	0.340904	1.97535	0.0482281	0.490605	N.S.	N.S.		CETN3	1.91321	1.71394	64.9565	0.675595	0.30909	2.18575	0.0288336	0.394494	N.S.	N.S.
LCK	2.39513	2.30108	231.007	0.308889	0.156432	1.97459	0.0483147	0.490862	N.S.	N.S.		EMD	1.10463	0.759752	8.16663	1.2866	0.588771	2.18524	0.0288716	0.394494	N.S.	N.S.
GALM	1.62092	1.4793	36.1672	0.472012	0.239473	1.97105	0.0487187	0.494341	N.S.	N.S.		PRKDC	2.21349	2.30289	177.076	-0.296309	0.135664	-2.18414	0.028952	0.394494	N.S.	N.S.
GLUD1	1.48106	1.62368	36.693	-0.482743	0.245008	-1.97032	0.0488019	0.494559	N.S.	N.S.		CHUK	1.52839	1.35322	26.7708	0.599488	0.27388	2.18887	0.0286061	0.394494	N.S.	N.S.
CTAGE5	1.17255	0.920267	10.8759	0.908616	0.461393	1.96929	0.0489198	0.495128	N.S.	N.S.		FAM192A	2.10717	2.21915	142.31	-0.363944	0.166367	-2.1876	0.0286986	0.394494	N.S.	N.S.
ADPRHL2	1.43481	1.22111	21.5723	0.70971	0.360789	1.96711	0.0491708	0.49579	N.S.	N.S.		LRRC37A4P	1.30259	1.48401	23.6567	-0.616847	0.282134	-2.18637	0.0287889	0.394494	N.S.	N.S.
PATL2	1.64272	1.48776	37.5504	0.507014	0.257634	1.96796	0.0490721	0.49579	N.S.	N.S.		ZNF831	1.59417	1.77812	47.4217	-0.621165	0.284427	-2.18392	0.0289683	0.394494	N.S.	N.S.
C20orf196	1.67997	1.52475	40.9277	0.524038	0.266367	1.96735	0.0491428	0.49579	N.S.	N.S.		RPS5	2.51617	2.28925	257.125	0.758506	0.347178	2.18478	0.0289051	0.394494	N.S.	N.S.
PLEKHA5	1.57139	1.37824	30.589	0.638712	0.324789	1.96655	0.0492353	0.495817	N.S.	N.S.		CUL9	1.31794	1.51371	25.0416	-0.658561	0.301619	-2.18342	0.0290047	0.394549	N.S.	N.S.
IPMK	1.48666	1.6467	38.1246	-0.554273	0.282126	-1.96463	0.0494571	0.496803	N.S.	N.S.		CDYL2	1.71226	1.5365	41.3856	0.610279	0.279704	2.18188	0.0291187	0.395683	N.S.	N.S.
EVI2B	1.71559	1.87847	65.4574	-0.545451	0.277563	-1.96514	0.049398	0.496803	N.S.	N.S.		PIP5K1A	2.18351	2.28106	166.751	-0.332727	0.152592	-2.1805	0.0292205	0.396525	N.S.	N.S.
RIT1	1.23589	1.43525	22.2831	-0.715595	0.364529	-1.96307	0.0496382	0.497041	N.S.	N.S.		ZKSCAN1	2.00507	1.89917	87.7271	0.345096	0.158303	2.17997	0.0292595	0.396525	N.S.	N.S.
ATP2A2	1.7011	1.82823	60.2668	-0.420882	0.214341	-1.96361	0.049575	0.497041	N.S.	N.S.		MAP7D2	1.05203	1.34771	15.3233	-1.04101	0.477573	-2.17979	0.029273	0.396525	N.S.	N.S.
PKN1	1.84932	1.72191	62.9038	0.419205	0.213573	1.96282	0.0496669	0.497041	N.S.	N.S.		BROX	1.47029	1.28551	23.0661	0.644469	0.296264	2.17532	0.0296063	0.398267	N.S.	N.S.
CLCN6	1.30039	1.0746	15.4015	0.792732	0.404127	1.96159	0.0498102	0.497853	N.S.	N.S.		EIF4EBP1	0.626183	0.95415	5.44369	-1.29446	0.594634	-2.17689	0.0294884	0.398267	N.S.	N.S.
GORASP2	1.73351	1.5523	45.4064	0.595046	0.303488	1.96069	0.0499155	0.498285	N.S.	N.S.		TMEM179B	1.73608	1.56174	43.812	0.58411	0.268304	2.17704	0.0294773	0.398267	N.S.	N.S.
IL16	1.70772	1.56519	44.2569	0.47573	0.242723	1.95998	0.0499987	0.498495	N.S.	N.S.		FIBP	1.33938	1.05007	15.3837	1.03419	0.475545	2.17475	0.029649	0.398267	N.S.	N.S.
PRPF38B	2.40815	2.27777	228.806	0.422355	0.215619	1.9588	0.0501359	0.498622	N.S.	N.S.		SGMS1	2.15502	2.24751	155.166	-0.304992	0.140222	-2.17506	0.0296254	0.398267	N.S.	N.S.
MARS	1.83764	1.72521	62.0221	0.381548	0.194763	1.95904	0.0501083	0.498622	N.S.	N.S.		TCF20	2.01272	2.13148	115.393	-0.382399	0.175678	-2.1767	0.0295031	0.398267	N.S.	N.S.
ERCC8	1.37381	1.1993	19.3001	0.614341	0.313874	1.95728	0.0503143	0.498682	N.S.	N.S.		FBRSL1	1.67026	1.5029	37.745	0.57082	0.262569	2.17398	0.0297066	0.398457	N.S.	N.S.
GNA12	1.7531	1.85718	66.0896	-0.374773	0.191488	-1.95716	0.0503286	0.498682	N.S.	N.S.		HDHD2	0.769284	1.21364	9.78267	-1.62297	0.746626	-2.17374	0.029725	0.398457	N.S.	N.S.
FOCAD	1.72589	1.59602	46.8455	0.43296	0.221218	1.95716	0.0503281	0.498682	N.S.	N.S.		SIAH1	1.94273	2.09821	102.812	-0.520021	0.239377	-2.1724	0.0298257	0.399391	N.S.	N.S.
RP11-475E11.9	1.28193	1.09685	15.2995	0.637593	0.32587	1.95659	0.0503962	0.498735	N.S.	N.S.		DUSP2	1.04711	0.676669	6.89962	1.44241	0.665288	2.1681	0.030151	0.399473	N.S.	N.S.
CROCCP3	1.2079	0.960216	11.985	0.845649	0.433371	1.95133	0.0510178	0.498896	N.S.	N.S.		PARK2	2.02174	2.12756	115.852	-0.353632	0.162987	-2.16969	0.0300301	0.399473	N.S.	N.S.
LAPTM5	2.4727	2.58603	354.724	-0.37848	0.193974	-1.95119	0.0510348	0.498896	N.S.	N.S.		GALNT11	1.96981	1.84624	79.4877	0.430492	0.198596	2.16767	0.0301835	0.399473	N.S.	N.S.
TMEM43	0.825885	1.13127	9.54434	-1.13706	0.582349	-1.95253	0.0508749	0.498896	N.S.	N.S.		SLC22A18	1.27523	0.92637	12.5068	1.24885	0.575766	2.16902	0.0300813	0.399473	N.S.	N.S.
LEF1	2.33138	2.23061	197.718	0.33073	0.169174	1.95496	0.0505876	0.498896	N.S.	N.S.		RAPSN	0.745954	1.07467	7.476	-1.28405	0.592133	-2.16852	0.0301193	0.399473	N.S.	N.S.
ANXA5	1.26485	1.49895	25.1252	-0.826405	0.423125	-1.9531	0.050808	0.498896	N.S.	N.S.		SUPV3L1	1.13082	1.3678	16.938	-0.778914	0.359376	-2.16741	0.0302039	0.399473	N.S.	N.S.
STK19	1.4376	1.13361	20.1021	1.05155	0.53863	1.95227	0.0509064	0.498896	N.S.	N.S.		WDR89	1.71027	1.89387	62.1767	-0.621766	0.286415	-2.17086	0.0299419	0.399473	N.S.	N.S.
RNASEH2B	1.65096	1.53358	39.8137	0.378343	0.193638	1.95387	0.050717	0.498896	N.S.	N.S.		SLTM	2.61689	2.68329	437.132	-0.213874	0.0985348	-2.17054	0.029966	0.399473	N.S.	N.S.
BTBD7	1.98113	1.88039	87.9377	0.328242	0.168194	1.95157	0.0509895	0.498896	N.S.	N.S.		INO80E	1.82184	1.63958	53.1898	0.60688	0.2796	2.17053	0.0299665	0.399473	N.S.	N.S.
LPAR2	1.39345	1.13299	18.6539	0.905477	0.464004	1.95144	0.0510043	0.498896	N.S.	N.S.		CDC37	1.99605	1.85529	83.0568	0.484878	0.223679	2.16774	0.0301785	0.399473	N.S.	N.S.
PSMC4	1.0998	1.30019	15.98	-0.686754	0.351715	-1.95259	0.0508683	0.498896	N.S.	N.S.		UPF1	1.70604	1.83748	57.3802	-0.419558	0.1933	-2.1705	0.0299688	0.399473	N.S.	N.S.
EIF3H	1.97747	2.06535	108.877	-0.29608	0.151797	-1.9505	0.0511164	0.499086	N.S.	N.S.		RP11-191G24.1	0.726753	1.10861	7.83508	-1.46233	0.675397	-2.16515	0.0303762	0.399527	N.S.	N.S.
SCYL3	1.44891	1.18335	21.3508	0.916472	0.470429	1.94816	0.0513955	0.499201	N.S.	N.S.		TOR1AIP2	1.89591	1.68098	61.4689	0.725467	0.335441	2.16273	0.0305623	0.399527	N.S.	N.S.
CDC73	2.06135	1.94651	104.396	0.365581	0.187962	1.94497	0.0517781	0.499201	N.S.	N.S.		COX5B	1.49995	1.23028	23.0315	0.927724	0.429352	2.16075	0.0307146	0.399527	N.S.	N.S.
SLC30A6	1.49004	1.34403	26.3861	0.497846	0.257354	1.93448	0.0530543	0.499201	N.S.	N.S.		HDLBP	2.0336	1.94104	95.0147	0.301398	0.13914	2.16614	0.0303005	0.399527	N.S.	N.S.
ERCC3	1.74616	1.63024	49.9005	0.379738	0.196136	1.9361	0.0528554	0.499201	N.S.	N.S.		XYLB	0.64513	0.989482	5.89122	-1.27818	0.591945	-2.15928	0.0308283	0.399527	N.S.	N.S.
SP140L	1.91206	1.75112	70.0453	0.532822	0.273935	1.94507	0.0517666	0.499201	N.S.	N.S.		SGTB	1.60689	1.76599	47.2145	-0.529454	0.245186	-2.1594	0.0308192	0.399527	N.S.	N.S.
NAF1	1.18439	1.36528	19.0396	-0.665675	0.344023	-1.93497	0.0529939	0.499201	N.S.	N.S.		HLA-DPA1	1.83181	1.5097	48.6495	1.09231	0.505519	2.16076	0.0307135	0.399527	N.S.	N.S.
SNX25	1.80735	1.90378	74.1643	-0.330267	0.170368	-1.93855	0.0525558	0.499201	N.S.	N.S.		HLA-DPB1	2.20383	2.02919	130.504	0.584687	0.270671	2.16014	0.0307618	0.399527	N.S.	N.S.
BNIP1	1.08678	1.29267	15.6147	-0.711765	0.36761	-1.93619	0.0528439	0.499201	N.S.	N.S.		HERPUD2	2.01806	2.11537	113.628	-0.315759	0.14605	-2.16199	0.0306193	0.399527	N.S.	N.S.
SERPINB1	1.34802	1.52084	27.8767	-0.584898	0.302557	-1.93318	0.0532139	0.499201	N.S.	N.S.		AGAP3	1.60469	1.43126	32.1206	0.599186	0.277446	2.15965	0.0307999	0.399527	N.S.	N.S.
ELOVL5	1.97402	2.05185	106.625	-0.274475	0.14142	-1.94085	0.0522759	0.499201	N.S.	N.S.		RPL39	2.33916	2.09541	168.243	0.816709	0.377974	2.16075	0.0307145	0.399527	N.S.	N.S.
CDC40	1.77429	1.64267	52.419	0.429042	0.220966	1.94166	0.0521779	0.499201	N.S.	N.S.		SIGMAR1	1.21244	0.919995	11.1779	1.03189	0.476601	2.16511	0.0303792	0.399527	N.S.	N.S.
NT5DC1	1.61358	1.4681	35.3089	0.480758	0.247027	1.94617	0.0516339	0.499201	N.S.	N.S.		SVIL-AS1	1.05918	0.710774	7.24078	1.30182	0.60227	2.16153	0.0306546	0.399527	N.S.	N.S.
CHST12	1.66944	1.54175	41.0972	0.436556	0.224029	1.94866	0.0513363	0.499201	N.S.	N.S.		TMTC2	2.25385	2.15288	157.012	0.327686	0.151496	2.16299	0.0305418	0.399527	N.S.	N.S.
NRF1	2.15783	2.067	133.831	0.299494	0.153789	1.94743	0.0514832	0.499201	N.S.	N.S.		KIAA1033	1.59879	1.75615	46.2313	-0.52	0.240199	-2.16487	0.0303973	0.399527	N.S.	N.S.
MORF4L2	1.4972	1.62698	37.3938	-0.453633	0.233559	-1.94227	0.052105	0.499201	N.S.	N.S.		ERCC5	1.89494	2.09493	97.843	-0.667236	0.30849	-2.16291	0.0305481	0.399527	N.S.	N.S.
TSC22D3	2.36434	2.58641	320.374	-0.745868	0.384543	-1.93962	0.0524256	0.499201	N.S.	N.S.		DLST	1.55251	1.34429	27.5484	0.734476	0.339497	2.16342	0.0305087	0.399527	N.S.	N.S.
SASH3	1.43863	1.26929	22.7177	0.578578	0.298832	1.93613	0.0528519	0.499201	N.S.	N.S.		SMG1	2.42873	2.50422	286.273	-0.246391	0.113816	-2.16482	0.0304017	0.399527	N.S.	N.S.
RP11-419I17.1	1.77089	1.62358	51.2011	0.466701	0.241448	1.93292	0.0532456	0.499201	N.S.	N.S.		CNEP1R1	1.30354	1.50101	24.2503	-0.688222	0.317937	-2.16465	0.0304147	0.399527	N.S.	N.S.
FGFR1	0.913606	1.18824	11.3442	-0.996756	0.51329	-1.9419	0.0521496	0.499201	N.S.	N.S.		CYB561	1.43822	1.62775	33.049	-0.63828	0.29532	-2.16131	0.0306711	0.399527	N.S.	N.S.
SLC20A2	1.99158	1.86834	88.0117	0.40337	0.207657	1.94248	0.0520789	0.499201	N.S.	N.S.		ZYX	1.50591	1.19957	22.7485	1.07842	0.499856	2.15746	0.0309696	0.400955	N.S.	N.S.
AZIN1	1.53055	1.67002	41.0515	-0.479172	0.247354	-1.93719	0.0527215	0.499201	N.S.	N.S.		RNASEH2B	1.80543	1.65309	52.6403	0.503196	0.233539	2.15466	0.0311885	0.40298	N.S.	N.S.
GANAB	1.72627	1.60045	47.0309	0.421297	0.216684	1.9443	0.0518597	0.499201	N.S.	N.S.		HSPA5	1.74291	1.5924	45.489	0.521376	0.242112	2.15345	0.0312835	0.402994	N.S.	N.S.
CNNM2	1.42549	1.26685	22.2536	0.557197	0.286993	1.9415	0.0521978	0.499201	N.S.	N.S.		COPS7A	0.950638	0.575912	5.3082	1.46424	0.679835	2.15382	0.0312544	0.402994	N.S.	N.S.
DAZAP2	2.10213	2.23204	153.728	-0.436214	0.22525	-1.93658	0.0527973	0.499201	N.S.	N.S.		RILPL1	1.25553	1.00962	12.9618	0.892546	0.414785	2.15183	0.031411	0.403059	N.S.	N.S.
SETDB2	1.39692	1.22486	20.5292	0.585975	0.302974	1.93407	0.0531039	0.499201	N.S.	N.S.		ACSS1	1.75049	1.58764	45.8397	0.557059	0.258794	2.15252	0.0313564	0.403059	N.S.	N.S.
DOCK9	2.14308	2.05494	129.622	0.28868	0.149341	1.93303	0.0532327	0.499201	N.S.	N.S.		ARHGDIB	2.39808	2.27218	214.121	0.42515	0.197774	2.14968	0.0315806	0.404798	N.S.	N.S.
C14orf37	1.63502	1.4646	36.3713	0.567549	0.291168	1.94922	0.0512696	0.499201	N.S.	N.S.		LRPAP1	1.43823	1.11529	19.052	1.11712	0.520551	2.14604	0.0318697	0.406079	N.S.	N.S.
SPG21	1.40186	1.57357	31.7252	-0.589709	0.304342	-1.93765	0.0526654	0.499201	N.S.	N.S.		FGL2	2.76091	2.64104	497.804	0.399551	0.186134	2.14658	0.0318267	0.406079	N.S.	N.S.
NUDT21	1.21804	1.01105	12.7655	0.688043	0.354254	1.94223	0.0521095	0.499201	N.S.	N.S.		EML3	1.56195	1.35416	28.1747	0.740672	0.344916	2.1474	0.0317617	0.406079	N.S.	N.S.
PPM1D	1.53106	1.66517	40.7864	-0.464715	0.239571	-1.93978	0.0524067	0.499201	N.S.	N.S.		PITPNM1	0.952501	0.631166	5.56918	1.26142	0.587722	2.14628	0.0318503	0.406079	N.S.	N.S.
CD93	1.41469	1.61293	34.0472	-0.680162	0.350935	-1.93814	0.0526057	0.499201	N.S.	N.S.		GZMH	1.93313	1.76686	70.0774	0.562535	0.261908	2.14783	0.0317273	0.406079	N.S.	N.S.
SAMHD1	2.80072	2.72302	599.991	0.246913	0.127267	1.94013	0.0523644	0.499201	N.S.	N.S.		ORMDL1	1.36861	1.09417	16.6839	0.946242	0.441518	2.14315	0.0321008	0.407434	N.S.	N.S.
RFX2	1.43325	1.62343	35.1404	-0.649673	0.335907	-1.93409	0.0531024	0.499201	N.S.	N.S.		IRF2BPL	1.02893	0.658316	6.57344	1.43099	0.667351	2.14429	0.0320096	0.407434	N.S.	N.S.
MICALL1	0.908664	1.13877	10.3859	-0.830556	0.426315	-1.94822	0.0513885	0.499201	N.S.	N.S.		KATNBL1	1.6226	1.74067	46.3048	-0.419201	0.195596	-2.1432	0.0320968	0.407434	N.S.	N.S.
HNRNPH2	0.926017	1.1594	10.9189	-0.810161	0.419762	-1.93005	0.053601	0.501946	N.S.	N.S.		TIMM13	1.59668	1.37099	30.1289	0.780747	0.364302	2.14313	0.0321026	0.407434	N.S.	N.S.
EIF2S2P4	1.31434	1.02887	15.1196	0.980515	0.508244	1.92922	0.0537031	0.502315	N.S.	N.S.		IK	2.39194	2.55615	294.59	-0.546229	0.25527	-2.13981	0.0323702	0.410127	N.S.	N.S.
POMZP3	0.941582	1.20314	11.8982	-0.950471	0.493689	-1.92524	0.0541988	0.506361	N.S.	N.S.		SLC31A1	1.31807	1.53001	25.6106	-0.733662	0.34288	-2.13971	0.0323784	0.410127	N.S.	N.S.
TLE1	1.41318	1.59298	32.938	-0.596021	0.30972	-1.92439	0.0543062	0.506774	N.S.	N.S.		PASK	0.966676	1.22637	11.7077	-0.917589	0.429181	-2.138	0.0325167	0.411473	N.S.	N.S.
RP11-529H2.2	1.4216	1.23511	21.4049	0.641593	0.33384	1.92186	0.0546237	0.508206	N.S.	N.S.		MTPAP	0.910085	1.23688	11.3398	-1.15621	0.540892	-2.1376	0.0325495	0.411485	N.S.	N.S.
SEMA4D	2.35411	2.28002	214.652	0.246711	0.128389	1.92159	0.0546571	0.508206	N.S.	N.S.		NPIPB4	1.05537	1.2979	14.2019	-0.864937	0.404759	-2.13692	0.0326048	0.411779	N.S.	N.S.
ITGAL	2.55999	2.48573	345.717	0.237792	0.123776	1.92115	0.0547133	0.508206	N.S.	N.S.		MIIP	1.56182	1.3492	28.0319	0.769507	0.360675	2.13352	0.0328819	0.412074	N.S.	N.S.
KLHL22	1.77332	1.61903	51.0659	0.51334	0.267203	1.92116	0.0547116	0.508206	N.S.	N.S.		PTBP2	2.39982	2.31087	222.886	0.299377	0.140783	2.12651	0.0334605	0.412074	N.S.	N.S.
AURKAIP1	1.40978	1.22044	20.7668	0.650669	0.339565	1.91618	0.0553418	0.509784	N.S.	N.S.		RHOC	1.03606	0.699045	6.86987	1.27705	0.599548	2.13002	0.0331697	0.412074	N.S.	N.S.
ZFP36L2	2.13632	2.29545	173.024	-0.533058	0.278453	-1.91435	0.0555752	0.509784	N.S.	N.S.		UFC1	1.78456	1.63755	50.3748	0.494471	0.232222	2.1293	0.0332294	0.412074	N.S.	N.S.
DNAJB6	1.83614	1.93755	79.8784	-0.350584	0.182761	-1.91827	0.0550773	0.509784	N.S.	N.S.		THUMPD2	1.60705	1.42628	32.1236	0.610526	0.286028	2.13449	0.0328023	0.412074	N.S.	N.S.
MIR222HG	0.975424	1.19067	12.0363	-0.803576	0.419116	-1.91731	0.0551984	0.509784	N.S.	N.S.		MTMR14	2.11192	2.2207	143.393	-0.354006	0.166515	-2.12597	0.0335059	0.412074	N.S.	N.S.
UTP23	1.2449	0.98759	13.0058	0.890215	0.464056	1.91834	0.0550684	0.509784	N.S.	N.S.		ERAP1	1.57335	1.38772	29.5057	0.649439	0.30466	2.13169	0.0330326	0.412074	N.S.	N.S.
TRMT10B	1.55904	1.36546	29.5399	0.671427	0.350608	1.91504	0.0554877	0.509784	N.S.	N.S.		CSNK1A1	2.23834	2.32087	185.969	-0.267531	0.125846	-2.12587	0.0335143	0.412074	N.S.	N.S.
CTSH	1.50463	1.66807	39.9617	-0.567882	0.296498	-1.9153	0.0554549	0.509784	N.S.	N.S.		GCNT2	1.34439	1.55754	27.3258	-0.737769	0.346881	-2.12687	0.0334311	0.412074	N.S.	N.S.
TTC39C	2.24592	2.16736	166.301	0.257305	0.134184	1.91755	0.0551684	0.509784	N.S.	N.S.		PRDM1	1.46087	1.64275	34.4649	-0.612471	0.287775	-2.12829	0.0333126	0.412074	N.S.	N.S.
DOT1L	1.75877	1.89945	70.4243	-0.476478	0.248905	-1.91429	0.0555827	0.509784	N.S.	N.S.		RTN4IP1	0.904975	1.18818	10.405	-1.04203	0.488723	-2.13214	0.0329953	0.412074	N.S.	N.S.
EIF1AY	1.3972	1.08954	18.1467	1.07302	0.559856	1.91661	0.0552879	0.509784	N.S.	N.S.		WTAP	2.48323	2.41002	274.758	0.252948	0.118928	2.12689	0.0334292	0.412074	N.S.	N.S.
TOM1	1.98786	2.11	117.082	-0.418445	0.218375	-1.91617	0.0553432	0.509784	N.S.	N.S.		MYO1G	2.15049	2.03872	122.219	0.384442	0.18087	2.12552	0.0335432	0.412074	N.S.	N.S.
LMO4	1.39514	1.54127	30.0532	-0.487938	0.255043	-1.91316	0.0557278	0.51053	N.S.	N.S.		MTMR2	1.42251	1.6015	31.3737	-0.623978	0.293294	-2.12748	0.0333799	0.412074	N.S.	N.S.
HMG20A	1.52307	1.34135	27.5209	0.597382	0.312491	1.91168	0.0559171	0.51168	N.S.	N.S.		ESYT1	1.80777	1.66353	53.3381	0.482748	0.22684	2.12814	0.0333256	0.412074	N.S.	N.S.
PTP4A1	1.38884	1.57592	31.393	-0.652831	0.341809	-1.90993	0.0561424	0.513156	N.S.	N.S.		AC002310.13	0.752161	1.08174	7.61808	-1.27725	0.599793	-2.12949	0.0332135	0.412074	N.S.	N.S.
TRNAU1AP	1.62122	1.48527	36.3569	0.458009	0.240568	1.90386	0.0569282	0.513822	N.S.	N.S.		ACLY	1.45285	1.6352	33.8496	-0.611283	0.287545	-2.12587	0.0335141	0.412074	N.S.	N.S.
GOLPH3L	1.16681	0.876249	10.3525	1.06376	0.557466	1.9082	0.0563653	0.513822	N.S.	N.S.		C17orf89	1.40315	1.20666	19.4337	0.6803	0.318594	2.13532	0.0327351	0.412074	N.S.	N.S.
PI4KB	1.86373	1.69422	62.3776	0.56272	0.295641	1.90339	0.0569901	0.513822	N.S.	N.S.		RBCK1	1.80333	1.65503	52.5852	0.521275	0.244751	2.12982	0.0331865	0.412074	N.S.	N.S.
DHX9	1.7295	1.8476	63.6302	-0.401599	0.210798	-1.90514	0.0567622	0.513822	N.S.	N.S.		IDH3B	1.39533	1.12892	17.9545	0.949439	0.445758	2.12994	0.0331764	0.412074	N.S.	N.S.
MAML3	2.00749	2.10909	119.016	-0.343707	0.180448	-1.90474	0.0568142	0.513822	N.S.	N.S.		GNG7	2.30914	2.42224	227.542	-0.376237	0.176995	-2.12569	0.0335292	0.412074	N.S.	N.S.
ARMCX3	1.32222	1.08689	16.1107	0.814772	0.427516	1.90583	0.0566727	0.513822	N.S.	N.S.		GNA15	1.5412	1.3917	28.2477	0.53919	0.252536	2.1351	0.0327525	0.412074	N.S.	N.S.
MMS19	1.71277	1.59703	46.0988	0.386588	0.202931	1.90503	0.0567768	0.513822	N.S.	N.S.		FAM118A	1.94665	1.82514	75.376	0.405761	0.190334	2.13184	0.0330204	0.412074	N.S.	N.S.
TUBA1C	1.53522	1.36727	28.7091	0.574087	0.301468	1.90431	0.0568704	0.513822	N.S.	N.S.		STAM	1.86803	1.73609	62.1235	0.446272	0.210115	2.12394	0.0336749	0.412749	N.S.	N.S.
TESPA1	1.92628	1.77989	73.5301	0.487291	0.256073	1.90294	0.0570486	0.513822	N.S.	N.S.		NDUFS2	1.39284	1.16937	18.5007	0.764223	0.36001	2.12278	0.0337719	0.413204	N.S.	N.S.
PLEKHG3	1.45968	1.29316	24.0047	0.553456	0.29069	1.90394	0.0569182	0.513822	N.S.	N.S.		ABLIM1	2.2216	2.11556	145.152	0.354534	0.167018	2.12273	0.0337761	0.413204	N.S.	N.S.
SMCR8	0.880372	1.1116	9.71247	-0.819279	0.43005	-1.90508	0.05677	0.513822	N.S.	N.S.		PCNX2	2.16073	2.04568	124.777	0.376799	0.177542	2.12231	0.0338117	0.413247	N.S.	N.S.
RP11-53I6.2	1.32286	1.12771	16.7555	0.685516	0.359543	1.90663	0.0565681	0.513822	N.S.	N.S.		LMBRD1	2.08955	2.18816	134.364	-0.329938	0.155603	-2.12039	0.0339734	0.413595	N.S.	N.S.
LDLR	1.59195	1.76729	50.0452	-0.609303	0.31947	-1.90723	0.0564907	0.513822	N.S.	N.S.		CCNB1IP1	0.624707	1.03552	6.31569	-1.54887	0.730308	-2.12085	0.0339348	0.413595	N.S.	N.S.
MLF1	0.838389	1.18798	10.7051	-1.33834	0.703662	-1.90197	0.0571756	0.514017	N.S.	N.S.		HNRNPC	2.47405	2.54857	317.512	-0.246389	0.116252	-2.11944	0.0340531	0.413595	N.S.	N.S.
MAEA	1.44189	1.5948	33.9653	-0.502644	0.2643	-1.90179	0.0571985	0.514017	N.S.	N.S.		CSNK2A2	1.71965	1.55496	42.5145	0.553339	0.261126	2.11905	0.0340862	0.413595	N.S.	N.S.
ACSL3	1.76472	1.88945	69.7943	-0.421758	0.221887	-1.90078	0.0573311	0.514632	N.S.	N.S.		LUC7L3	2.40169	2.54661	293.334	-0.479613	0.226348	-2.11892	0.0340971	0.413595	N.S.	N.S.
DDX21	2.30006	2.38452	229.457	-0.295301	0.155404	-1.90022	0.0574047	0.514716	N.S.	N.S.		DENND1C	1.8818	1.73522	63.2248	0.503647	0.23764	2.11937	0.0340591	0.413595	N.S.	N.S.
HLA-B	2.60894	2.79705	537.227	-0.630897	0.332289	-1.89864	0.057612	0.515422	N.S.	N.S.		DCC	0.69214	1.00236	6.282	-1.18617	0.560038	-2.11802	0.0341731	0.414127	N.S.	N.S.
USP10	2.06489	1.96834	107.339	0.308462	0.162464	1.89866	0.0576097	0.515422	N.S.	N.S.		SNX8	1.64287	1.81246	52.0736	-0.565568	0.26719	-2.11673	0.0342832	0.414682	N.S.	N.S.
SFSWAP	2.04433	1.93679	100.927	0.353901	0.186628	1.89629	0.0579216	0.517614	N.S.	N.S.		PSMA7	1.87251	1.70351	60.642	0.577132	0.272629	2.11691	0.0342671	0.414682	N.S.	N.S.
RP11-298J20.4	1.41138	1.57699	32.2039	-0.572271	0.301867	-1.89577	0.0579903	0.517651	N.S.	N.S.		SUN2	2.2913	2.14133	163.536	0.50878	0.24044	2.11604	0.0343413	0.414995	N.S.	N.S.
GCA	1.07136	1.28827	15.2703	-0.756394	0.399208	-1.89474	0.0581275	0.518298	N.S.	N.S.		PYHIN1	2.06478	1.92579	97.5678	0.461402	0.218224	2.11436	0.0344849	0.41595	N.S.	N.S.
AP001628.6	1.10382	1.31942	16.5407	-0.752937	0.397624	-1.89359	0.058279	0.519071	N.S.	N.S.		AFF2	0.788376	1.11262	8.28288	-1.20846	0.571506	-2.11452	0.034471	0.41595	N.S.	N.S.
RP11-192H23.4	0.9199	1.13869	10.5282	-0.771497	0.407682	-1.8924	0.0584379	0.519909	N.S.	N.S.		SULF2	2.32429	2.41129	228.093	-0.284029	0.134366	-2.11384	0.0345287	0.416016	N.S.	N.S.
TMEM87B	1.39916	1.21569	20.3399	0.642743	0.339733	1.89191	0.0585035	0.519916	N.S.	N.S.		ZNF331	2.36455	2.52803	276.493	-0.538995	0.25502	-2.11354	0.034555	0.416016	N.S.	N.S.
OGFOD3	1.38724	1.21006	19.9445	0.598428	0.316535	1.89056	0.0586834	0.520937	N.S.	N.S.		TTC38	1.77193	1.58204	46.9717	0.644596	0.305123	2.11257	0.0346372	0.416228	N.S.	N.S.
TMEM168	1.53372	1.36065	28.4681	0.565222	0.299295	1.88851	0.058957	0.522787	N.S.	N.S.		DERL1	1.42495	1.61909	32.2595	-0.669044	0.316946	-2.11091	0.0347802	0.416779	N.S.	N.S.
ENTPD1-AS1	1.66466	1.54196	40.8474	0.393236	0.208315	1.8877	0.0590668	0.523181	N.S.	N.S.		LNX2	1.19881	0.93949	11.1314	0.927625	0.439385	2.11119	0.0347558	0.416779	N.S.	N.S.
MED19	0.954892	1.15635	11.1506	-0.741252	0.392977	-1.88625	0.0592618	0.52433	N.S.	N.S.		BRPF3	1.35715	1.62449	30.5176	-0.916317	0.434293	-2.10991	0.0348665	0.417038	N.S.	N.S.
RHOA	2.44837	2.53332	322.934	-0.285415	0.151372	-1.88551	0.0593604	0.524623	N.S.	N.S.		NAPRT	1.17885	0.801962	9.65348	1.38726	0.657447	2.11006	0.0348528	0.417038	N.S.	N.S.
G3BP1	1.82608	1.71949	60.8216	0.349017	0.185233	1.88421	0.0595372	0.525028	N.S.	N.S.		LSM1	1.00611	0.651492	6.27189	1.44004	0.682791	2.10905	0.0349406	0.417497	N.S.	N.S.
ZNF160	1.75665	1.6409	51.1208	0.383908	0.203702	1.88465	0.0594769	0.525028	N.S.	N.S.		RP13-297E16.4	1.42071	1.08686	18.1103	1.18885	0.563974	2.10798	0.0350326	0.417553	N.S.	N.S.
GPR153	0.8445	1.13483	9.78097	-1.07288	0.570869	-1.87938	0.0601921	0.52614	N.S.	N.S.		TMEM259	1.75054	1.56619	44.8898	0.639036	0.303161	2.10791	0.0350392	0.417553	N.S.	N.S.
BCAS2	1.73404	1.8919	68.052	-0.543262	0.288812	-1.88102	0.0599687	0.52614	N.S.	N.S.		IER3	1.87126	1.69243	59.9551	0.606021	0.287701	2.10643	0.035167	0.418536	N.S.	N.S.
RYBP	1.89208	2.01114	93.1898	-0.403571	0.214817	-1.87868	0.0602889	0.52614	N.S.	N.S.		AP000487.6	0.901097	1.3184	12.9298	-1.47081	0.698321	-2.1062	0.0351867	0.418536	N.S.	N.S.
SIRT5	1.1638	0.926007	10.7929	0.85055	0.452773	1.87854	0.0603078	0.52614	N.S.	N.S.		IDH3G	1.35923	1.0703	16.1332	0.997614	0.473814	2.1055	0.035248	0.418879	N.S.	N.S.
RPAP3	1.5012	1.32623	26.2484	0.576637	0.306462	1.88159	0.0598915	0.52614	N.S.	N.S.		SETBP1	2.06769	2.16853	128.05	-0.336218	0.159747	-2.10469	0.0353187	0.419332	N.S.	N.S.
CLK3	1.38488	1.16796	19.0465	0.752166	0.400299	1.87901	0.0602433	0.52614	N.S.	N.S.		EI24	1.18696	0.870485	10.3178	1.18194	0.562185	2.1024	0.0355185	0.421285	N.S.	N.S.
TSPOAP1-AS1	2.25784	2.17508	170.295	0.269466	0.143451	1.87845	0.0603197	0.52614	N.S.	N.S.		MEGF8	1.36881	1.14298	17.3968	0.792777	0.377144	2.10205	0.0355486	0.421285	N.S.	N.S.
NUP85	1.75957	1.57435	48.0368	0.609347	0.323778	1.88199	0.0598376	0.52614	N.S.	N.S.		NOLC1	1.00519	1.24846	12.5694	-0.856508	0.407566	-2.10152	0.0355954	0.421452	N.S.	N.S.
STAU1	2.05341	2.13893	129.618	-0.287727	0.153106	-1.87926	0.0602085	0.52614	N.S.	N.S.		GIPC2	0.868736	1.25559	11.316	-1.38864	0.661491	-2.09925	0.0357945	0.421871	N.S.	N.S.
TFIP11	1.30974	1.11491	16.1695	0.702898	0.374093	1.87894	0.060253	0.52614	N.S.	N.S.		DMTF1	1.63096	1.78695	49.742	-0.51824	0.246848	-2.09943	0.0357791	0.421871	N.S.	N.S.
ACAT1	1.16894	0.925469	10.9182	0.880642	0.469043	1.87753	0.0604455	0.526664	N.S.	N.S.		XPO6	2.37068	2.45958	254.456	-0.291507	0.138815	-2.09996	0.035732	0.421871	N.S.	N.S.
ARHGAP21	1.43822	1.2695	22.7906	0.554114	0.295477	1.87532	0.0607488	0.527587	N.S.	N.S.		SPG7	1.82566	1.70614	56.9485	0.416034	0.198069	2.10045	0.0356892	0.421871	N.S.	N.S.
ANAPC7	1.2305	1.43363	22.0402	-0.6999	0.373111	-1.87585	0.0606757	0.527587	N.S.	N.S.		KIAA0232	2.18128	2.27066	164.252	-0.296826	0.141554	-2.09691	0.0360016	0.42315	N.S.	N.S.
IFNAR1	1.64781	1.49378	37.9587	0.522291	0.278492	1.87543	0.0607341	0.527587	N.S.	N.S.		ABLIM2	0.909826	1.14866	9.81545	-0.822832	0.3924	-2.09692	0.0360004	0.42315	N.S.	N.S.
RAC1	2.12231	2.01785	121.38	0.342786	0.182929	1.87388	0.0609468	0.527727	N.S.	N.S.		GNA13	1.74486	1.911	65.7971	-0.548462	0.261517	-2.09723	0.035973	0.42315	N.S.	N.S.
PIN4	1.43707	1.27332	22.7324	0.554045	0.295685	1.87377	0.0609625	0.527727	N.S.	N.S.		CD53	2.63519	2.71747	464.902	-0.271514	0.129549	-2.09584	0.0360964	0.423426	N.S.	N.S.
SCAND1	1.18473	0.973262	11.6806	0.726833	0.38783	1.8741	0.0609166	0.527727	N.S.	N.S.		AC067959.1	0.717356	1.06627	7.19112	-1.3406	0.639578	-2.09607	0.0360758	0.423426	N.S.	N.S.
CAP1	2.18394	2.271	175.696	-0.295162	0.15807	-1.86729	0.0618612	0.5283	N.S.	N.S.		RP11-577H5.5	1.17488	1.55146	23.5061	-1.30733	0.623928	-2.09532	0.0361424	0.423426	N.S.	N.S.
SUCO	1.61327	1.76103	50.4012	-0.503556	0.269807	-1.86635	0.0619918	0.5283	N.S.	N.S.		MTA1	0.845427	1.17247	9.62222	-1.15157	0.549632	-2.09516	0.0361565	0.423426	N.S.	N.S.
MGAT4A	2.20413	2.11481	149.191	0.294381	0.157352	1.87084	0.061367	0.5283	N.S.	N.S.		OBFC1	1.23577	0.972727	12.1428	0.908691	0.433947	2.09401	0.0362589	0.423855	N.S.	N.S.
FGD5-AS1	1.22244	1.42028	21.4405	-0.708	0.378251	-1.87178	0.0612377	0.5283	N.S.	N.S.		SLC38A7	1.38602	1.14699	17.939	0.839977	0.401072	2.09433	0.0362304	0.423855	N.S.	N.S.
TRAT1	1.41492	1.2839	22.342	0.435986	0.233529	1.86695	0.0619088	0.5283	N.S.	N.S.		ITGA4	2.11207	1.98216	109.958	0.434971	0.207944	2.09177	0.0364588	0.425061	N.S.	N.S.
CEP120	1.63965	1.50468	38.0094	0.456958	0.24469	1.8675	0.0618321	0.5283	N.S.	N.S.		RNASEH2C	1.42195	1.12362	18.6419	1.02885	0.491863	2.09175	0.0364611	0.425061	N.S.	N.S.
RP1-167A14.2	1.59657	1.44268	33.6875	0.533511	0.285799	1.86674	0.061938	0.5283	N.S.	N.S.		SNHG9	2.13892	1.98447	114.285	0.516405	0.246797	2.09243	0.0364001	0.425061	N.S.	N.S.
POR	1.56432	1.35961	29.6907	0.679528	0.363466	1.86958	0.0615424	0.5283	N.S.	N.S.		VPS51	2.23554	2.12638	149.324	0.36426	0.174204	2.09099	0.0365285	0.425461	N.S.	N.S.
EEF1D	2.67152	2.57245	435.256	0.320291	0.171608	1.86641	0.0619834	0.5283	N.S.	N.S.		KHSRP	1.92012	1.74829	67.5629	0.589575	0.282048	2.09034	0.0365873	0.425761	N.S.	N.S.
MTMR10	1.45513	1.62204	35.7386	-0.569159	0.304203	-1.87098	0.0613472	0.5283	N.S.	N.S.		ST6GALNAC3	1.9737	2.06828	102.12	-0.318122	0.152325	-2.08844	0.0367584	0.426023	N.S.	N.S.
XPO6	2.19551	2.13013	150.258	0.2139	0.114619	1.86617	0.0620173	0.5283	N.S.	N.S.		ILF2	0.956529	1.1488	10.2791	-0.72765	0.348612	-2.08728	0.0368632	0.426023	N.S.	N.S.
ACACA	1.82776	1.6863	58.8822	0.45908	0.245823	1.86752	0.061829	0.5283	N.S.	N.S.		SNX25	2.01474	2.10736	112.16	-0.297075	0.142219	-2.08885	0.0367208	0.426023	N.S.	N.S.
CDK12	2.02713	1.93941	99.0646	0.281718	0.150861	1.8674	0.0618461	0.5283	N.S.	N.S.		SESN1	1.55158	1.68633	40.0702	-0.470076	0.225286	-2.08657	0.0369267	0.426023	N.S.	N.S.
CD300E	1.82611	1.97011	82.8437	-0.494011	0.264266	-1.86937	0.0615716	0.5283	N.S.	N.S.		ELF4	1.838	1.96865	78.0203	-0.436464	0.20925	-2.08585	0.0369923	0.426023	N.S.	N.S.
ZNF14	1.69738	1.57425	44.1445	0.402291	0.215088	1.87035	0.0614348	0.5283	N.S.	N.S.		SCAI	1.78549	1.93244	70.4555	-0.499997	0.239516	-2.08753	0.0368403	0.426023	N.S.	N.S.
ATPAF1	1.36015	1.19197	18.8184	0.6006	0.322088	1.86471	0.062222	0.529	N.S.	N.S.		NDUFB10	1.2511	0.950283	12.2464	1.06192	0.509064	2.08603	0.0369762	0.426023	N.S.	N.S.
SCAF8	2.328	2.25722	203.174	0.228005	0.122278	1.86464	0.0622314	0.529	N.S.	N.S.		SLC9A3R1	1.88393	1.70733	61.8864	0.599445	0.287202	2.08719	0.036871	0.426023	N.S.	N.S.
CD36	1.80109	1.96504	80.2143	-0.552425	0.297051	-1.8597	0.0629286	0.529869	N.S.	N.S.		LILRB2	1.57937	1.36042	29.0672	0.751753	0.360395	2.08591	0.0369865	0.426023	N.S.	N.S.
WASL	1.2722	1.43994	23.1193	-0.563447	0.302527	-1.86247	0.0625374	0.529869	N.S.	N.S.		SNX17	1.36043	1.09471	16.5055	0.951642	0.457099	2.08192	0.0373501	0.427567	N.S.	N.S.
ATP7A	1.42888	1.25187	22.0336	0.604893	0.324725	1.86279	0.0624923	0.529869	N.S.	N.S.		WDR75	1.59321	1.74169	45.0483	-0.498793	0.239741	-2.08055	0.0374752	0.427567	N.S.	N.S.
SLC2A3	2.62298	2.71129	486.382	-0.300255	0.161449	-1.85975	0.0629207	0.529869	N.S.	N.S.		TACC3	1.88575	1.75451	64.8182	0.446564	0.214492	2.08196	0.0373464	0.427567	N.S.	N.S.
IGHD	1.57565	1.72052	46.0311	-0.501612	0.269581	-1.86071	0.0627849	0.529869	N.S.	N.S.		ATP6AP1	2.31309	2.16003	171.467	0.518108	0.249036	2.08046	0.0374837	0.427567	N.S.	N.S.
GOLGA8A	1.81057	1.60928	52.9961	0.668806	0.358999	1.86298	0.0624654	0.529869	N.S.	N.S.		DCAF13	1.11712	1.34388	16.1237	-0.76588	0.367787	-2.0824	0.0373058	0.427567	N.S.	N.S.
PITPNA	2.11718	2.22068	154.179	-0.352992	0.189701	-1.86078	0.0627756	0.529869	N.S.	N.S.		YAP1	0.59361	0.995403	5.71126	-1.60122	0.769206	-2.08166	0.0373738	0.427567	N.S.	N.S.
PRKCA	2.66588	2.60099	445.718	0.205398	0.11041	1.86032	0.0628399	0.529869	N.S.	N.S.		NCAM1	1.76217	1.91074	66.8769	-0.487151	0.234107	-2.08089	0.0374436	0.427567	N.S.	N.S.
SNU13	1.8874	2.00212	91.5292	-0.384972	0.206938	-1.86032	0.0628402	0.529869	N.S.	N.S.		FAM60A	1.78609	1.92611	70.0072	-0.455535	0.218988	-2.08018	0.0375089	0.427567	N.S.	N.S.
C1orf27	1.30565	1.44921	24.201	-0.508586	0.27374	-1.85792	0.063181	0.530324	N.S.	N.S.		CRIP2	1.72224	1.51809	41.3297	0.722233	0.346684	2.08326	0.0372273	0.427567	N.S.	N.S.
ZNF623	1.31342	1.11231	16.2523	0.700718	0.377097	1.85819	0.0631421	0.530324	N.S.	N.S.		IL16	1.40057	1.16353	18.6538	0.842832	0.405039	2.08087	0.0374463	0.427567	N.S.	N.S.
UQCRC2	1.65849	1.78684	54.6614	-0.439183	0.23628	-1.85874	0.0630645	0.530324	N.S.	N.S.		PELP1	1.61562	1.76467	47.5092	-0.492223	0.236707	-2.07946	0.037575	0.427567	N.S.	N.S.
TBC1D12	1.0121	1.2458	13.5583	-0.831172	0.447608	-1.85692	0.0633228	0.530491	N.S.	N.S.		ZNF516	1.85205	1.72363	59.9788	0.425366	0.204589	2.07913	0.0376054	0.427567	N.S.	N.S.
PRPSAP2	1.4123	1.21375	20.7157	0.670397	0.361041	1.85684	0.0633333	0.530491	N.S.	N.S.		MAP2K2	1.70454	1.53925	41.0018	0.563247	0.270532	2.082	0.0373427	0.427567	N.S.	N.S.
LINC00893	1.17242	0.890581	10.5534	1.03858	0.559831	1.85517	0.0635714	0.530871	N.S.	N.S.		RPS11	2.88284	2.68878	616.229	0.646167	0.310737	2.07947	0.0375744	0.427567	N.S.	N.S.
KDM5A	2.31984	2.22209	193.245	0.31485	0.169696	1.85537	0.063543	0.530871	N.S.	N.S.		NCF1C	1.89114	1.70994	62.5518	0.617729	0.297274	2.07798	0.0377113	0.428392	N.S.	N.S.
SLC46A3	1.13621	0.893074	10.0312	0.914417	0.493035	1.85467	0.0636435	0.530871	N.S.	N.S.		ZXDC	2.19728	2.29629	172.625	-0.322157	0.1554	-2.07308	0.0381652	0.431646	N.S.	N.S.
SNRPD3	1.71705	1.61464	47.2755	0.341659	0.184173	1.85509	0.0635827	0.530871	N.S.	N.S.		EHD1	2.1172	1.99443	111.999	0.417226	0.201225	2.07343	0.0381327	0.431646	N.S.	N.S.
DNAJA1	1.84972	1.97841	85.4959	-0.435025	0.234701	-1.85353	0.0638068	0.531679	N.S.	N.S.		PKM	2.31691	2.19032	177.285	0.425562	0.205234	2.07355	0.0381214	0.431646	N.S.	N.S.
ADCY3	1.09008	1.27717	15.2952	-0.657637	0.355102	-1.85196	0.0640311	0.532441	N.S.	N.S.		KIF20B	1.00013	1.24617	12.4545	-0.871349	0.420548	-2.07194	0.0382712	0.432464	N.S.	N.S.
PDXDC2P	1.69684	1.81886	59.4171	-0.431289	0.232843	-1.85227	0.0639865	0.532441	N.S.	N.S.		NUP88	2.02603	2.14035	118.338	-0.376799	0.181911	-2.07134	0.0383268	0.432714	N.S.	N.S.
INPP4B	2.40235	2.27966	227.407	0.395982	0.214008	1.85032	0.0642682	0.533396	N.S.	N.S.		TFEB	1.67419	1.79461	52.4842	-0.398381	0.192553	-2.06894	0.0385514	0.43443	N.S.	N.S.
GZMH	1.95971	1.82763	80.8928	0.43987	0.237737	1.85024	0.064279	0.533396	N.S.	N.S.		DDX3X	2.00756	2.13548	115.394	-0.423351	0.204765	-2.0675	0.038687	0.43443	N.S.	N.S.
SIGMAR1	0.900383	1.14849	10.4722	-0.876323	0.473851	-1.84936	0.0644055	0.533809	N.S.	N.S.		LINC00893	1.17456	1.48306	21.0469	-1.06856	0.517002	-2.06685	0.0387486	0.43443	N.S.	N.S.
ECI1	1.13207	1.31723	16.8827	-0.642135	0.347293	-1.84897	0.064462	0.533809	N.S.	N.S.		MTMR3	2.01049	2.11613	112.828	-0.351189	0.169798	-2.06828	0.038614	0.43443	N.S.	N.S.
TADA3	0.951192	1.18277	11.6109	-0.832389	0.450473	-1.84781	0.0646295	0.534093	N.S.	N.S.		ANKLE2	1.31851	1.54487	26.2233	-0.768463	0.371978	-2.06588	0.0388394	0.435069	N.S.	N.S.
XPO5	1.42432	1.25398	21.9618	0.577707	0.312575	1.84822	0.0645707	0.534093	N.S.	N.S.		VCPKMT	1.3404	1.57899	28.1396	-0.809028	0.39175	-2.06516	0.0389076	0.435454	N.S.	N.S.
BMPR2	2.00528	1.90897	93.2999	0.30742	0.166495	1.84642	0.0648317	0.535212	N.S.	N.S.		ARL13B	1.21508	0.968642	11.7232	0.880635	0.426543	2.06458	0.0389623	0.435688	N.S.	N.S.
RP11-421L21.3	1.1622	0.912734	10.6182	0.905457	0.491288	1.84303	0.0653249	0.536303	N.S.	N.S.		AKAP13	2.98187	2.93589	892.74	0.150173	0.0727637	2.06384	0.0390326	0.435727	N.S.	N.S.
MNDA	1.33251	1.54491	28.5038	-0.733625	0.397866	-1.8439	0.0651979	0.536303	N.S.	N.S.		ALOX5AP	1.24386	0.951976	12.1244	1.06697	0.517108	2.06335	0.0390793	0.435861	N.S.	N.S.
AP2M1	1.34545	1.54598	28.9247	-0.686822	0.372444	-1.8441	0.0651691	0.536303	N.S.	N.S.		ABHD11	0.966418	0.607272	5.59558	1.44902	0.702954	2.06133	0.0392714	0.437003	N.S.	N.S.
CMKLR1	1.25895	0.979143	13.2244	0.990744	0.537644	1.84275	0.0653653	0.536303	N.S.	N.S.		FIS1	1.74983	1.57894	45.406	0.566887	0.275094	2.06071	0.0393311	0.437003	N.S.	N.S.
MAP2K6	1.56582	1.37134	29.9324	0.656152	0.355663	1.84487	0.0650563	0.536303	N.S.	N.S.		PPFIBP2	1.19741	1.39238	18.7194	-0.67112	0.325764	-2.06014	0.0393853	0.437003	N.S.	N.S.
SNRPD1	1.47859	1.29984	24.7572	0.610256	0.33108	1.84323	0.065296	0.536303	N.S.	N.S.		PIK3IP1	2.38078	2.48866	266.878	-0.355014	0.172265	-2.06085	0.039317	0.437003	N.S.	N.S.
DNAJC21	1.36968	1.5203	28.4463	-0.531759	0.288859	-1.8409	0.0656369	0.536883	N.S.	N.S.		FEM1A	1.48821	1.27655	23.5237	0.735264	0.357137	2.05877	0.0395159	0.437699	N.S.	N.S.
ST3GAL1	2.32275	2.40532	241.021	-0.2789	0.151442	-1.84163	0.0655293	0.536883	N.S.	N.S.		CCL3L3	1.19998	0.907341	10.8565	1.06626	0.518223	2.05754	0.0396347	0.438261	N.S.	N.S.
NPC2	1.67029	1.85855	61.184	-0.640103	0.347647	-1.84124	0.0655859	0.536883	N.S.	N.S.		FN1	0.589479	1.02683	6.05958	-1.72136	0.836914	-2.05679	0.0397062	0.438311	N.S.	N.S.
SCFD2	2.08739	1.99372	113.204	0.301909	0.164078	1.84003	0.0657637	0.537372	N.S.	N.S.		AC022182.1	1.02638	1.29445	13.7433	-0.932402	0.453331	-2.05678	0.0397073	0.438311	N.S.	N.S.
MGEA5	2.50362	2.4367	305.594	0.211786	0.115173	1.83886	0.0659361	0.53793	N.S.	N.S.		RP11-20E24.1	0.929033	1.27305	12.2192	-1.2208	0.594647	-2.05298	0.0400745	0.441231	N.S.	N.S.
ITGA5	1.45325	1.58439	33.859	-0.469146	0.255158	-1.83865	0.0659662	0.53793	N.S.	N.S.		GAA	1.07801	0.719723	7.56432	1.40022	0.682001	2.05311	0.0400622	0.441231	N.S.	N.S.
ACTR3C	1.20477	0.975831	12.1012	0.842965	0.459112	1.83608	0.0663462	0.540479	N.S.	N.S.		CLIP2	1.93886	1.8235	74.4613	0.398413	0.19415	2.05208	0.0401617	0.441436	N.S.	N.S.
CDKN1A	1.68814	1.86753	62.9675	-0.614815	0.335	-1.83527	0.0664661	0.540906	N.S.	N.S.		RP11-223C24.1	1.81287	1.65635	53.2716	0.505169	0.246276	2.05124	0.040244	0.441892	N.S.	N.S.
SERF2	1.97744	2.09886	113.891	-0.404965	0.220767	-1.83436	0.0666012	0.541455	N.S.	N.S.		HMG20B	1.62939	1.3944	32.2231	0.790915	0.385634	2.05095	0.0402718	0.441892	N.S.	N.S.
TTYH3	1.36284	1.51909	28.3273	-0.544071	0.296736	-1.83352	0.0667254	0.541487	N.S.	N.S.		DACH2	0.631307	1.05842	6.63004	-1.64491	0.8024	-2.04999	0.0403656	0.442545	N.S.	N.S.
PPIF	0.94419	1.16729	11.2629	-0.833565	0.45465	-1.83342	0.0667402	0.541487	N.S.	N.S.		FDPS	1.68566	1.54004	39.9728	0.50959	0.2487	2.04901	0.0404607	0.442633	N.S.	N.S.
CAMK4	2.45154	2.33995	257.99	0.359739	0.196432	1.83137	0.0670454	0.54177	N.S.	N.S.		ASRGL1	1.31883	1.05944	14.9663	0.894478	0.436553	2.04895	0.0404665	0.442633	N.S.	N.S.
C15orf39	1.37595	1.57186	30.8899	-0.671041	0.366323	-1.83183	0.0669768	0.54177	N.S.	N.S.		NAMPT	2.6807	2.81071	548.514	-0.42918	0.209791	-2.04575	0.0407807	0.445297	N.S.	N.S.
SMG1P3	1.68562	1.81379	58.3059	-0.442661	0.241556	-1.83254	0.0668705	0.54177	N.S.	N.S.		RARRES3	1.80904	1.63106	51.8444	0.601282	0.29393	2.04566	0.0407896	0.445297	N.S.	N.S.
SLC25A42	1.74704	1.6229	49.6007	0.40183	0.219372	1.83173	0.0669919	0.54177	N.S.	N.S.		MEA1	1.32953	1.07997	15.5104	0.863823	0.422492	2.04459	0.0408951	0.445694	N.S.	N.S.
ZNF385A	1.29313	1.51824	26.5592	-0.791995	0.432636	-1.83063	0.0671561	0.542118	N.S.	N.S.		PSMB7	1.93105	1.81801	73.3202	0.392137	0.191884	2.04362	0.0409914	0.445989	N.S.	N.S.
RPRD1A	1.61006	1.47521	35.4329	0.454677	0.248623	1.82878	0.0674323	0.543254	N.S.	N.S.		CD86	2.01307	2.12344	114.208	-0.360423	0.17643	-2.04286	0.0410662	0.44605	N.S.	N.S.
PGPEP1	1.70424	1.57869	44.7225	0.42902	0.234592	1.82879	0.0674306	0.543254	N.S.	N.S.		RNASE2	1.23068	0.920888	11.5394	1.08696	0.532027	2.04306	0.0410462	0.44605	N.S.	N.S.
RGS2	1.95395	2.07621	108.093	-0.41855	0.230918	-1.81255	0.0699016	0.545677	N.S.	N.S.		GIGYF1	1.32098	1.04921	14.9165	0.966667	0.473798	2.04025	0.0413251	0.44617	N.S.	N.S.
MIA3	1.50151	1.63257	37.9234	-0.463706	0.25697	-1.80452	0.0711503	0.545677	N.S.	N.S.		IL2RG	1.73555	1.53947	42.9077	0.658884	0.32301	2.03983	0.0413677	0.44617	N.S.	N.S.
ZNF638	2.29366	2.21383	185.522	0.256686	0.14203	1.80727	0.07072	0.545677	N.S.	N.S.		IMPA1	0.943242	1.23423	11.6075	-0.974436	0.477957	-2.03875	0.0414747	0.44617	N.S.	N.S.
TSGA10	1.132	0.900473	10.0269	0.841343	0.46684	1.80221	0.0715127	0.545677	N.S.	N.S.		BUB3	1.17317	0.863608	10.0072	1.11571	0.546901	2.04006	0.0413443	0.44617	N.S.	N.S.
GPD2	1.66394	1.55713	41.4927	0.343096	0.189451	1.811	0.0701412	0.545677	N.S.	N.S.		TM7SF3	1.54427	1.68716	39.8251	-0.511627	0.250934	-2.03889	0.0414608	0.44617	N.S.	N.S.
HNRNPA3	1.60231	1.46349	34.6305	0.479844	0.265696	1.80599	0.0709199	0.545677	N.S.	N.S.		BCL7C	1.24125	1.00065	12.5507	0.844896	0.413952	2.04105	0.0412461	0.44617	N.S.	N.S.
ORC2	1.75673	1.63022	50.5977	0.414071	0.229784	1.802	0.0715452	0.545677	N.S.	N.S.		RFFL	1.34672	1.14812	16.9222	0.729604	0.3579	2.03857	0.0414929	0.44617	N.S.	N.S.
CIDECP	1.24409	1.4541	23.0719	-0.731827	0.402673	-1.81742	0.0691525	0.545677	N.S.	N.S.		PSMC5	1.63678	1.46873	34.8406	0.566529	0.277878	2.03877	0.0414731	0.44617	N.S.	N.S.
NFKBIZ	1.69204	1.83526	60.2978	-0.488374	0.268101	-1.8216	0.0685151	0.545677	N.S.	N.S.		STMN3	1.2146	0.907992	11.1306	1.12235	0.550073	2.04037	0.0413139	0.44617	N.S.	N.S.
CD86	1.78584	1.90343	72.6644	-0.410076	0.225822	-1.81592	0.0693822	0.545677	N.S.	N.S.		GADD45B	1.26412	0.967204	12.6992	1.0856	0.531715	2.0417	0.0411816	0.44617	N.S.	N.S.
TFRC	1.89022	2.00345	92.1131	-0.386612	0.212551	-1.81892	0.068924	0.545677	N.S.	N.S.		ILF3	2.00791	2.15421	118.239	-0.485269	0.237719	-2.04135	0.0412157	0.44617	N.S.	N.S.
PCGF3	1.73479	1.61321	48.3206	0.396009	0.21899	1.80834	0.070553	0.545677	N.S.	N.S.		RP11-266O8.1	0.756699	1.12258	8.20318	-1.37808	0.676235	-2.03787	0.0415625	0.446545	N.S.	N.S.
USO1	1.51779	1.35326	27.6351	0.528013	0.292493	1.80521	0.0710413	0.545677	N.S.	N.S.		NCL	2.96833	3.16176	1157.69	-0.641392	0.314903	-2.03679	0.041671	0.447179	N.S.	N.S.
GUSBP1	1.58856	1.44056	33.2565	0.488966	0.270011	1.81091	0.0701542	0.545677	N.S.	N.S.		NDUFAF3	1.00691	0.617307	6.11746	1.55836	0.765204	2.03653	0.0416976	0.447179	N.S.	N.S.
DHX29	1.49025	1.60461	36.0182	-0.382254	0.209706	-1.82281	0.0683324	0.545677	N.S.	N.S.		TFRC	2.01827	2.12887	115.695	-0.358087	0.175874	-2.03604	0.041746	0.447179	N.S.	N.S.
ETF1	1.89266	1.99528	91.2167	-0.353028	0.193642	-1.8231	0.0682887	0.545677	N.S.	N.S.		PQLC1	1.50185	1.29927	24.4949	0.707356	0.347441	2.0359	0.0417603	0.447179	N.S.	N.S.
HCP5	1.37188	1.24859	20.285	0.452304	0.24974	1.8111	0.0701259	0.545677	N.S.	N.S.		MORF4L1P1	1.06955	1.27438	13.8921	-0.728793	0.358094	-2.0352	0.0418305	0.447187	N.S.	N.S.
NEU1	0.849617	1.0773	8.89842	-0.845152	0.46822	-1.80503	0.07107	0.545677	N.S.	N.S.		STARD13	0.634231	0.989298	5.84288	-1.36325	0.669771	-2.0354	0.041811	0.447187	N.S.	N.S.
TAB2	2.32832	2.24771	201.042	0.261788	0.145223	1.80266	0.0714421	0.545677	N.S.	N.S.		NCBP2-AS2	1.16254	0.870279	9.87876	1.06101	0.5215	2.03453	0.041898	0.447538	N.S.	N.S.
SRPK2	2.67754	2.60888	456.052	0.22064	0.120971	1.82391	0.0681657	0.545677	N.S.	N.S.		ZBTB5	1.29641	1.45486	22.5527	-0.542369	0.266659	-2.03394	0.0419576	0.447803	N.S.	N.S.
PIGA	0.961535	1.18622	11.7719	-0.804124	0.446139	-1.80241	0.0714812	0.545677	N.S.	N.S.		RP11-803B1.8	0.809526	1.13612	8.79307	-1.20752	0.594139	-2.03238	0.0421152	0.448212	N.S.	N.S.
TRAF1	1.59151	1.46369	34.2224	0.422705	0.233019	1.81403	0.0696724	0.545677	N.S.	N.S.		CCDC191	1.03393	1.28605	13.68	-0.893776	0.439677	-2.0328	0.0420724	0.448212	N.S.	N.S.
RASSF7	1.11485	0.844015	9.26789	1.01654	0.561006	1.812	0.0699869	0.545677	N.S.	N.S.		NDUFB4	1.11221	0.818081	8.67923	1.08478	0.533799	2.03218	0.0421352	0.448212	N.S.	N.S.
CSTF3	1.35119	1.16773	18.0799	0.66325	0.367365	1.80543	0.071008	0.545677	N.S.	N.S.		KRT72	1.77729	1.53384	45.4633	0.827343	0.407206	2.03175	0.0421786	0.448304	N.S.	N.S.
ANKRD13D	1.65752	1.55974	41.2492	0.343666	0.189626	1.81233	0.0699345	0.545677	N.S.	N.S.		PHC2	1.68116	1.87357	58.8346	-0.647896	0.319282	-2.02923	0.0424351	0.448441	N.S.	N.S.
ARL5B	1.15477	1.33075	17.606	-0.623088	0.345461	-1.80365	0.071287	0.545677	N.S.	N.S.		DPYD	2.82967	2.89666	714.567	-0.221944	0.10928	-2.03096	0.0422591	0.448441	N.S.	N.S.
HIF1AN	1.42862	1.2371	21.7589	0.657248	0.36383	1.80647	0.0708452	0.545677	N.S.	N.S.		CLVS1	0.616886	0.957686	5.42282	-1.38513	0.682523	-2.02943	0.0424147	0.448441	N.S.	N.S.
RP11-493L12.4	1.20297	0.966184	11.8922	0.819703	0.451456	1.81569	0.0694183	0.545677	N.S.	N.S.		C9orf78	1.81306	1.94627	73.8356	-0.43192	0.212753	-2.03015	0.0423413	0.448441	N.S.	N.S.
MYL6	2.07344	2.19439	142.369	-0.409801	0.226384	-1.8102	0.0702645	0.545677	N.S.	N.S.		CCNDBP1	1.41826	1.24493	20.5759	0.591951	0.291555	2.03033	0.0423234	0.448441	N.S.	N.S.
CCT2	1.47984	1.61298	36.1096	-0.457806	0.253354	-1.80698	0.0707655	0.545677	N.S.	N.S.		NDE1	2.00648	2.11327	111.978	-0.354594	0.174735	-2.02933	0.0424246	0.448441	N.S.	N.S.
ZC3H13	2.10783	1.9859	115.202	0.39584	0.218284	1.81341	0.069768	0.545677	N.S.	N.S.		NCAM2	0.666433	0.976163	5.84974	-1.20435	0.593417	-2.02952	0.0424053	0.448441	N.S.	N.S.
MYCBP2	2.48125	2.41543	290.621	0.210347	0.115289	1.82452	0.0680728	0.545677	N.S.	N.S.		MRPL24	1.05425	0.715539	7.20104	1.29239	0.637186	2.02828	0.0425322	0.449076	N.S.	N.S.
RASA3	2.46185	2.32427	256.986	0.444923	0.246225	1.80697	0.0707666	0.545677	N.S.	N.S.		TAMM41	1.81198	1.91838	71.1706	-0.347788	0.171584	-2.02693	0.0426696	0.449076	N.S.	N.S.
NIN	2.2695	2.18652	174.854	0.268557	0.148848	1.80423	0.0711946	0.545677	N.S.	N.S.		RPLP1	2.86762	3.02494	875.237	-0.520319	0.256685	-2.02707	0.042655	0.449076	N.S.	N.S.
ZBTB25	1.34955	1.49737	27.0337	-0.507906	0.279287	-1.81858	0.0689752	0.545677	N.S.	N.S.		NLRP3	2.0045	1.8681	85.035	0.452579	0.22333	2.0265	0.0427136	0.449172	N.S.	N.S.
ENTPD5	1.11177	0.860709	9.35609	0.928291	0.513789	1.80676	0.0708004	0.545677	N.S.	N.S.		CCSER1	1.69802	1.83803	56.9476	-0.453816	0.224043	-2.02558	0.042808	0.449585	N.S.	N.S.
VPS39	1.64352	1.50439	38.2758	0.457592	0.253551	1.80473	0.0711163	0.545677	N.S.	N.S.		RP4-647J21.1	1.1349	0.850078	9.25926	1.05939	0.523044	2.02544	0.0428226	0.449585	N.S.	N.S.
POLG	1.17126	1.34392	18.2062	-0.592834	0.326049	-1.81824	0.0690276	0.545677	N.S.	N.S.		GZMA	1.48831	1.19233	21.9733	1.03803	0.51277	2.02436	0.0429329	0.4497	N.S.	N.S.
RAB11FIP3	1.83688	1.71645	61.4918	0.395646	0.219336	1.80383	0.0712574	0.545677	N.S.	N.S.		NSUN5	1.32241	1.06859	15.1763	0.88444	0.436995	2.02391	0.0429794	0.4497	N.S.	N.S.
TMEM204	1.32516	1.13866	16.9307	0.694086	0.384851	1.80352	0.0713072	0.545677	N.S.	N.S.		ZNF438	1.77962	1.89619	66.8493	-0.400862	0.19809	-2.02363	0.0430081	0.4497	N.S.	N.S.
WDR81	1.53614	1.36318	28.6435	0.595049	0.327111	1.81911	0.068895	0.545677	N.S.	N.S.		MRPS34	1.07866	0.783646	7.9492	1.11647	0.551373	2.02488	0.0428795	0.4497	N.S.	N.S.
LINC00324	1.40442	1.20787	20.3881	0.716016	0.394354	1.81567	0.0694215	0.545677	N.S.	N.S.		BCL3	1.61369	1.40418	31.7924	0.730261	0.36085	2.02372	0.0429987	0.4497	N.S.	N.S.
GAS7	2.38877	2.49573	290.386	-0.362578	0.200789	-1.80577	0.0709549	0.545677	N.S.	N.S.		CYTIP	1.99478	2.13155	113.363	-0.450579	0.222785	-2.02249	0.0431262	0.449708	N.S.	N.S.
BLMH	1.40334	1.23681	20.9241	0.568466	0.312915	1.81668	0.0692658	0.545677	N.S.	N.S.		TMEM173	1.49071	1.27096	23.5241	0.753359	0.372414	2.02291	0.0430828	0.449708	N.S.	N.S.
LSM12	1.15905	1.33297	17.7763	-0.612337	0.336496	-1.81975	0.0687977	0.545677	N.S.	N.S.		TRIM69	1.10868	0.860283	8.95154	0.987674	0.488431	2.02214	0.0431622	0.449708	N.S.	N.S.
NSF	1.50832	1.38282	28.1033	0.410013	0.224636	1.82523	0.0679661	0.545677	N.S.	N.S.		NOL4L	1.07428	0.762487	7.76073	1.18007	0.583681	2.02178	0.0431994	0.449708	N.S.	N.S.
BPTF	2.64636	2.57928	424.818	0.217017	0.119209	1.82048	0.0686865	0.545677	N.S.	N.S.		POFUT2	0.999325	0.800722	7.0485	0.808778	0.40007	2.02159	0.0432184	0.449708	N.S.	N.S.
GRB2	2.4927	2.56176	351.087	-0.239462	0.131477	-1.82132	0.0685576	0.545677	N.S.	N.S.		CDC14B	1.08421	1.30757	14.8208	-0.810739	0.401119	-2.02119	0.0432599	0.449777	N.S.	N.S.
EIF4A3	1.18539	1.40128	20.1591	-0.768048	0.422209	-1.81912	0.0688937	0.545677	N.S.	N.S.		EIF2AK3	2.20037	2.32034	178.555	-0.391865	0.193987	-2.02006	0.0433774	0.450635	N.S.	N.S.
ANKRD12	2.41569	2.27073	229.304	0.469928	0.258167	1.82025	0.0687209	0.545677	N.S.	N.S.		RP11-563J2.2	1.50991	1.32159	25.2776	0.662306	0.327922	2.01971	0.0434137	0.450649	N.S.	N.S.
DYM	2.22537	2.15422	159.881	0.225358	0.124217	1.81423	0.0696426	0.545677	N.S.	N.S.		LINC01272	1.26212	0.871917	11.7916	1.4222	0.704495	2.01875	0.043513	0.451315	N.S.	N.S.
KIAA1683	1.7518	1.85802	66.0767	-0.367425	0.203657	-1.80413	0.0712103	0.545677	N.S.	N.S.		GSTO1	1.35618	1.14189	17.0583	0.758448	0.375785	2.0183	0.0435597	0.451437	N.S.	N.S.
XRCC6	2.01977	2.09239	117.884	-0.239747	0.13169	-1.82054	0.068677	0.545677	N.S.	N.S.		PIK3C2B	1.73222	1.57128	43.923	0.518438	0.257197	2.01572	0.0438291	0.451709	N.S.	N.S.
SMDT1	1.21813	1.46499	22.8408	-0.850141	0.469275	-1.81161	0.0700471	0.545677	N.S.	N.S.		H2AFZ	1.18191	0.86426	10.1644	1.16153	0.57624	2.0157	0.0438314	0.451709	N.S.	N.S.
PARVB	1.45286	1.61122	35.1245	-0.544756	0.298832	-1.82295	0.0683109	0.545677	N.S.	N.S.		SUPT3H	1.6174	1.77385	48.1999	-0.5217	0.258683	-2.01676	0.043721	0.451709	N.S.	N.S.
ABCG1	1.71273	1.8493	62.7177	-0.451862	0.24817	-1.82077	0.0686412	0.545677	N.S.	N.S.		PRAF2	1.29936	0.972141	13.5455	1.20009	0.595131	2.01651	0.0437462	0.451709	N.S.	N.S.
AC007879.5	1.21658	1.40806	20.9651	-0.654574	0.36367	-1.79991	0.0718747	0.547669	N.S.	N.S.		LMO7	0.9252	1.22047	11.1905	-1.05345	0.522262	-2.01709	0.0436863	0.451709	N.S.	N.S.
CTSW	1.22324	0.995815	12.6923	0.788537	0.438555	1.79804	0.0721714	0.548718	N.S.	N.S.		NKG7	1.66444	1.42782	35.0467	0.810377	0.401664	2.01755	0.0436381	0.451709	N.S.	N.S.
EDEM2	1.23167	1.05221	13.5776	0.629614	0.350225	1.79774	0.0722177	0.548718	N.S.	N.S.		ARNT	1.83751	1.96076	77.1432	-0.412951	0.205069	-2.01371	0.0440395	0.452045	N.S.	N.S.
ZNF780B	1.43551	1.20712	21.1887	0.790295	0.439446	1.79839	0.0721155	0.548718	N.S.	N.S.		POMZP3	1.30285	1.55062	26.0634	-0.849451	0.421815	-2.0138	0.0440305	0.452045	N.S.	N.S.
ERI3	1.42361	1.27952	22.4889	0.514791	0.286521	1.7967	0.072384	0.548741	N.S.	N.S.		KDM6A	2.58974	2.67487	420.257	-0.281092	0.139539	-2.01444	0.0439638	0.452045	N.S.	N.S.
MRPL52	1.22658	1.02093	13.0356	0.735579	0.409467	1.79643	0.0724261	0.548741	N.S.	N.S.		PLA2G16	1.2455	0.999301	12.632	0.894442	0.444092	2.01409	0.0439999	0.452045	N.S.	N.S.
UQCC1	1.80135	1.66375	55.6296	0.451189	0.251113	1.79675	0.0723749	0.548741	N.S.	N.S.		HPS4	1.43902	1.60441	32.0143	-0.542867	0.269544	-2.01402	0.0440071	0.452045	N.S.	N.S.
DENND6A	2.17671	2.08648	139.996	0.294895	0.164214	1.7958	0.0725267	0.548984	N.S.	N.S.		RHOG	1.9343	1.79163	71.8376	0.499064	0.247928	2.01294	0.0441211	0.452163	N.S.	N.S.
GAPVD1	1.88944	1.98484	89.6638	-0.324092	0.180614	-1.79439	0.0727514	0.549129	N.S.	N.S.		NFE2	0.910233	0.623406	5.11439	1.19702	0.594618	2.01309	0.0441054	0.452163	N.S.	N.S.
DNA2	1.11078	0.840442	9.17533	0.953956	0.531532	1.79473	0.072697	0.549129	N.S.	N.S.		MRFAP1	1.0057	0.628053	6.15883	1.51329	0.752359	2.01139	0.044284	0.453471	N.S.	N.S.
TM7SF3	1.46038	1.32089	24.6543	0.463993	0.258555	1.79456	0.0727233	0.549129	N.S.	N.S.		SNORD13	3.02783	2.8723	892.169	0.51976	0.258629	2.00967	0.0444659	0.454972	N.S.	N.S.
SLAIN2	1.59761	1.71692	46.8089	-0.403082	0.224758	-1.7934	0.0729084	0.549335	N.S.	N.S.		FOXN2	2.14074	2.24046	151.523	-0.328207	0.163396	-2.00866	0.0445731	0.454984	N.S.	N.S.
PRPF4B	2.14973	2.04603	129.284	0.337689	0.1883	1.79336	0.0729157	0.549335	N.S.	N.S.		TNFRSF1A	1.90958	1.77971	68.6149	0.441705	0.219899	2.00867	0.0445724	0.454984	N.S.	N.S.
DTHD1	1.29322	1.04249	14.7096	0.861419	0.481173	1.79025	0.0734139	0.549643	N.S.	N.S.		SCAF11	2.55371	2.61846	377.199	-0.209294	0.104164	-2.00926	0.0445096	0.454984	N.S.	N.S.
ANKIB1	2.07532	1.98952	111.005	0.288043	0.160971	1.78941	0.0735482	0.549643	N.S.	N.S.		IFI6	1.47751	1.30377	23.6885	0.566582	0.282483	2.00572	0.0448858	0.455291	N.S.	N.S.
UBAC1	1.54021	1.41233	30.2365	0.42508	0.237321	1.79116	0.0732681	0.549643	N.S.	N.S.		CD2	1.72429	1.5373	42.1504	0.628193	0.313123	2.00622	0.0448332	0.455291	N.S.	N.S.
PLBD2	1.39816	1.25538	21.2013	0.50265	0.280475	1.79214	0.0731106	0.549643	N.S.	N.S.		PLEKHA8	1.07109	1.2956	14.3498	-0.802331	0.400002	-2.00582	0.0448759	0.455291	N.S.	N.S.
PARP16	1.14958	0.987065	11.255	0.604506	0.33807	1.78811	0.0737586	0.549643	N.S.	N.S.		DMXL2	1.90607	2.02405	89.9439	-0.399475	0.199134	-2.00605	0.0448504	0.455291	N.S.	N.S.
ZNF710	1.89459	1.77706	70.5659	0.386288	0.215509	1.79245	0.0730617	0.549643	N.S.	N.S.		PSKH1	1.2739	1.01186	13.3779	0.911706	0.454493	2.00598	0.0448581	0.455291	N.S.	N.S.
ZNF267	1.22038	1.36987	19.8533	-0.537521	0.300469	-1.78894	0.0736244	0.549643	N.S.	N.S.		RPL10P16	1.78464	1.61509	49.2856	0.572918	0.285341	2.00784	0.0446605	0.455291	N.S.	N.S.
PSMB6	1.21397	1.40487	20.7658	-0.663653	0.370694	-1.7903	0.0734058	0.549643	N.S.	N.S.		FOSB	2.26455	2.15524	159.668	0.370022	0.184347	2.0072	0.0447287	0.455291	N.S.	N.S.
NBR1	1.83288	1.72597	61.8023	0.35708	0.199504	1.78984	0.0734804	0.549643	N.S.	N.S.		R3HCC1L	1.79242	1.91608	69.5325	-0.4151	0.20725	-2.00289	0.0451886	0.457641	N.S.	N.S.
SIGLEC10	0.85428	1.12138	9.61506	-0.975888	0.544677	-1.79168	0.0731836	0.549643	N.S.	N.S.		ATP5B	1.69326	1.54435	40.5434	0.521799	0.260484	2.00319	0.0451566	0.457641	N.S.	N.S.
ZSCAN5A	1.1294	0.88672	9.87328	0.886638	0.495952	1.78775	0.0738165	0.549643	N.S.	N.S.		DPYSL2	1.60976	1.40055	31.4312	0.704116	0.351658	2.00228	0.0452551	0.457955	N.S.	N.S.
TSPO	1.77852	1.95483	77.2785	-0.587695	0.328626	-1.78834	0.073721	0.549643	N.S.	N.S.		WHSC1	2.02289	2.10643	112.927	-0.295803	0.147872	-2.0004	0.0454571	0.459332	N.S.	N.S.
ZBTB21	1.28862	1.47919	24.8874	-0.65454	0.366165	-1.78755	0.0738479	0.549643	N.S.	N.S.		MFSD14B	1.9139	2.02207	90.4222	-0.364394	0.182165	-2.00035	0.0454625	0.459332	N.S.	N.S.
SLC25A32	1.25496	1.409	21.7449	-0.5508	0.308755	-1.78394	0.074434	0.553491	N.S.	N.S.		RIF1	2.09397	2.16826	131.71	-0.250717	0.12545	-1.99853	0.0456588	0.45948	N.S.	N.S.
RAB1A	2.21909	2.30914	191.643	-0.310606	0.174207	-1.78297	0.0745911	0.554145	N.S.	N.S.		CNOT8	1.69206	1.85362	57.8489	-0.51307	0.256762	-1.99823	0.0456912	0.45948	N.S.	N.S.
RBM43	1.27726	1.10664	15.3472	0.590728	0.33148	1.78209	0.0747346	0.554184	N.S.	N.S.		PPP1R18	1.67961	1.44012	36.2549	0.820052	0.410133	1.99948	0.0455565	0.45948	N.S.	N.S.
CWF19L2	2.232	2.10804	153.114	0.400645	0.224777	1.78242	0.0746814	0.554184	N.S.	N.S.		KCNJ12	0.749397	1.29729	11.2888	-2.01967	1.01061	-1.99846	0.0456664	0.45948	N.S.	N.S.
TMEM63A	1.92396	1.81393	76.1195	0.354583	0.199023	1.78162	0.0748106	0.554235	N.S.	N.S.		TPRG1L	1.32526	1.10464	15.7305	0.788344	0.394681	1.99742	0.0457797	0.459717	N.S.	N.S.
TNFAIP8	2.42114	2.325	244.303	0.313832	0.17623	1.78081	0.0749438	0.554709	N.S.	N.S.		S100A6	1.76027	1.4142	40.4611	1.18301	0.593116	1.99457	0.0460899	0.459717	N.S.	N.S.
GPKOW	1.30058	1.06892	15.3153	0.841847	0.473117	1.77936	0.0751805	0.555503	N.S.	N.S.		ATP8B2	1.41457	1.57625	30.059	-0.563636	0.282521	-1.99503	0.04604	0.459717	N.S.	N.S.
OASL	1.04451	1.28889	14.9689	-0.868279	0.487987	-1.77931	0.0751897	0.555503	N.S.	N.S.		SLAMF1	1.87032	1.75	63.1867	0.412736	0.206923	1.99464	0.046082	0.459717	N.S.	N.S.
PGD	1.65486	1.80583	56.0321	-0.517774	0.291212	-1.77799	0.0754048	0.556078	N.S.	N.S.		MBD5	2.33232	2.24296	190.635	0.294766	0.147611	1.99691	0.0458351	0.459717	N.S.	N.S.
GABPB2	1.70151	1.56932	44.1341	0.438633	0.246703	1.77798	0.0754064	0.556078	N.S.	N.S.		ZNF143	1.69093	1.813	54.7294	-0.397231	0.198977	-1.99636	0.0458943	0.459717	N.S.	N.S.
NAP1L1	2.33391	2.40682	243.955	-0.254002	0.142953	-1.77682	0.0755977	0.556466	N.S.	N.S.		ING4	1.36337	1.54233	27.2688	-0.598193	0.299511	-1.99723	0.0458001	0.459717	N.S.	N.S.
DDX42	1.54171	1.41905	30.5588	0.412275	0.232008	1.77699	0.0755703	0.556466	N.S.	N.S.		EXOSC8	1.08485	1.30189	14.6871	-0.736083	0.368922	-1.99523	0.0460182	0.459717	N.S.	N.S.
ZNF337	1.1492	0.932803	10.5842	0.81695	0.460003	1.77597	0.0757384	0.55699	N.S.	N.S.		SRP54-AS1	1.78063	1.90339	67.4772	-0.419736	0.210247	-1.9964	0.0458908	0.459717	N.S.	N.S.
PHKA2	1.3839	1.54083	29.6824	-0.512527	0.288775	-1.77483	0.0759252	0.557852	N.S.	N.S.		RBBP6	1.99873	1.86738	84.3578	0.448964	0.225148	1.99408	0.046143	0.459717	N.S.	N.S.
EIF2B5	1.41363	1.20268	20.4552	0.728085	0.410648	1.77302	0.0762262	0.559551	N.S.	N.S.		MT2A	1.36846	1.02933	15.8812	1.1938	0.598186	1.9957	0.0459663	0.459717	N.S.	N.S.
AAMP	1.16825	0.965496	11.2946	0.745145	0.420703	1.77119	0.0765288	0.559802	N.S.	N.S.		EIF3L	2.05749	2.17034	126.935	-0.37957	0.190341	-1.99415	0.0461353	0.459717	N.S.	N.S.
RP11-563J2.2	1.2423	1.42859	22.1089	-0.650753	0.367458	-1.77096	0.0765673	0.559802	N.S.	N.S.		ARPC5	1.61203	1.43721	32.6439	0.574321	0.288219	1.99266	0.0462989	0.460558	N.S.	N.S.
BCL2A1	1.56102	1.73284	46.2545	-0.589943	0.333247	-1.77029	0.0766795	0.559802	N.S.	N.S.		ZNF420	1.43323	1.24257	21.0268	0.664291	0.333349	1.99278	0.0462855	0.460558	N.S.	N.S.
CREBBP	2.50445	2.43018	304.114	0.23626	0.13332	1.77213	0.0763735	0.559802	N.S.	N.S.		ARL6IP5	1.76163	1.62026	48.0005	0.472857	0.237531	1.99072	0.0465122	0.461966	N.S.	N.S.
CTB-91J4.1	1.67534	1.46586	38.4781	0.703545	0.39715	1.77148	0.0764801	0.559802	N.S.	N.S.		AC079610.1	1.4871	1.3124	24.2594	0.625315	0.314506	1.98824	0.046785	0.462536	N.S.	N.S.
NDUFV2-AS1	1.16459	1.34504	18.1442	-0.638722	0.360775	-1.77042	0.0766573	0.559802	N.S.	N.S.		NHS	0.909452	1.17137	10.165	-0.951832	0.478489	-1.98924	0.0466745	0.462536	N.S.	N.S.
ARHGAP25	2.33857	2.26186	206.412	0.24909	0.140856	1.76841	0.0769926	0.560325	N.S.	N.S.		OTUD6B-AS1	1.30139	1.03884	14.2945	0.90924	0.45724	1.98854	0.0467519	0.462536	N.S.	N.S.
NEPRO	1.60813	1.42347	33.6374	0.619958	0.350951	1.76651	0.077311	0.560325	N.S.	N.S.		TMEM71	1.69948	1.55311	41.2614	0.472702	0.237736	1.98835	0.0467734	0.462536	N.S.	N.S.
RP11-665G4.1	1.29677	1.07714	15.3528	0.758458	0.428784	1.76886	0.0769174	0.560325	N.S.	N.S.		TAF5	1.12059	0.874766	9.23851	0.921762	0.463583	1.98834	0.0467739	0.462536	N.S.	N.S.
ZNF292	2.40847	2.33919	244.915	0.222569	0.126024	1.76609	0.0773802	0.560325	N.S.	N.S.		PTPN1	2.58864	2.51665	350.886	0.242369	0.121841	1.98923	0.0466758	0.462536	N.S.	N.S.
HUS1	1.04812	1.27031	14.5504	-0.788254	0.445812	-1.76813	0.0770389	0.560325	N.S.	N.S.		CD28	2.00896	1.87292	86.0464	0.457475	0.230417	1.98542	0.0470974	0.462571	N.S.	N.S.
COPS6	1.5119	1.34399	27.1208	0.582512	0.329716	1.76671	0.0772772	0.560325	N.S.	N.S.		RASGRF2	1.98411	1.87335	83.189	0.379423	0.191031	1.98618	0.0470133	0.462571	N.S.	N.S.
ERP27	1.2361	1.01368	13.1667	0.775427	0.438714	1.7675	0.0771448	0.560325	N.S.	N.S.		RP11-513I15.6	0.951128	1.19927	11.0559	-0.897243	0.45188	-1.98558	0.0470799	0.462571	N.S.	N.S.
SNHG9	1.82137	1.98841	84.4564	-0.55871	0.316129	-1.76735	0.0771696	0.560325	N.S.	N.S.		RAN	1.193	0.851902	10.2727	1.24704	0.627603	1.987	0.0469227	0.462571	N.S.	N.S.
AAR2	1.59742	1.44864	34.0018	0.509302	0.288177	1.76732	0.0771741	0.560325	N.S.	N.S.		AP4S1	1.60807	1.73762	45.4804	-0.425322	0.214186	-1.98576	0.0470598	0.462571	N.S.	N.S.
MMAA	1.10277	0.885324	9.45432	0.806865	0.457018	1.7655	0.0774794	0.560537	N.S.	N.S.		MNAT1	1.4776	1.63835	34.8938	-0.529408	0.266708	-1.98497	0.0471477	0.462571	N.S.	N.S.
WBP2	1.41224	1.26278	21.7741	0.517441	0.293183	1.76491	0.0775787	0.560749	N.S.	N.S.		NAE1	1.68938	1.80922	54.3436	-0.418472	0.210748	-1.98565	0.0470719	0.462571	N.S.	N.S.
HECTD3	1.00531	1.17623	12.0723	-0.608219	0.344844	-1.76375	0.0777741	0.561075	N.S.	N.S.		TXNDC17	1.07125	0.775356	7.7879	1.10665	0.557413	1.98533	0.0471073	0.462571	N.S.	N.S.
BTF3	1.76762	1.95255	76.3274	-0.625708	0.354831	-1.7634	0.0778338	0.561075	N.S.	N.S.		AC131056.3	1.54231	1.33935	26.9913	0.722583	0.363982	1.98522	0.0471202	0.462571	N.S.	N.S.
EPS8	0.921766	1.12511	10.3109	-0.785397	0.445289	-1.76379	0.077767	0.561075	N.S.	N.S.		AAR2	1.59566	1.43826	31.9716	0.55391	0.278699	1.98749	0.0468686	0.462571	N.S.	N.S.
TSEN2	1.55767	1.40212	30.6144	0.539931	0.306325	1.76261	0.0779668	0.561369	N.S.	N.S.		LINC00402	1.02626	0.642472	6.44103	1.44636	0.729227	1.98341	0.0473219	0.463927	N.S.	N.S.
RELT	1.31772	1.51071	26.7902	-0.666379	0.378212	-1.76192	0.0780827	0.561369	N.S.	N.S.		NAIP	1.86227	1.70511	59.8089	0.532704	0.268943	1.98073	0.0476213	0.46475	N.S.	N.S.
TNRC6C-AS1	1.2552	1.00656	13.3554	0.908609	0.515696	1.76191	0.0780847	0.561369	N.S.	N.S.		BAG6	1.5246	1.29752	25.3432	0.791719	0.399457	1.98199	0.0474803	0.46475	N.S.	N.S.
CRBN	2.03038	1.94593	100.249	0.274954	0.156167	1.76064	0.0782994	0.562408	N.S.	N.S.		CTCF	2.39624	2.46941	264.687	-0.236587	0.119423	-1.98108	0.0475823	0.46475	N.S.	N.S.
KDM1A	1.53713	1.3654	28.7718	0.586339	0.333406	1.75863	0.0786398	0.563947	N.S.	N.S.		ULK2	1.21609	1.40731	19.4735	-0.672545	0.339556	-1.98066	0.0476291	0.46475	N.S.	N.S.
ECHDC2	1.80641	1.69278	57.5981	0.365393	0.207904	1.75751	0.0788317	0.563947	N.S.	N.S.		VMP1	2.61886	2.68336	437.954	-0.213694	0.107821	-1.98194	0.0474862	0.46475	N.S.	N.S.
DAPK2	1.18355	0.952189	11.4141	0.820156	0.466712	1.75731	0.0788654	0.563947	N.S.	N.S.		C5AR1	2.0444	2.14685	121.571	-0.331586	0.167404	-1.98076	0.0476187	0.46475	N.S.	N.S.
SPATA2L	1.31153	1.51073	26.6687	-0.710999	0.404362	-1.75832	0.0786927	0.563947	N.S.	N.S.		KLHL3	0.862574	1.14222	9.29459	-0.985006	0.497584	-1.97958	0.0477513	0.464953	N.S.	N.S.
RP11-333E1.1	1.2226	1.02992	13.0428	0.69192	0.393652	1.7577	0.0787989	0.563947	N.S.	N.S.		DR1	1.42991	1.21017	20.3269	0.758139	0.383048	1.97923	0.0477902	0.46498	N.S.	N.S.
P3H4	1.19839	0.882481	11.0168	1.15543	0.657815	1.75647	0.0790074	0.56446	N.S.	N.S.		FLOT2	2.19417	2.09327	136.811	0.332656	0.168103	1.97888	0.0478292	0.465008	N.S.	N.S.
THUMPD1	1.43455	1.57408	32.7147	-0.478315	0.272396	-1.75596	0.0790956	0.564586	N.S.	N.S.		RFNG	1.42581	1.14986	19.1716	0.952804	0.482014	1.97672	0.0480736	0.466333	N.S.	N.S.
SFT2D2	1.76818	1.88314	69.3608	-0.382554	0.217965	-1.75512	0.0792396	0.564947	N.S.	N.S.		ANP32B	2.96196	3.17052	1164.59	-0.690861	0.349569	-1.97632	0.0481186	0.466413	N.S.	N.S.
TRAF3IP3	2.11321	1.99465	116.799	0.396513	0.22604	1.75417	0.0794012	0.564947	N.S.	N.S.		PTGFRN	0.64172	1.0213	6.23124	-1.44998	0.733948	-1.97559	0.0482008	0.466859	N.S.	N.S.
ZNF445	1.26209	1.07586	14.536	0.669088	0.381286	1.75482	0.0792903	0.564947	N.S.	N.S.		RP9	1.25978	1.04538	13.4693	0.781932	0.395867	1.97524	0.048241	0.466897	N.S.	N.S.
FAM107B	2.24435	2.32021	199.305	-0.258808	0.147552	-1.75401	0.079428	0.564947	N.S.	N.S.		ACOT7	1.55472	1.3808	28.5011	0.591902	0.299873	1.97384	0.0483998	0.467732	N.S.	N.S.
LAPTM4A	1.78986	1.89011	71.6323	-0.355862	0.203116	-1.75202	0.0797712	0.565881	N.S.	N.S.		RPH3A	0.966089	0.746321	6.33518	0.882623	0.447347	1.97302	0.0484936	0.467936	N.S.	N.S.
RIPK1	1.96706	1.85475	83.9143	0.36544	0.208502	1.7527	0.0796542	0.565881	N.S.	N.S.		LPAR6	1.10377	0.856318	8.83297	0.902002	0.457112	1.97326	0.0484655	0.467936	N.S.	N.S.
PIGN	1.32069	1.4904	26.0116	-0.565527	0.322767	-1.75212	0.0797535	0.565881	N.S.	N.S.		PRELID1	1.45075	1.20546	20.8754	0.840855	0.426345	1.97224	0.0485818	0.468405	N.S.	N.S.
COPG1	1.47058	1.62572	36.4915	-0.531421	0.303543	-1.75072	0.0799936	0.56652	N.S.	N.S.		RAB30	1.49697	1.6706	37.1787	-0.578577	0.293412	-1.9719	0.0486216	0.468405	N.S.	N.S.
RBX1	1.79616	1.89482	72.4769	-0.343436	0.196174	-1.75067	0.0800025	0.56652	N.S.	N.S.		FAUP1	1.62056	1.848	53.5536	-0.756714	0.3838	-1.97164	0.0486512	0.468405	N.S.	N.S.
ACOT7	1.42046	1.22324	21.2141	0.6696	0.383077	1.74795	0.0804728	0.56673	N.S.	N.S.		POLR1E	0.643243	0.984335	5.83059	-1.33291	0.676247	-1.97104	0.0487196	0.468712	N.S.	N.S.
SZRD1	1.62353	1.74526	49.8825	-0.401047	0.229531	-1.74725	0.0805939	0.56673	N.S.	N.S.		CD74	3.00808	2.87634	870.364	0.440277	0.223537	1.9696	0.0488845	0.469019	N.S.	N.S.
DUSP23	0.908518	1.1343	10.3112	-0.801239	0.45829	-1.74832	0.080408	0.56673	N.S.	N.S.		INPPL1	1.65411	1.41301	34.1126	0.834444	0.423811	1.9689	0.0489641	0.469019	N.S.	N.S.
NBAS	2.11767	2.01317	120.204	0.333303	0.190719	1.74761	0.0805308	0.56673	N.S.	N.S.		R3HDM2	2.59025	2.67234	418.769	-0.274627	0.139386	-1.97026	0.0488086	0.469019	N.S.	N.S.
DYNC1I2	1.76647	1.64978	52.1995	0.399877	0.228586	1.74935	0.0802306	0.56673	N.S.	N.S.		LPCAT2	1.59281	1.40614	30.878	0.64269	0.326429	1.96885	0.0489699	0.469019	N.S.	N.S.
RAP2B	1.02033	1.20413	12.7622	-0.662397	0.379555	-1.74519	0.0809513	0.56673	N.S.	N.S.		ZNF526	1.38074	1.1782	18.2923	0.684393	0.347451	1.96976	0.0488664	0.469019	N.S.	N.S.
NDUFB9	1.77719	1.91614	73.1072	-0.463828	0.265753	-1.74534	0.0809265	0.56673	N.S.	N.S.		TSPAN32	1.68518	1.51388	38.9777	0.584299	0.297088	1.96675	0.0492119	0.470288	N.S.	N.S.
PTS	1.51113	1.64755	39.0313	-0.455908	0.261077	-1.74626	0.0807662	0.56673	N.S.	N.S.		RMDN2	1.07923	0.75947	7.77156	1.16861	0.595249	1.96323	0.0496193	0.472845	N.S.	N.S.
SUGT1	1.33437	1.16132	17.559	0.615094	0.35182	1.74832	0.0804089	0.56673	N.S.	N.S.		TPCN1	1.51	1.32091	25.2731	0.619752	0.315562	1.96396	0.0495345	0.472845	N.S.	N.S.
PITPNC1	2.86402	2.804	707.643	0.189755	0.108698	1.74572	0.0808601	0.56673	N.S.	N.S.		SUCLA2	1.71083	1.55852	42.1648	0.50675	0.258065	1.96365	0.0495706	0.472845	N.S.	N.S.
PIK3C3	1.77989	1.67128	54.3935	0.349374	0.200012	1.74677	0.0806781	0.56673	N.S.	N.S.		CD19	1.13616	0.836748	9.19092	1.1394	0.580488	1.96283	0.0496662	0.472875	N.S.	N.S.
ADRM1	1.38488	1.20212	19.6406	0.633341	0.362347	1.74788	0.0804845	0.56673	N.S.	N.S.		TRIM23	0.99211	1.28916	13.2579	-1.04577	0.533262	-1.96109	0.0498689	0.474104	N.S.	N.S.
PDE4C	0.929864	1.49597	20.0412	-2.01623	1.15412	-1.74698	0.0806401	0.56673	N.S.	N.S.		STAP1	1.48048	1.64402	35.2502	-0.533334	0.272101	-1.96005	0.0499894	0.4742	N.S.	N.S.
PRKD3	1.71261	1.80209	58.8993	-0.31663	0.181498	-1.74454	0.0810647	0.567028	N.S.	N.S.		KLF12	2.81677	2.8802	690.839	-0.206647	0.10542	-1.96023	0.049969	0.4742	N.S.	N.S.
ADAM9	1.1126	1.31986	16.6831	-0.739313	0.424038	-1.74351	0.0812453	0.567796	N.S.	N.S.		RANBP10	1.65998	1.80243	52.2644	-0.47357	0.241726	-1.95911	0.0500994	0.474894	N.S.	N.S.
USP8	2.15158	2.06279	132.184	0.288235	0.165462	1.742	0.0815078	0.569135	N.S.	N.S.		NCDN	1.17114	0.885859	10.1634	1.03256	0.527276	1.95829	0.0501957	0.474912	N.S.	N.S.
GFPT1	1.64039	1.76269	51.9803	-0.411736	0.236722	-1.73932	0.0819786	0.56921	N.S.	N.S.		RPL7A	1.81367	1.49715	46.8157	1.08388	0.553697	1.95753	0.0502857	0.474912	N.S.	N.S.
AAK1	2.66643	2.59214	441.366	0.239581	0.137739	1.73938	0.0819674	0.56921	N.S.	N.S.		ARGLU1	2.31378	2.47123	243.631	-0.523022	0.267183	-1.95754	0.0502841	0.474912	N.S.	N.S.
KAT2B	2.12265	2.04664	125.299	0.24884	0.143024	1.73985	0.0818846	0.56921	N.S.	N.S.		MCTP2	2.37109	2.45624	253.578	-0.271899	0.138887	-1.9577	0.0502654	0.474912	N.S.	N.S.
CASP2	1.4094	1.25996	21.5346	0.537333	0.30897	1.73911	0.0820156	0.56921	N.S.	N.S.		TSPAN18	1.08197	1.33321	15.3693	-0.871506	0.445495	-1.95627	0.0504339	0.474919	N.S.	N.S.
DDX50	1.83311	1.92999	78.8801	-0.335089	0.192575	-1.74004	0.081852	0.56921	N.S.	N.S.		VIM	1.962	1.76867	73.1803	0.65427	0.334388	1.95662	0.0503921	0.474919	N.S.	N.S.
FUT11	1.74774	1.64728	50.8947	0.32946	0.18939	1.73959	0.0819317	0.56921	N.S.	N.S.		CDS2	1.60184	1.72195	44.2894	-0.401931	0.205457	-1.95628	0.0504322	0.474919	N.S.	N.S.
STK38L	1.71571	1.56835	44.986	0.478729	0.274984	1.74093	0.0816955	0.56921	N.S.	N.S.		BRD1	2.4557	2.55752	314.801	-0.331075	0.169231	-1.95635	0.0504239	0.474919	N.S.	N.S.
KIAA0825	1.44488	1.30312	23.7267	0.473846	0.272704	1.73758	0.0822843	0.570581	N.S.	N.S.		UQCC3	1.02432	0.677491	6.60806	1.31377	0.671795	1.95561	0.0505114	0.474954	N.S.	N.S.
RBM14-RBM4	1.75719	1.88652	68.9654	-0.446628	0.257112	-1.7371	0.0823704	0.570684	N.S.	N.S.		TUG1	1.37556	1.18445	18.2662	0.671525	0.34334	1.95586	0.0504815	0.474954	N.S.	N.S.
REPS1	2.00185	2.08053	113.928	-0.258314	0.148906	-1.73474	0.0827865	0.570836	N.S.	N.S.		EML6	1.04554	1.28178	13.7175	-0.818775	0.419203	-1.95317	0.0507991	0.475232	N.S.	N.S.
ARL4A	0.822556	1.10414	9.08937	-1.08841	0.627485	-1.73456	0.0828196	0.570836	N.S.	N.S.		ZNF501	0.943786	0.519185	5.03352	1.88243	0.963767	1.9532	0.0507958	0.475232	N.S.	N.S.
SBK1	1.45803	1.26461	23.2656	0.675594	0.389297	1.73542	0.0826666	0.570836	N.S.	N.S.		MTRNR2L12	1.81682	2.29688	125.962	-1.60373	0.82097	-1.95346	0.050765	0.475232	N.S.	N.S.
PAPD5	1.90526	2.01618	94.9882	-0.372139	0.214471	-1.73515	0.0827142	0.570836	N.S.	N.S.		HAPLN3	1.33908	1.07071	15.6522	0.96354	0.493066	1.95418	0.0506799	0.475232	N.S.	N.S.
USP22	1.65993	1.77008	53.5387	-0.383469	0.220947	-1.73557	0.0826407	0.570836	N.S.	N.S.		ZCCHC2	2.28732	2.38449	212.019	-0.322554	0.165231	-1.95214	0.050922	0.476035	N.S.	N.S.
BECN1	1.28727	1.44316	23.55	-0.533857	0.307562	-1.73577	0.0826041	0.570836	N.S.	N.S.		EPN2	1.69175	1.53544	40.13	0.549727	0.281655	1.95177	0.0509654	0.476096	N.S.	N.S.
SGTA	1.16749	1.36805	18.8685	-0.706382	0.407412	-1.73383	0.0829489	0.571236	N.S.	N.S.		C2CD2L	1.07361	1.292	14.3232	-0.763117	0.391154	-1.95094	0.0510645	0.476676	N.S.	N.S.
MED14	1.24403	1.42536	22.0754	-0.636299	0.367291	-1.73241	0.0832007	0.571987	N.S.	N.S.		CTD-3020H12.4	1.49943	1.2872	24.1416	0.722108	0.370214	1.95051	0.0511149	0.476801	N.S.	N.S.
C12orf42	1.3491	1.16766	18.0606	0.621985	0.359019	1.73246	0.083192	0.571987	N.S.	N.S.		RPL38	2.70111	2.57785	432.58	0.415517	0.213146	1.94945	0.0512421	0.476951	N.S.	N.S.
MANBA	1.89834	1.99305	91.5547	-0.332792	0.192286	-1.73071	0.0835032	0.573084	N.S.	N.S.		PDXK	1.69082	1.56429	41.181	0.416983	0.213892	1.9495	0.0512357	0.476951	N.S.	N.S.
HNRNPAB	1.22828	1.02822	13.1885	0.743563	0.429597	1.73084	0.0834802	0.573084	N.S.	N.S.		RP11-285F7.2	2.06928	2.18297	130.622	-0.377963	0.193993	-1.94834	0.0513744	0.477008	N.S.	N.S.
BCL9L	1.62455	1.45112	35.2714	0.572692	0.331156	1.72937	0.083743	0.573325	N.S.	N.S.		PPM1G	2.07329	2.20724	135.418	-0.446239	0.229034	-1.94835	0.0513731	0.477008	N.S.	N.S.
KLHDC4	1.96417	1.8535	83.6586	0.366943	0.21219	1.72931	0.083753	0.573325	N.S.	N.S.		MAP3K2	2.62265	2.69538	446.474	-0.235323	0.120831	-1.94754	0.0514704	0.477008	N.S.	N.S.
HMOX1	1.54418	1.70571	43.7973	-0.564301	0.326284	-1.72948	0.0837234	0.573325	N.S.	N.S.		COG5	2.53743	2.47209	313.923	0.22283	0.114381	1.94814	0.0513986	0.477008	N.S.	N.S.
SRFBP1	1.27391	1.12489	15.5424	0.537718	0.311385	1.72686	0.0841927	0.573885	N.S.	N.S.		CTD-2210P24.6	1.14433	0.787644	8.94691	1.31433	0.674382	1.94894	0.0513024	0.477008	N.S.	N.S.
IREB2	1.97151	1.8551	84.5734	0.376797	0.218183	1.72698	0.0841716	0.573885	N.S.	N.S.		STX16-NPEPL1	1.61802	1.75384	46.9276	-0.460128	0.236225	-1.94784	0.0514347	0.477008	N.S.	N.S.
MRPL27	1.0942	0.868223	9.17739	0.819393	0.474317	1.72752	0.0840742	0.573885	N.S.	N.S.		QSOX1	1.59779	1.44727	32.3046	0.535915	0.275641	1.94425	0.0518654	0.477269	N.S.	N.S.
NPEPL1	1.15297	0.905542	10.394	0.900752	0.521269	1.728	0.0839886	0.573885	N.S.	N.S.		EBF1	2.08202	2.19846	135.143	-0.383011	0.197038	-1.94384	0.0519143	0.477269	N.S.	N.S.
DDX39A	1.85743	1.7273	63.8569	0.424427	0.245602	1.72811	0.0839686	0.573885	N.S.	N.S.		KMT2C	2.84953	2.90554	738.213	-0.18418	0.0947772	-1.9433	0.0519801	0.477269	N.S.	N.S.
UBE2I	2.17002	2.05695	134.266	0.369886	0.214371	1.72545	0.0844458	0.575008	N.S.	N.S.		PLCXD1	1.58049	1.75714	45.4098	-0.585207	0.300673	-1.94632	0.0516158	0.477269	N.S.	N.S.
PHKB	2.0033	1.91379	93.6154	0.294622	0.170781	1.72515	0.0845009	0.575008	N.S.	N.S.		AHNAK	2.43387	2.51667	292.223	-0.270005	0.138935	-1.94339	0.0519691	0.477269	N.S.	N.S.
CEP162	1.14877	0.915895	10.4439	0.845237	0.49008	1.72469	0.0845828	0.575077	N.S.	N.S.		CASP1	1.09921	0.846598	8.68258	0.851105	0.43748	1.94547	0.0517183	0.477269	N.S.	N.S.
CDC42	2.03677	2.14337	127.91	-0.355125	0.20615	-1.72265	0.0849513	0.575637	N.S.	N.S.		PPHLN1	2.22428	2.29399	177.166	-0.22958	0.118018	-1.94529	0.0517402	0.477269	N.S.	N.S.
PARP1	1.825	1.69633	59.22	0.423223	0.245739	1.72224	0.0850254	0.575637	N.S.	N.S.		SLC39A9	1.56253	1.70958	41.8172	-0.499273	0.256566	-1.94598	0.0516567	0.477269	N.S.	N.S.
KLC4	1.37156	1.21284	19.5675	0.526855	0.305981	1.72185	0.0850961	0.575637	N.S.	N.S.		SLFN13	1.17022	1.36899	17.6019	-0.669967	0.344442	-1.94508	0.0517657	0.477269	N.S.	N.S.
INTS6L	1.52602	1.6563	40.1074	-0.447023	0.259543	-1.72234	0.0850073	0.575637	N.S.	N.S.		RNF126	1.86057	2.0127	84.5358	-0.503286	0.258888	-1.94403	0.0518918	0.477269	N.S.	N.S.
ETV6	2.5946	2.65816	441.339	-0.22211	0.128924	-1.72279	0.0849268	0.575637	N.S.	N.S.		MUM1	1.2274	0.962122	11.8758	0.951511	0.489535	1.9437	0.0519312	0.477269	N.S.	N.S.
NAPG	1.45732	1.58914	34.1767	-0.439782	0.2554	-1.72193	0.0850822	0.575637	N.S.	N.S.		THOP1	1.00507	0.678025	6.39574	1.34194	0.68954	1.94613	0.0516388	0.477269	N.S.	N.S.
WDR75	1.59256	1.44076	33.4472	0.501346	0.291429	1.7203	0.0853778	0.575995	N.S.	N.S.		PTPN18	1.98735	1.87922	83.9667	0.356165	0.183373	1.9423	0.0521014	0.477454	N.S.	N.S.
FAM175A	1.12979	0.925813	10.2701	0.726438	0.42237	1.71991	0.0854487	0.575995	N.S.	N.S.		CCDC107	1.5899	1.35611	29.3955	0.813576	0.418957	1.94191	0.0521485	0.477454	N.S.	N.S.
ANKHD1-EIF4EBP3	1.54066	1.36763	28.9891	0.596022	0.346568	1.71978	0.0854719	0.575995	N.S.	N.S.		ODF2L	1.87119	1.75255	63.424	0.406852	0.209562	1.94144	0.0522052	0.477633	N.S.	N.S.
APIP	1.26359	1.06306	14.4128	0.708702	0.41188	1.72065	0.0853137	0.575995	N.S.	N.S.		OSTF1	1.90993	1.78124	68.7362	0.437284	0.225308	1.94082	0.0522797	0.477975	N.S.	N.S.
PAFAH1B2	1.95083	2.03294	101.612	-0.272926	0.158716	-1.71958	0.0855082	0.575995	N.S.	N.S.		TNFRSF14	1.49262	1.31603	24.5328	0.630951	0.325328	1.93943	0.052449	0.478922	N.S.	N.S.
STX18-AS1	1.50203	1.38174	27.8597	0.413957	0.240925	1.71819	0.0857611	0.576729	N.S.	N.S.		CTNNA2	0.804454	1.15101	8.9715	-1.27613	0.658286	-1.93857	0.0525534	0.478922	N.S.	N.S.
MTMR1	1.92819	1.81825	76.834	0.355893	0.207087	1.71857	0.0856935	0.576729	N.S.	N.S.		PHF8	1.59052	1.71792	43.4856	-0.428741	0.221125	-1.93891	0.0525124	0.478922	N.S.	N.S.
SEC22A	1.88907	1.78493	70.69	0.334915	0.195173	1.71598	0.086165	0.577277	N.S.	N.S.		RP11-172F4.2	1.21452	0.906709	11.1012	1.12583	0.580648	1.93892	0.0525108	0.478922	N.S.	N.S.
TOPBP1	1.53643	1.6555	40.4692	-0.399295	0.232671	-1.71613	0.0861376	0.577277	N.S.	N.S.		KMT5B	2.35806	2.42973	241.95	-0.2426	0.125152	-1.93844	0.0525692	0.478922	N.S.	N.S.
DHRSX	2.149	2.05825	131.177	0.290248	0.169105	1.71637	0.0860935	0.577277	N.S.	N.S.		MIGA2	1.68804	1.53133	39.7659	0.546829	0.282178	1.93789	0.0526372	0.479203	N.S.	N.S.
NDUFV1	1.63695	1.5189	38.4524	0.39979	0.232985	1.71595	0.086172	0.577277	N.S.	N.S.		RBM23	2.16069	2.27374	161.442	-0.369959	0.190958	-1.93738	0.0526987	0.479424	N.S.	N.S.
KCTD13	1.39385	1.20509	19.9774	0.650366	0.37905	1.71578	0.0862027	0.577277	N.S.	N.S.		CEP135	2.03841	1.93243	94.7311	0.358785	0.185325	1.93598	0.0528697	0.480302	N.S.	N.S.
PPP1R8	1.42996	1.25793	22.2449	0.580954	0.33964	1.7105	0.0871738	0.582105	N.S.	N.S.		TAB2	2.53478	2.45796	308.144	0.251695	0.129999	1.93613	0.0528514	0.480302	N.S.	N.S.
RPS23P8	0.884946	1.34943	14.8093	-1.69343	0.99015	-1.71028	0.0872141	0.582105	N.S.	N.S.		TIGIT	1.15387	0.864927	9.70081	1.07516	0.555605	1.93511	0.0529768	0.480935	N.S.	N.S.
PLEKHA1	1.7598	1.64369	51.4316	0.376536	0.220023	1.71135	0.0870171	0.582105	N.S.	N.S.		C9orf69	1.17665	0.876342	10.1678	1.11162	0.574541	1.9348	0.0530146	0.48094	N.S.	N.S.
BBC3	1.1744	1.36198	18.811	-0.656994	0.384065	-1.71063	0.0871486	0.582105	N.S.	N.S.		CTD-2116N24.1	0.627659	1.08446	6.94259	-1.74919	0.904353	-1.93419	0.0530901	0.481004	N.S.	N.S.
MMP24-AS1	1.49854	1.3277	26.1169	0.569873	0.333302	1.70978	0.0873064	0.582236	N.S.	N.S.		DCAF8	1.78745	1.6183	49.6579	0.576299	0.298029	1.9337	0.0531501	0.481152	N.S.	N.S.
ZSWIM5	1.62972	1.48273	36.6916	0.489529	0.286538	1.70843	0.0875573	0.582387	N.S.	N.S.		IDH2	1.68746	1.5466	40.3419	0.49397	0.255526	1.93315	0.0532175	0.481424	N.S.	N.S.
FAM102B	1.53799	1.66819	41.2337	-0.454126	0.266811	-1.70205	0.0887466	0.582387	N.S.	N.S.		NELFB	1.88222	1.70988	61.8376	0.592002	0.306527	1.93132	0.0534429	0.482474	N.S.	N.S.
CD55	1.93136	2.02579	98.6143	-0.319941	0.187762	-1.70397	0.0883869	0.582387	N.S.	N.S.		PDIA3	2.30471	2.22965	181.336	0.252992	0.131005	1.93116	0.0534638	0.482474	N.S.	N.S.
AC074289.1	1.27844	1.02797	14.2894	0.863036	0.50618	1.705	0.0881946	0.582387	N.S.	N.S.		KMT2B	1.83839	2.01824	83.2945	-0.604591	0.313196	-1.93039	0.0535582	0.482474	N.S.	N.S.
CD96	2.28096	2.1807	175.89	0.323779	0.189606	1.70764	0.0877024	0.582387	N.S.	N.S.		MECR	0.643624	0.913864	5.13948	-1.10102	0.571024	-1.92815	0.053836	0.482528	N.S.	N.S.
PPWD1	1.61363	1.48305	36.0018	0.419197	0.245636	1.70658	0.0879009	0.582387	N.S.	N.S.		HYI	1.01915	0.623909	6.28618	1.53048	0.793693	1.9283	0.0538179	0.482528	N.S.	N.S.
S100Z	1.58117	1.43893	32.8297	0.484134	0.284437	1.70208	0.0887408	0.582387	N.S.	N.S.		ZNF124	1.83995	1.96075	77.3571	-0.407221	0.211175	-1.92835	0.0538111	0.482528	N.S.	N.S.
CTB-79E8.3	1.17718	1.39489	19.8064	-0.763999	0.447724	-1.70641	0.0879325	0.582387	N.S.	N.S.		CD8A	1.42882	1.18878	19.9114	0.840573	0.436406	1.92613	0.0540887	0.482528	N.S.	N.S.
RP11-146I2.1	1.08321	1.25383	14.6739	-0.628692	0.36801	-1.70836	0.0875701	0.582387	N.S.	N.S.		SETD5	2.22335	2.134	148.014	0.291229	0.151112	1.92725	0.0539488	0.482528	N.S.	N.S.
PPARD	1.77479	1.85426	67.3149	-0.286463	0.16828	-1.7023	0.0886986	0.582387	N.S.	N.S.		GRAMD1C	0.649095	0.911905	5.159	-1.06252	0.551352	-1.92712	0.0539652	0.482528	N.S.	N.S.
SLC45A4	1.399	1.53999	30.1508	-0.497497	0.291748	-1.70523	0.0881522	0.582387	N.S.	N.S.		TNK2	2.04677	1.9458	97.0668	0.332717	0.172693	1.92663	0.0540253	0.482528	N.S.	N.S.
FAM120A	2.04683	1.95908	103.558	0.287523	0.168602	1.70534	0.0881317	0.582387	N.S.	N.S.		AGER	0.934628	0.607401	5.28229	1.31293	0.681235	1.92727	0.0539457	0.482528	N.S.	N.S.
C9orf3	1.93605	1.82968	78.656	0.340427	0.199863	1.70331	0.0885105	0.582387	N.S.	N.S.		RP11-482G13.1	1.47685	1.29127	23.4324	0.6384	0.330996	1.92872	0.0537652	0.482528	N.S.	N.S.
RHOG	1.83769	1.96605	83.0962	-0.428504	0.251036	-1.70694	0.0878323	0.582387	N.S.	N.S.		FBXO22	1.53467	1.67146	38.6113	-0.470605	0.243862	-1.9298	0.0536318	0.482528	N.S.	N.S.
HPS1	1.64652	1.76034	52.1427	-0.391134	0.22919	-1.70659	0.0878974	0.582387	N.S.	N.S.		LRRC25	1.3732	1.15243	17.6829	0.785636	0.40784	1.92633	0.0540626	0.482528	N.S.	N.S.
HCFC2	1.62379	1.4821	36.4091	0.481648	0.282793	1.70318	0.0885344	0.582387	N.S.	N.S.		RP11-654D12.2	1.01422	0.627689	6.24572	1.52977	0.794533	1.92537	0.0541829	0.482977	N.S.	N.S.
RNF111	1.99025	1.91022	91.7415	0.265367	0.155605	1.70539	0.0881216	0.582387	N.S.	N.S.		OCM	1.03906	0.737461	7.12435	1.13797	0.59123	1.92474	0.0542614	0.483066	N.S.	N.S.
PAFAH1B1	2.3416	2.40115	244.69	-0.208782	0.122644	-1.70234	0.0886911	0.582387	N.S.	N.S.		PBRM1	2.34378	2.4152	234.18	-0.233932	0.121635	-1.92322	0.0544522	0.483787	N.S.	N.S.
TIMM44	1.61421	1.46772	35.4393	0.48068	0.282148	1.70364	0.0884475	0.582387	N.S.	N.S.		TAPBP	2.7723	2.70995	541.433	0.212685	0.110568	1.92356	0.0544095	0.483787	N.S.	N.S.
ZNF566	1.23592	1.02577	13.3124	0.741594	0.435756	1.70186	0.088782	0.582387	N.S.	N.S.		MIF4GD	1.16031	0.887966	9.98955	1.01029	0.525398	1.9229	0.0544927	0.483787	N.S.	N.S.
ITGA6	1.90457	1.79768	72.8634	0.355254	0.209091	1.69904	0.0893118	0.584082	N.S.	N.S.		CDKN2D	0.967308	0.575276	5.48393	1.58487	0.824091	1.92318	0.054458	0.483787	N.S.	N.S.
CENPK	1.76977	1.63517	51.7475	0.435435	0.256212	1.69951	0.0892224	0.584082	N.S.	N.S.		SDPR	1.20586	1.40487	19.1857	-0.668323	0.347743	-1.92188	0.0546203	0.483881	N.S.	N.S.
JAKMIP2	1.47159	1.27247	23.8414	0.692295	0.407262	1.69988	0.089154	0.584082	N.S.	N.S.		MAP3K5	2.51945	2.58352	347.988	-0.217782	0.113318	-1.92187	0.0546218	0.483881	N.S.	N.S.
EXOC2	1.90215	1.79411	72.4529	0.348567	0.205215	1.69855	0.0894048	0.584082	N.S.	N.S.		IL21R	1.73337	1.6164	45.9872	0.415048	0.215993	1.92158	0.0546581	0.483881	N.S.	N.S.
SNX8	1.46647	1.60778	35.4472	-0.501013	0.294918	-1.69882	0.0893525	0.584082	N.S.	N.S.		TMIGD2	0.967032	0.577262	5.49252	1.54491	0.80415	1.92118	0.0547093	0.483881	N.S.	N.S.
DUSP16	1.8462	1.75625	64.9031	0.298834	0.176	1.69792	0.0895221	0.584372	N.S.	N.S.		FUBP1	2.12962	2.23113	148.06	-0.327856	0.17075	-1.92009	0.0548461	0.4843	N.S.	N.S.
MIER1	2.19337	2.26295	175.838	-0.240683	0.141821	-1.69708	0.0896807	0.584931	N.S.	N.S.		ABCC1	2.63125	2.68403	444.493	-0.171495	0.089318	-1.92005	0.0548513	0.4843	N.S.	N.S.
WDR26	2.0286	2.13005	125.103	-0.346495	0.204431	-1.69492	0.0900908	0.585489	N.S.	N.S.		TRANK1	1.75598	1.62681	47.9132	0.432935	0.225555	1.91942	0.0549313	0.484675	N.S.	N.S.
PRKCD	1.32034	1.10969	16.4336	0.697824	0.411638	1.69523	0.090031	0.585489	N.S.	N.S.		MED18	1.04511	0.709095	7.02558	1.29867	0.677254	1.91756	0.0551671	0.485094	N.S.	N.S.
TXLNG	1.8194	1.9167	76.3533	-0.338508	0.199745	-1.6947	0.0901315	0.585489	N.S.	N.S.		GIGYF2	2.3367	2.41932	233.387	-0.278052	0.144995	-1.91767	0.0551525	0.485094	N.S.	N.S.
TMEM258	1.71481	1.8806	65.6187	-0.552549	0.325783	-1.69606	0.0898739	0.585489	N.S.	N.S.		HDHD3	0.842944	1.09489	8.44332	-0.969068	0.505174	-1.91829	0.0550745	0.485094	N.S.	N.S.
RP11-468E2.4	1.56566	1.35535	29.72	0.695662	0.410214	1.69585	0.0899143	0.585489	N.S.	N.S.		TRMT112	0.997836	0.686473	6.33905	1.17815	0.614355	1.9177	0.0551489	0.485094	N.S.	N.S.
PTGES2	0.896198	1.0701	9.21331	-0.681987	0.402715	-1.69347	0.0903655	0.586309	N.S.	N.S.		COMMD4	1.06002	0.768845	7.58786	1.09328	0.569832	1.91859	0.0550358	0.485094	N.S.	N.S.
PFDN5	2.50513	2.57996	363.506	-0.254399	0.150285	-1.69278	0.090497	0.586309	N.S.	N.S.		ESCO1	2.02169	2.13187	116.474	-0.367445	0.191699	-1.91678	0.055266	0.485632	N.S.	N.S.
KPNA3	1.76398	1.85922	66.848	-0.315423	0.186365	-1.6925	0.0905502	0.586309	N.S.	N.S.		LRRC7	0.788435	1.12277	8.43789	-1.24437	0.649517	-1.91585	0.0553846	0.485681	N.S.	N.S.
CCDC124	1.29831	1.00277	14.3734	1.04059	0.614794	1.69258	0.0905349	0.586309	N.S.	N.S.		SMPD4	1.74692	1.87658	62.974	-0.42578	0.222232	-1.91593	0.0553745	0.485681	N.S.	N.S.
FAM63B	1.82956	1.74529	62.715	0.293897	0.173744	1.69155	0.0907316	0.587009	N.S.	N.S.		FGF12	0.584338	0.944773	5.13975	-1.35554	0.708699	-1.91271	0.0557853	0.487532	N.S.	N.S.
SF3A3	1.64534	1.74698	51.1662	-0.352864	0.208773	-1.69018	0.0909941	0.587286	N.S.	N.S.		KMT2D	1.71697	1.85696	59.5616	-0.469512	0.2455	-1.91247	0.0558161	0.487532	N.S.	N.S.
UFC1	1.77784	1.92392	73.9536	-0.491399	0.290721	-1.69028	0.0909751	0.587286	N.S.	N.S.		ICAM3	1.63816	1.46478	34.7805	0.583388	0.3051	1.91212	0.0558606	0.487532	N.S.	N.S.
DHPS	1.35366	1.15942	18.034	0.692033	0.4094	1.69036	0.0909597	0.587286	N.S.	N.S.		LINC00662	1.42579	1.2476	20.8394	0.607355	0.317626	1.91217	0.0558543	0.487532	N.S.	N.S.
EFCAB2	1.39442	1.2519	21.0116	0.470379	0.278555	1.68864	0.0912888	0.58753	N.S.	N.S.		CNN2	1.83685	1.67511	56.1627	0.545211	0.285203	1.91166	0.0559202	0.487721	N.S.	N.S.
BRAF	2.49251	2.55509	348.03	-0.220875	0.13083	-1.68826	0.0913607	0.58753	N.S.	N.S.		CNR2	1.32429	1.48196	24.0943	-0.562697	0.294802	-1.90873	0.0562973	0.488766	N.S.	N.S.
GIMAP4	1.79022	1.64467	53.5086	0.491472	0.291171	1.68792	0.0914271	0.58753	N.S.	N.S.		RAP1A	2.53677	2.47013	313.027	0.224839	0.117898	1.90707	0.0565119	0.488766	N.S.	N.S.
RNF170	1.40444	1.22805	20.7821	0.623217	0.369025	1.68882	0.091254	0.58753	N.S.	N.S.		FARP2	1.82806	1.93904	74.2419	-0.359307	0.188141	-1.90977	0.0561626	0.488766	N.S.	N.S.
DPH6	1.5981	1.46647	34.5691	0.431124	0.255358	1.68831	0.0913511	0.58753	N.S.	N.S.		DALRD3	1.0077	0.678631	6.42817	1.2785	0.669854	1.90863	0.0563103	0.488766	N.S.	N.S.
ABHD17A	1.3871	1.15509	18.777	0.828345	0.490818	1.68768	0.0914717	0.58753	N.S.	N.S.		TRIM52	1.21268	1.40677	19.3894	-0.697964	0.365701	-1.90857	0.0563181	0.488766	N.S.	N.S.
TTC31	1.22659	1.02336	13.0487	0.726959	0.430877	1.68716	0.0915725	0.587706	N.S.	N.S.		TAP1	1.06825	0.726213	7.45395	1.29737	0.680114	1.90757	0.0564465	0.488766	N.S.	N.S.
CORO1C	1.56109	1.72943	46.0542	-0.573969	0.340335	-1.68648	0.0917032	0.588074	N.S.	N.S.		TNFAIP3	2.17379	2.02469	124.799	0.511303	0.267828	1.90907	0.0562533	0.488766	N.S.	N.S.
RNFT1	1.35687	1.17171	18.3776	0.641701	0.380588	1.68608	0.0917808	0.588101	N.S.	N.S.		RPL7	2.19752	2.0179	127.998	0.602224	0.31572	1.90747	0.0564603	0.488766	N.S.	N.S.
GON4L	2.06866	1.98897	110.059	0.267366	0.158677	1.68497	0.0919952	0.588283	N.S.	N.S.		STAT6	2.13461	2.02885	118.616	0.367221	0.192567	1.90698	0.0565236	0.488766	N.S.	N.S.
AK9	1.33459	1.1265	16.9114	0.734369	0.435734	1.68536	0.0919187	0.588283	N.S.	N.S.		GLRX5	0.963804	0.646151	5.76848	1.22956	0.644375	1.90814	0.0563736	0.488766	N.S.	N.S.
CALCOCO1	1.28445	1.09321	15.2888	0.667928	0.396446	1.68479	0.0920293	0.588283	N.S.	N.S.		PDCD7	1.37075	1.528	26.8917	-0.52914	0.277487	-1.9069	0.0565332	0.488766	N.S.	N.S.
HELZ	2.24921	2.18019	169.514	0.223246	0.132593	1.68369	0.0922414	0.589169	N.S.	N.S.		DNAJC16	1.34564	1.52137	25.9974	-0.591578	0.310399	-1.90587	0.0566677	0.489242	N.S.	N.S.
KLHL25	1.01598	1.18931	12.4556	-0.644825	0.383073	-1.68329	0.092318	0.589189	N.S.	N.S.		RNF7	0.924163	0.580053	5.06843	1.38661	0.729099	1.90181	0.057196	0.489242	N.S.	N.S.
MSL3	1.7004	1.51975	41.7169	0.601972	0.35772	1.6828	0.0924133	0.589328	N.S.	N.S.		ZNF107	1.40597	1.19543	19.2798	0.69155	0.363323	1.9034	0.056988	0.489242	N.S.	N.S.
WDR4	1.36952	1.54132	29.3557	-0.597195	0.354974	-1.68236	0.0924982	0.589401	N.S.	N.S.		BCOR	1.4569	1.62352	33.4635	-0.551822	0.289939	-1.90323	0.0570102	0.489242	N.S.	N.S.
RP11-531A24.5	1.26296	1.05306	14.237	0.736318	0.437809	1.68183	0.0926027	0.589597	N.S.	N.S.		NRIP3	0.894239	1.18304	10.2418	-1.04913	0.551432	-1.90255	0.0570993	0.489242	N.S.	N.S.
GFOD1	1.52674	1.67309	41.096	-0.503507	0.299649	-1.68032	0.0928946	0.59005	N.S.	N.S.		DDB2	2.28412	2.19856	171.063	0.283666	0.149101	1.9025	0.0571052	0.489242	N.S.	N.S.
RP11-265P11.1	0.986264	1.19592	12.2299	-0.7616	0.453135	-1.68074	0.0928143	0.59005	N.S.	N.S.		GLUD1	1.70698	1.81956	56.1065	-0.36511	0.19181	-1.9035	0.056975	0.489242	N.S.	N.S.
GOLGA2P5	1.07987	0.889975	9.13195	0.698228	0.415472	1.68056	0.0928476	0.59005	N.S.	N.S.		EID1	1.71743	1.52515	41.2831	0.658631	0.346142	1.90278	0.0570697	0.489242	N.S.	N.S.
FAM133B	2.02152	1.89994	94.1466	0.395165	0.235363	1.67896	0.0931602	0.590413	N.S.	N.S.		GLOD4	0.86623	1.08965	8.55989	-0.825728	0.433495	-1.90482	0.056804	0.489242	N.S.	N.S.
ZMYM5	1.70927	1.82052	60.1635	-0.375419	0.223569	-1.67921	0.0931117	0.590413	N.S.	N.S.		YWHAE	2.38422	2.44998	255.247	-0.217995	0.114429	-1.90508	0.05677	0.489242	N.S.	N.S.
ESF1	1.58295	1.42713	32.4496	0.526968	0.313878	1.67889	0.0931726	0.590413	N.S.	N.S.		LRRC37A3	1.1015	1.3866	16.9593	-0.984678	0.517223	-1.90378	0.0569393	0.489242	N.S.	N.S.
LIPE-AS1	1.81822	1.70575	59.2898	0.381769	0.227445	1.67851	0.0932474	0.59042	N.S.	N.S.		ZNF44	2.26497	2.33821	195.383	-0.244017	0.128273	-1.90233	0.0571282	0.489242	N.S.	N.S.
NDUFAF7	1.42346	1.24048	21.6335	0.614183	0.366223	1.67708	0.0935277	0.590795	N.S.	N.S.		FAM134A	1.21932	0.952378	11.6461	0.960623	0.505303	1.90109	0.0572908	0.489728	N.S.	N.S.
MRPL42	1.28447	1.10669	15.4768	0.660296	0.393579	1.67767	0.0934117	0.590795	N.S.	N.S.		JARID2	2.8593	2.93733	775.484	-0.256379	0.134949	-1.89982	0.0574566	0.490499	N.S.	N.S.
ADARB1	1.30696	1.45165	24.2706	-0.494305	0.294718	-1.67721	0.0935009	0.590795	N.S.	N.S.		CDH13	1.06788	1.45031	18.3325	-1.33833	0.70479	-1.89891	0.0575769	0.490871	N.S.	N.S.
PAPSS1	1.44085	1.25661	22.55	0.625927	0.373623	1.67529	0.0938771	0.591699	N.S.	N.S.		ACSL1	2.53189	2.65431	385.345	-0.404418	0.21313	-1.89752	0.0577596	0.491777	N.S.	N.S.
HDAC7	1.97434	1.85967	85.0504	0.38213	0.228026	1.67582	0.0937739	0.591699	N.S.	N.S.		ZNF25	0.85977	1.11121	8.81252	-0.970473	0.511383	-1.89774	0.0577302	0.491777	N.S.	N.S.
ELMSAN1	1.68369	1.78155	55.6129	-0.34336	0.204965	-1.67521	0.0938924	0.591699	N.S.	N.S.		CDA	1.64971	1.51498	37.0659	0.453378	0.239177	1.89558	0.0580162	0.493339	N.S.	N.S.
MTOR	1.77059	1.67749	54.1719	0.304947	0.182144	1.67421	0.09409	0.592163	N.S.	N.S.		F13A1	1.39984	1.6163	31.3712	-0.738077	0.389374	-1.89555	0.0580196	0.493339	N.S.	N.S.
PRPF3	1.97325	1.87005	86.092	0.333395	0.199151	1.67408	0.0941142	0.592163	N.S.	N.S.		PHLDB2	1.15853	0.896828	10.0261	1.00473	0.530501	1.89392	0.0582357	0.49485	N.S.	N.S.
SYK	2.03417	2.10465	121.626	-0.233434	0.139471	-1.67371	0.0941875	0.592163	N.S.	N.S.		ZCCHC8	1.82721	1.94715	74.9908	-0.390218	0.206231	-1.89214	0.0584718	0.495419	N.S.	N.S.
FUBP1	1.98564	2.07251	110.883	-0.292115	0.174657	-1.67251	0.0944241	0.592173	N.S.	N.S.		APPBP2	2.1029	2.17431	133.94	-0.233585	0.123454	-1.89208	0.05848	0.495419	N.S.	N.S.
PFDN1	1.47777	1.6021	35.4813	-0.419112	0.250489	-1.67317	0.0942931	0.592173	N.S.	N.S.		CC2D1A	1.56283	1.38203	28.8907	0.634992	0.335481	1.89278	0.0583866	0.495419	N.S.	N.S.
LSP1	2.36256	2.4666	271.822	-0.349407	0.208951	-1.6722	0.0944847	0.592173	N.S.	N.S.		TTL	1.37845	1.55712	28.264	-0.598346	0.316385	-1.8912	0.0585981	0.49564	N.S.	N.S.
TNRC6C	2.25651	2.18397	171.412	0.228742	0.136737	1.67286	0.0943547	0.592173	N.S.	N.S.		NBPF26	1.52096	1.75612	42.745	-0.793199	0.419651	-1.89014	0.0587395	0.49586	N.S.	N.S.
GAN	1.40986	1.54132	30.4686	-0.449264	0.268736	-1.67176	0.0945711	0.592251	N.S.	N.S.		MCM3AP	1.72838	1.88455	62.4305	-0.53042	0.280613	-1.89022	0.0587292	0.49586	N.S.	N.S.
ZBTB48	1.05787	1.25127	14.2978	-0.709119	0.424421	-1.67079	0.094763	0.592398	N.S.	N.S.		SLF2	1.62163	1.76059	47.5387	-0.473644	0.250644	-1.88971	0.0587969	0.495909	N.S.	N.S.
PAX8-AS1	1.13767	0.902892	10.1533	0.839229	0.50305	1.66828	0.0952596	0.592398	N.S.	N.S.		CLEC16A	1.92967	2.03946	94.0117	-0.354616	0.187675	-1.88952	0.0588223	0.495909	N.S.	N.S.
SIDT1	2.17061	2.08437	138.639	0.276296	0.16539	1.67057	0.0948075	0.592398	N.S.	N.S.		FAAH	0.977809	0.631794	5.83527	1.34446	0.712037	1.88819	0.0590005	0.496702	N.S.	N.S.
SSRP1	1.54446	1.41193	30.3478	0.46519	0.27858	1.66986	0.0949464	0.592398	N.S.	N.S.		C5orf66	0.537651	0.957531	5.07476	-1.67443	0.88697	-1.88781	0.0590518	0.496702	N.S.	N.S.
ABCD2	1.1795	0.985333	11.7212	0.711704	0.426527	1.6686	0.0951959	0.592398	N.S.	N.S.		SRRT	1.80042	1.94234	72.5626	-0.457571	0.242504	-1.88686	0.0591791	0.496702	N.S.	N.S.
ULK1	1.77052	1.87787	68.973	-0.357675	0.214247	-1.66945	0.0950273	0.592398	N.S.	N.S.		CDC42EP4	1.05485	1.29061	14.0332	-0.826237	0.437797	-1.88726	0.0591252	0.496702	N.S.	N.S.
FBRSL1	1.42265	1.56136	31.7031	-0.476402	0.285535	-1.66846	0.0952254	0.592398	N.S.	N.S.		MRPL58	1.04246	0.790377	7.52211	0.96037	0.508816	1.88746	0.0590983	0.496702	N.S.	N.S.
DHRS12	1.0991	0.909856	9.62816	0.690996	0.41403	1.66895	0.0951268	0.592398	N.S.	N.S.		ANXA7	1.94051	1.82838	74.9853	0.369809	0.196065	1.88615	0.0592745	0.497119	N.S.	N.S.
ZNF609	2.37614	2.29586	224.351	0.2648	0.158539	1.67025	0.0948697	0.592398	N.S.	N.S.		LRRC40	1.28335	1.4577	22.3456	-0.577105	0.306552	-1.88257	0.0597593	0.497746	N.S.	N.S.
EXOC6B	2.07235	2.00253	112.244	0.219176	0.131711	1.66406	0.0960998	0.594201	N.S.	N.S.		USP13	1.82352	2.09909	92.3034	-0.92194	0.489685	-1.88272	0.0597382	0.497746	N.S.	N.S.
SETD7	1.3677	1.19229	19.0318	0.613354	0.368636	1.66385	0.0961426	0.594201	N.S.	N.S.		TGFBI	1.59245	1.41072	30.9616	0.604109	0.32101	1.8819	0.0598493	0.497746	N.S.	N.S.
RP11-223C24.1	1.75019	1.57206	47.1648	0.6	0.360352	1.66504	0.0959047	0.594201	N.S.	N.S.		MDN1	2.04998	2.14014	121.235	-0.290287	0.154032	-1.88458	0.0594859	0.497746	N.S.	N.S.
CTC-329D1.2	1.22529	1.02498	13.1103	0.70512	0.423506	1.66496	0.0959209	0.594201	N.S.	N.S.		MAD1L1	1.97255	2.07392	102.767	-0.336559	0.178837	-1.88193	0.059846	0.497746	N.S.	N.S.
SERPINB9	1.75034	1.85729	65.8323	-0.371044	0.222936	-1.66435	0.0960415	0.594201	N.S.	N.S.		PBDC1	0.786747	1.05524	7.51323	-0.986449	0.523544	-1.88417	0.0595414	0.497746	N.S.	N.S.
SURF6	1.30114	1.11729	15.9971	0.657403	0.394589	1.66605	0.0957042	0.594201	N.S.	N.S.		HSDL2	1.51269	1.35281	26.172	0.563357	0.299237	1.88264	0.059749	0.497746	N.S.	N.S.
SUCLA2	1.46372	1.31065	24.5463	0.513165	0.308315	1.66442	0.0960294	0.594201	N.S.	N.S.		EEF1DP3	1.65075	1.45347	35.0763	0.669658	0.355289	1.88482	0.0594535	0.497746	N.S.	N.S.
UQCR10	1.49299	1.67883	40.1087	-0.624799	0.375172	-1.66537	0.0958393	0.594201	N.S.	N.S.		RPL4	1.64867	1.45786	35.1424	0.676396	0.359533	1.88132	0.0599289	0.497746	N.S.	N.S.
CXCR4	2.33148	2.45966	260.318	-0.431319	0.259305	-1.66337	0.0962389	0.594338	N.S.	N.S.		PLXDC1	1.44755	1.66126	34.907	-0.72899	0.387375	-1.88187	0.0598531	0.497746	N.S.	N.S.
RP11-541P9.3	1.18974	0.880336	10.8747	1.09607	0.65914	1.66288	0.0963357	0.594478	N.S.	N.S.		CD70	0.626327	0.91282	5.03857	-1.21671	0.646605	-1.88169	0.0598779	0.497746	N.S.	N.S.
MIRLET7BHG	1.02071	1.21885	13.1092	-0.694562	0.417939	-1.66187	0.096538	0.595268	N.S.	N.S.		PCBP1-AS1	1.76021	1.8746	63.6839	-0.392436	0.20872	-1.88021	0.0600799	0.498679	N.S.	N.S.
PAIP2	2.03474	2.1043	121.666	-0.238051	0.143349	-1.66064	0.0967862	0.59634	N.S.	N.S.		ACAP3	1.61937	1.47185	34.0913	0.503256	0.267792	1.87928	0.060206	0.499304	N.S.	N.S.
HOXA-AS2	1.10707	0.80956	8.88569	1.10931	0.668882	1.65846	0.0972247	0.598051	N.S.	N.S.		EIF3A	2.56443	2.66621	404.424	-0.336433	0.179041	-1.87909	0.0602328	0.499304	N.S.	N.S.
FAM222B	2.34662	2.24934	206.297	0.31199	0.188154	1.65816	0.0972842	0.598051	N.S.	N.S.		SNX11	1.14528	0.873365	9.60519	0.954648	0.508146	1.87869	0.0602871	0.499433	N.S.	N.S.
LILRB3	1.5924	1.70927	46.0832	-0.402804	0.242924	-1.65815	0.0972878	0.598051	N.S.	N.S.		CELSR1	1.00985	1.28926	13.4502	-0.999416	0.532577	-1.87656	0.0605777	0.500874	N.S.	N.S.
SCAMP3	1.62781	1.51279	37.7758	0.409073	0.247154	1.65514	0.0978969	0.598144	N.S.	N.S.		CERK	2.10449	2.03358	114.521	0.228525	0.121774	1.87663	0.0605683	0.500874	N.S.	N.S.
GPX1	1.98886	2.12734	119.795	-0.4667	0.281807	-1.6561	0.097702	0.598144	N.S.	N.S.		SEC31B	1.47124	1.31585	23.7954	0.524805	0.279802	1.87563	0.0607063	0.501294	N.S.	N.S.
LARP1B	1.17993	1.33977	18.2722	-0.55022	0.332427	-1.65516	0.0978922	0.598144	N.S.	N.S.		TIMM17A	1.26862	1.44067	21.4923	-0.600941	0.320616	-1.87433	0.0608846	0.501685	N.S.	N.S.
ARL15	2.39247	2.32751	236.915	0.211374	0.127574	1.65688	0.0975446	0.598144	N.S.	N.S.		KLHDC3	1.61366	1.43669	32.7275	0.586313	0.312817	1.8743	0.0608891	0.501685	N.S.	N.S.
CSNK1A1	2.13781	2.19745	152.576	-0.21294	0.128576	-1.65614	0.0976925	0.598144	N.S.	N.S.		TTC16	0.937778	1.22563	11.3816	-1.02774	0.548822	-1.87263	0.0611189	0.501685	N.S.	N.S.
SUGCT	1.15649	0.966464	11.0901	0.715124	0.431756	1.65631	0.0976584	0.598144	N.S.	N.S.		PPM1A	1.71812	1.8398	58.2646	-0.402123	0.214705	-1.8729	0.0610817	0.501685	N.S.	N.S.
SAT1	2.71971	2.81377	612.358	-0.316472	0.191058	-1.65642	0.0976374	0.598144	N.S.	N.S.		WHAMM	2.08805	1.99133	107.423	0.329581	0.175879	1.87391	0.0609424	0.501685	N.S.	N.S.
MNAT1	1.50035	1.37687	27.6407	0.422129	0.255044	1.65512	0.0978998	0.598144	N.S.	N.S.		ELP2	1.95531	1.85374	78.4886	0.34068	0.18191	1.87279	0.0610975	0.501685	N.S.	N.S.
AC004893.11	1.36794	1.18398	18.9095	0.644241	0.389588	1.65365	0.0981993	0.598605	N.S.	N.S.		PIGT	1.76104	1.60504	47.3088	0.539475	0.288011	1.87311	0.0610536	0.501685	N.S.	N.S.
MFSD11	1.85436	1.78512	67.5724	0.228748	0.138293	1.65408	0.0981113	0.598605	N.S.	N.S.		FTL	2.7069	2.49218	403.213	0.720085	0.384477	1.87289	0.0610832	0.501685	N.S.	N.S.
NCLN	1.49552	1.32179	26.0207	0.572881	0.346385	1.65389	0.0981506	0.598605	N.S.	N.S.		LL22NC03-2H8.5	1.25586	1.47779	22.3991	-0.774184	0.413022	-1.87443	0.0608705	0.501685	N.S.	N.S.
CPEB4	1.85096	1.94055	81.4844	-0.308954	0.186949	-1.65261	0.0984093	0.599429	N.S.	N.S.		DDIT4	0.925178	0.572724	5.04411	1.45005	0.774605	1.87199	0.0612082	0.501899	N.S.	N.S.
CMPK1	1.2476	1.40769	21.4752	-0.540496	0.327359	-1.65108	0.0987222	0.600879	N.S.	N.S.		TYMP	2.24837	2.14711	154.882	0.344745	0.184265	1.87092	0.0613562	0.502793	N.S.	N.S.
FAAH2	1.73145	1.56639	45.8447	0.539809	0.327196	1.6498	0.0989832	0.600957	N.S.	N.S.		MGST3	1.30305	1.08045	14.875	0.805053	0.430949	1.8681	0.0617488	0.503167	N.S.	N.S.
SLC16A7	1.82386	1.70885	59.7503	0.377548	0.228873	1.6496	0.0990249	0.600957	N.S.	N.S.		UBE2K	2.64923	2.718	472.175	-0.227576	0.121879	-1.86722	0.0618706	0.503167	N.S.	N.S.
OIP5-AS1	1.59003	1.70639	45.6718	-0.389038	0.235804	-1.64984	0.0989764	0.600957	N.S.	N.S.		AASDH	1.38697	1.23493	19.4931	0.509232	0.272323	1.86996	0.0614898	0.503167	N.S.	N.S.
RPL9P9	1.65602	1.98771	74.0397	-1.12991	0.684978	-1.64955	0.099035	0.600957	N.S.	N.S.		OXCT1	1.88009	2.01009	86.0257	-0.423499	0.226545	-1.86938	0.0615704	0.503167	N.S.	N.S.
PAPSS2	1.32663	1.50712	26.8858	-0.628569	0.381248	-1.64871	0.0992063	0.601209	N.S.	N.S.		SNHG5	2.67708	2.99356	707.271	-1.04989	0.561979	-1.8682	0.0617345	0.503167	N.S.	N.S.
DLST	1.63819	1.4996	37.7242	0.467856	0.283787	1.64862	0.0992265	0.601209	N.S.	N.S.		TSC2	1.63858	1.50303	36.1213	0.481077	0.257642	1.86723	0.0618697	0.503167	N.S.	N.S.
RPL22	2.1964	2.30562	185.964	-0.36664	0.222469	-1.64805	0.0993424	0.601456	N.S.	N.S.		SIRPA	1.69669	1.54385	40.7396	0.515449	0.275823	1.86876	0.0616555	0.503167	N.S.	N.S.
PHACTR2	2.33881	2.26383	206.908	0.247132	0.150051	1.64699	0.0995606	0.601869	N.S.	N.S.		DSTN	1.79486	1.66691	52.5094	0.441699	0.23626	1.86954	0.0615472	0.503167	N.S.	N.S.
RPS13	2.82657	2.92707	788.008	-0.336931	0.204568	-1.64704	0.0995508	0.601869	N.S.	N.S.		CERS4	1.46048	1.61138	33.0269	-0.506538	0.27121	-1.86769	0.0618046	0.503167	N.S.	N.S.
HBB	3.0519	3.34274	1744.07	-0.961513	0.584163	-1.64597	0.0997706	0.60255	N.S.	N.S.		PXK	1.90887	2.00178	87.668	-0.311573	0.166968	-1.86606	0.0620324	0.504165	N.S.	N.S.
JMJD1C	2.64196	2.68948	481.5	-0.169516	0.103005	-1.64571	0.0998236	0.60255	N.S.	N.S.		ABCA1	1.68273	1.82801	55.3297	-0.474254	0.254439	-1.86392	0.0623331	0.504591	N.S.	N.S.
ASAH1	1.82519	1.96816	82.4557	-0.495671	0.301346	-1.64486	0.0999994	0.603157	N.S.	N.S.		TPI1	1.74067	1.55012	43.6522	0.646254	0.346688	1.86408	0.0623109	0.504591	N.S.	N.S.
DCTD	1.09773	0.900868	9.48908	0.710561	0.432559	1.64269	0.100446	0.603519	N.S.	N.S.		TMEM204	1.32677	0.987476	14.3364	1.19389	0.640339	1.86447	0.0622554	0.504591	N.S.	N.S.
RPS6KB2	1.22629	1.40041	20.8929	-0.594383	0.361699	-1.64331	0.100319	0.603519	N.S.	N.S.		AC009133.22	1.03307	0.719914	6.9537	1.2269	0.657933	1.86478	0.0622118	0.504591	N.S.	N.S.
DUSP6	1.43992	1.60874	34.5839	-0.588851	0.358404	-1.64298	0.100388	0.603519	N.S.	N.S.		NEDD4L	1.00248	1.19889	11.6119	-0.737638	0.395596	-1.86462	0.0622342	0.504591	N.S.	N.S.
NPTN	1.3988	1.54803	30.457	-0.505177	0.307589	-1.64238	0.100511	0.603519	N.S.	N.S.		PARD6B	0.747438	1.02301	6.8609	-1.05844	0.567914	-1.86373	0.0623591	0.504591	N.S.	N.S.
SDR42E2	1.21115	1.43387	21.6757	-0.781281	0.47555	-1.6429	0.100404	0.603519	N.S.	N.S.		MIR646HG	1.594	1.73867	44.8982	-0.471646	0.252936	-1.86468	0.0622258	0.504591	N.S.	N.S.
TPM4	2.31331	2.39193	234.733	-0.267841	0.163016	-1.64304	0.100375	0.603519	N.S.	N.S.		MFSD10	1.25653	0.945092	12.3182	1.11843	0.60041	1.86277	0.0624943	0.505051	N.S.	N.S.
MCMBP	1.32042	1.17958	17.5706	0.482399	0.294107	1.64022	0.10096	0.605761	N.S.	N.S.		ARHGEF7	1.66471	1.49662	37.267	0.575878	0.309123	1.86294	0.0624705	0.505051	N.S.	N.S.
RP11-296O14.3	1.75123	1.63658	50.5359	0.379576	0.231555	1.63925	0.101162	0.606066	N.S.	N.S.		REV1	1.80536	1.93908	72.5707	-0.446513	0.23985	-1.86163	0.0626552	0.5054	N.S.	N.S.
YLPM1	2.11682	2.03103	122.226	0.277861	0.169503	1.63927	0.101156	0.606066	N.S.	N.S.		RAB21	1.96951	1.87451	81.6772	0.312665	0.167941	1.86175	0.062638	0.5054	N.S.	N.S.
MRFAP1L1	1.57875	1.37452	30.8016	0.683914	0.417328	1.63879	0.101256	0.606177	N.S.	N.S.		RBM38	1.67723	1.83008	55.1958	-0.486945	0.261515	-1.86201	0.0626014	0.5054	N.S.	N.S.
TNFAIP2	1.55634	1.71511	44.9112	-0.551177	0.336481	-1.63806	0.101409	0.606637	N.S.	N.S.		MIR222HG	1.06006	1.29109	14.13	-0.776375	0.417755	-1.85844	0.063106	0.507765	N.S.	N.S.
DCTN4	1.83337	1.9245	78.255	-0.307366	0.187705	-1.63749	0.101527	0.606892	N.S.	N.S.		DDX60	1.46928	1.25981	22.5156	0.697655	0.375774	1.85658	0.0633711	0.508627	N.S.	N.S.
CSF3R	2.1902	2.27737	178.625	-0.298875	0.182566	-1.63708	0.101614	0.606959	N.S.	N.S.		AOAH	2.73009	2.64957	482.072	0.269049	0.144902	1.85677	0.0633442	0.508627	N.S.	N.S.
RAB32	1.32242	1.09237	16.2241	0.800208	0.489057	1.63623	0.101792	0.607184	N.S.	N.S.		CPSF7	1.79327	1.89029	67.2953	-0.320478	0.172552	-1.85729	0.0632698	0.508627	N.S.	N.S.
CFL1	2.22179	2.33591	198.845	-0.38215	0.233563	-1.63617	0.101803	0.607184	N.S.	N.S.		ZC3H8	1.50804	1.34727	25.8155	0.541542	0.292873	1.84907	0.0644478	0.508743	N.S.	N.S.
SNRNP48	1.24193	1.04556	13.6164	0.699858	0.427935	1.63543	0.101958	0.607657	N.S.	N.S.		SLC25A20	1.27539	1.03753	13.6979	0.86279	0.464897	1.85587	0.0634715	0.508743	N.S.	N.S.
GLMN	1.57006	1.45311	32.9043	0.369312	0.225893	1.6349	0.10207	0.607871	N.S.	N.S.		ATP6V1A	1.98448	1.88284	83.939	0.343999	0.185844	1.851	0.0641692	0.508743	N.S.	N.S.
FNBP1	2.76418	2.806	634.44	-0.14721	0.0900939	-1.63396	0.102266	0.608587	N.S.	N.S.		PARL	2.04759	1.96429	99.0737	0.281598	0.15187	1.85421	0.0637096	0.508743	N.S.	N.S.
XYLT1	2.2772	2.21565	182.293	0.197802	0.121086	1.63357	0.102349	0.608629	N.S.	N.S.		CDK7	1.85735	1.75673	62.5037	0.339653	0.183142	1.85459	0.0636543	0.508743	N.S.	N.S.
RAP2C	0.866236	1.06793	8.90625	-0.751597	0.46042	-1.63242	0.102592	0.609169	N.S.	N.S.		PSMG4	1.23993	0.974216	12.26	0.953005	0.514738	1.85144	0.0641069	0.508743	N.S.	N.S.
NEK9	1.73499	1.61722	48.5652	0.399911	0.244976	1.63245	0.102585	0.609169	N.S.	N.S.		CD83	2.60324	2.73588	460.365	-0.440605	0.238289	-1.84904	0.0644525	0.508743	N.S.	N.S.
USP24	1.92823	1.82364	77.2096	0.341994	0.209695	1.63091	0.10291	0.60925	N.S.	N.S.		CMTR1	1.59755	1.74523	45.4112	-0.50433	0.272526	-1.85057	0.0642309	0.508743	N.S.	N.S.
HK2	1.15405	1.37643	18.8718	-0.782113	0.479254	-1.63194	0.102693	0.60925	N.S.	N.S.		CPSF4	1.20612	0.947842	11.3033	0.895281	0.484044	1.84959	0.0643734	0.508743	N.S.	N.S.
TNIK	2.35371	2.2893	216.739	0.207691	0.127315	1.63132	0.102823	0.60925	N.S.	N.S.		PDCL	1.33708	1.53298	26.2043	-0.66754	0.360411	-1.85216	0.0640022	0.508743	N.S.	N.S.
PLA2G6	1.33106	1.13898	17.1757	0.639235	0.391865	1.63126	0.102834	0.60925	N.S.	N.S.		SURF1	1.67187	1.5199	38.4876	0.514475	0.277923	1.85114	0.0641487	0.508743	N.S.	N.S.
AC004980.7	1.70709	1.57024	44.4935	0.44693	0.27438	1.62887	0.10334	0.611347	N.S.	N.S.		FAM157B	1.51927	1.3231	25.6499	0.657764	0.355174	1.85195	0.064033	0.508743	N.S.	N.S.
PIBF1	2.12057	2.03528	123.472	0.281928	0.173232	1.62746	0.10364	0.612668	N.S.	N.S.		PSMD13	1.51322	1.27798	24.4827	0.818529	0.442153	1.85124	0.0641357	0.508743	N.S.	N.S.
RP11-81H14.2	1.55595	1.40354	30.6972	0.511549	0.314432	1.6269	0.103758	0.612917	N.S.	N.S.		ZDHHC24	1.13737	1.33645	16.2673	-0.676085	0.365695	-1.84877	0.0644913	0.508743	N.S.	N.S.
MDS2	1.14682	0.917826	10.4481	0.80737	0.496412	1.62641	0.103863	0.61308	N.S.	N.S.		FOXM1	1.12547	0.778558	8.59967	1.27526	0.688432	1.85241	0.0639664	0.508743	N.S.	N.S.
RP4-798A10.2	0.884441	1.12106	9.87454	-0.845599	0.520602	-1.62427	0.104318	0.614862	N.S.	N.S.		RP11-493L12.4	1.15726	0.87672	9.81407	0.983515	0.531495	1.85047	0.0642462	0.508743	N.S.	N.S.
ATG16L1	1.80711	1.71311	58.9551	0.308427	0.189938	1.62383	0.104412	0.614862	N.S.	N.S.		GALNT6	1.65533	1.53559	38.1121	0.397076	0.214607	1.85025	0.0642774	0.508743	N.S.	N.S.
ATG12	1.62422	1.7245	48.4763	-0.331356	0.20425	-1.62231	0.104737	0.614862	N.S.	N.S.		OAS2	1.36229	1.17502	17.7375	0.63489	0.342244	1.85508	0.0635845	0.508743	N.S.	N.S.
ACTB	2.85312	2.94165	826.119	-0.296662	0.182716	-1.62362	0.104456	0.614862	N.S.	N.S.		PPP1R3E	0.931088	0.658019	5.48788	1.06564	0.575644	1.85121	0.0641388	0.508743	N.S.	N.S.
FAM102A	1.78156	1.63359	52.3178	0.488803	0.301385	1.62186	0.104834	0.614862	N.S.	N.S.		PCK2	1.31711	1.07378	15.0836	0.8591	0.463263	1.85445	0.0636743	0.508743	N.S.	N.S.
LINC00944	1.13494	0.945267	10.5458	0.683001	0.420825	1.623	0.104588	0.614862	N.S.	N.S.		MVD	1.2986	1.08802	14.8623	0.767871	0.414422	1.85287	0.0639011	0.508743	N.S.	N.S.
SECTM1	1.05517	1.27058	14.6527	-0.788835	0.486353	-1.62194	0.104816	0.614862	N.S.	N.S.		2023-09-09	2.38277	2.27253	209.782	0.373083	0.201514	1.8514	0.0641123	0.508743	N.S.	N.S.
FAM83D	1.42208	1.25094	21.8602	0.569376	0.351085	1.62176	0.104855	0.614862	N.S.	N.S.		TBC1D20	1.28378	1.05464	14.0972	0.839663	0.453351	1.85212	0.0640079	0.508743	N.S.	N.S.
ZNF430	1.97	1.87876	86.4911	0.297083	0.183053	1.62293	0.104603	0.614862	N.S.	N.S.		VAPB	1.59777	1.46352	32.7994	0.455028	0.245243	1.85541	0.0635371	0.508743	N.S.	N.S.
SPRED2	1.26102	1.46285	23.7666	-0.720374	0.444425	-1.62091	0.105036	0.615293	N.S.	N.S.		POP4	1.00552	0.708522	6.548	1.11005	0.599802	1.8507	0.0642128	0.508743	N.S.	N.S.
SLC29A3	1.1647	1.37158	18.9409	-0.72281	0.445986	-1.6207	0.105082	0.615293	N.S.	N.S.		PQLC3	1.40249	1.1691	18.7716	0.855811	0.463051	1.8482	0.0645735	0.509079	N.S.	N.S.
SEC24B	2.10506	2.15796	140.082	-0.178849	0.110601	-1.61706	0.105866	0.615574	N.S.	N.S.		DHX38	1.321	1.5425	26.1922	-0.747644	0.404699	-1.84741	0.0646881	0.509671	N.S.	N.S.
2023-03-06	2.26551	2.3351	207.669	-0.236723	0.146336	-1.61767	0.105733	0.615574	N.S.	N.S.		DDOST	1.45219	1.28067	22.3987	0.615565	0.333529	1.84561	0.0649485	0.510042	N.S.	N.S.
SGTB	1.60418	1.46508	34.8573	0.443223	0.273628	1.6198	0.105275	0.615574	N.S.	N.S.		TSSC4	0.930434	0.616598	5.28879	1.25407	0.67923	1.84631	0.0648479	0.510042	N.S.	N.S.
NDFIP1	2.37863	2.45075	270.599	-0.24773	0.152969	-1.61948	0.105344	0.615574	N.S.	N.S.		RP11-333E1.1	1.40258	1.55677	28.9121	-0.542835	0.294079	-1.84589	0.0649088	0.510042	N.S.	N.S.
YIPF5	1.20205	1.34695	18.873	-0.511089	0.31576	-1.6186	0.105533	0.615574	N.S.	N.S.		RP13-104F24.2	1.58502	1.43845	31.4327	0.501446	0.27152	1.84681	0.064775	0.510042	N.S.	N.S.
COX19	1.75793	1.83534	64.4495	-0.273351	0.169008	-1.61738	0.105796	0.615574	N.S.	N.S.		MFSD11	2.13222	2.04283	119.745	0.294522	0.159594	1.84545	0.0649728	0.510042	N.S.	N.S.
RABGAP1	2.07328	2.00094	112.241	0.233454	0.144361	1.61716	0.105843	0.615574	N.S.	N.S.		SIN3B	1.26838	1.45209	21.8707	-0.587994	0.31849	-1.84619	0.0648642	0.510042	N.S.	N.S.
GTF2H1	1.22084	1.36905	19.8539	-0.509843	0.315458	-1.6162	0.106051	0.615574	N.S.	N.S.		ATP1A1	2.10472	2.01938	112.889	0.301394	0.163421	1.84428	0.0651422	0.511061	N.S.	N.S.
RPP30	1.19042	1.02438	12.3988	0.619927	0.383448	1.61672	0.105939	0.615574	N.S.	N.S.		TMEM59	1.8359	1.74025	59.7362	0.324124	0.176052	1.84107	0.0656118	0.511629	N.S.	N.S.
ZNHIT3	1.21091	1.33507	18.7247	-0.444853	0.27499	-1.61771	0.105726	0.615574	N.S.	N.S.		DUSP23	1.06103	0.65305	6.9341	1.57825	0.856689	1.84227	0.0654355	0.511629	N.S.	N.S.
RBM39	2.71027	2.76416	568.277	-0.186649	0.115355	-1.61804	0.105653	0.615574	N.S.	N.S.		RBBP5	1.73171	1.57795	44.1834	0.522127	0.283404	1.84234	0.0654251	0.511629	N.S.	N.S.
TNFRSF13C	0.907728	1.14269	10.4259	-0.843351	0.52179	-1.61626	0.106037	0.615574	N.S.	N.S.		TATDN3	1.57735	1.70924	42.4178	-0.443589	0.240905	-1.84134	0.0655715	0.511629	N.S.	N.S.
UBE2D3	2.26944	2.34216	210.314	-0.253113	0.156756	-1.6147	0.106377	0.615925	N.S.	N.S.		HPS1	1.90313	1.77867	67.9476	0.419685	0.227813	1.84224	0.0654405	0.511629	N.S.	N.S.
GINM1	1.51447	1.63522	38.581	-0.423142	0.261971	-1.61522	0.106263	0.615925	N.S.	N.S.		CEP152	1.42544	1.24632	20.8138	0.59689	0.3241	1.84168	0.0655213	0.511629	N.S.	N.S.
FAM192A	1.89203	1.7885	71.2161	0.328175	0.203267	1.6145	0.106419	0.615925	N.S.	N.S.		SAP30BP	2.15958	2.26235	158.875	-0.332874	0.180844	-1.84067	0.0656694	0.511769	N.S.	N.S.
SCO1	1.41738	1.26726	22.0068	0.531095	0.328824	1.61513	0.106282	0.615925	N.S.	N.S.		LZIC	1.63022	1.77726	49.0061	-0.48115	0.261606	-1.83922	0.065883	0.512812	N.S.	N.S.
PARP8	2.47555	2.40164	284.233	0.239597	0.148507	1.61336	0.106665	0.616752	N.S.	N.S.		MCM3AP-AS1	1.02506	0.747382	7.01072	1.03289	0.561577	1.83926	0.0658768	0.512812	N.S.	N.S.
SHARPIN	1.71059	1.58633	45.4494	0.419942	0.260442	1.61242	0.10687	0.616752	N.S.	N.S.		MRPL40	0.927236	0.607926	5.21319	1.2485	0.679185	1.83823	0.0660285	0.513015	N.S.	N.S.
PLXDC2	2.47734	2.54797	339.39	-0.243091	0.150722	-1.61284	0.106779	0.616752	N.S.	N.S.		RNF187	1.85804	1.69758	59.1238	0.544896	0.296835	1.83569	0.0664041	0.514103	N.S.	N.S.
USP3	2.54754	2.5934	386.71	-0.16051	0.0995367	-1.61257	0.106838	0.616752	N.S.	N.S.		CAMK1	1.02143	0.703468	6.72252	1.21586	0.662524	1.83519	0.0664769	0.514103	N.S.	N.S.
HIPK3	2.19815	2.26794	177.791	-0.238597	0.148088	-1.61118	0.10714	0.617865	N.S.	N.S.		ELF2	2.48016	2.54171	316.839	-0.202777	0.110537	-1.83448	0.0665834	0.514103	N.S.	N.S.
PSMD12	1.88331	1.98505	89.2936	-0.359183	0.222982	-1.61082	0.107219	0.617879	N.S.	N.S.		ZC3HC1	1.51726	1.66883	37.8325	-0.501862	0.273577	-1.83444	0.066588	0.514103	N.S.	N.S.
MTHFR	1.72054	1.83028	61.6844	-0.3821	0.23826	-1.60371	0.108777	0.618254	N.S.	N.S.		ZFPM2	0.811449	1.13615	8.78906	-1.19985	0.65316	-1.83699	0.0662121	0.514103	N.S.	N.S.
TNFRSF8	1.27705	1.06427	14.7264	0.759182	0.472197	1.60777	0.107887	0.618254	N.S.	N.S.		ARHGAP9	1.31755	1.08619	15.2813	0.81254	0.442719	1.83534	0.0664553	0.514103	N.S.	N.S.
PRPF38A	1.44724	1.32041	24.2591	0.426218	0.264849	1.60929	0.107554	0.618254	N.S.	N.S.		FUS	2.00164	1.87567	85.3695	0.433513	0.236214	1.83525	0.0664684	0.514103	N.S.	N.S.
ST6GALNAC3	1.78634	1.89409	71.6972	-0.370209	0.23013	-1.6087	0.107682	0.618254	N.S.	N.S.		QTRT1	1.10025	0.850243	8.72844	0.91488	0.498667	1.83465	0.0665574	0.514103	N.S.	N.S.
ADD2	0.87442	1.15519	10.4189	-1.05625	0.659296	-1.60209	0.109135	0.618254	N.S.	N.S.		WRB	1.32767	1.11336	15.9099	0.74899	0.407892	1.83625	0.0663213	0.514103	N.S.	N.S.
EIF2AK3	1.9043	2.0061	93.747	-0.353408	0.220545	-1.60243	0.10906	0.618254	N.S.	N.S.		GRK3	2.05846	2.15467	124.61	-0.315575	0.17211	-1.83357	0.0667185	0.514651	N.S.	N.S.
PPP4R2	1.60263	1.70888	46.5406	-0.370601	0.231085	-1.60374	0.108772	0.618254	N.S.	N.S.		AC007879.5	1.45927	1.61638	33.2362	-0.525033	0.286438	-1.83297	0.0668067	0.515023	N.S.	N.S.
SNX4	1.75241	1.85968	66.1734	-0.360062	0.224313	-1.60518	0.108454	0.618254	N.S.	N.S.		CDKN1A	1.72108	1.54355	42.1676	0.606887	0.331195	1.83242	0.0668891	0.515326	N.S.	N.S.
ATP6V0E1	2.04584	1.95904	103.792	0.28265	0.17584	1.60742	0.107961	0.618254	N.S.	N.S.		BCL7A	1.90574	1.78282	68.4287	0.402771	0.219875	1.83182	0.0669787	0.515326	N.S.	N.S.
RGL2	1.18416	0.977546	11.681	0.730329	0.455491	1.60339	0.108849	0.618254	N.S.	N.S.		UROS	1.25311	1.03626	13.218	0.762511	0.416387	1.83125	0.0670627	0.515455	N.S.	N.S.
CTPS2	1.12101	0.93624	10.2297	0.686991	0.42736	1.60752	0.10794	0.618254	N.S.	N.S.		CLTB	1.80216	1.93607	72.1229	-0.430215	0.235022	-1.83053	0.0671702	0.515973	N.S.	N.S.
TBC1D31	1.25921	1.11644	15.0786	0.516908	0.322577	1.60243	0.10906	0.618254	N.S.	N.S.		DCUN1D1	1.17051	1.38117	17.9126	-0.737736	0.403154	-1.82991	0.0672633	0.516222	N.S.	N.S.
MEGF9	1.92096	1.82583	76.8217	0.309218	0.192891	1.60307	0.108918	0.618254	N.S.	N.S.		ASB1	0.953177	0.660331	5.72684	1.1616	0.635402	1.82814	0.0675292	0.516343	N.S.	N.S.
FNBP4	2.47114	2.40236	282.998	0.219205	0.136641	1.60424	0.108661	0.618254	N.S.	N.S.		GPX1	2.11788	1.97267	109.787	0.491781	0.268892	1.82892	0.0674116	0.516343	N.S.	N.S.
PDE2A	1.18277	1.36688	19.1122	-0.646384	0.402513	-1.60587	0.108302	0.618254	N.S.	N.S.		SOBP	0.63379	1.01282	6.08281	-1.47847	0.808524	-1.82861	0.0674582	0.516343	N.S.	N.S.
PPP3CB	2.06071	1.97568	107.572	0.266737	0.16581	1.60869	0.107685	0.618254	N.S.	N.S.		GPR65	1.12907	0.865286	9.29711	0.94132	0.514842	1.82837	0.0674947	0.516343	N.S.	N.S.
APOLD1	1.64678	1.50598	38.4467	0.477248	0.296979	1.60701	0.108052	0.618254	N.S.	N.S.		PSMA4	1.41435	1.23498	20.275	0.611494	0.334503	1.82807	0.067539	0.516343	N.S.	N.S.
PPP1R12A	2.42871	2.37184	259.892	0.181641	0.112996	1.6075	0.107944	0.618254	N.S.	N.S.		SIGLEC1	1.09486	1.34633	15.852	-0.864506	0.472658	-1.82903	0.0673951	0.516343	N.S.	N.S.
ZNF592	1.5601	1.41531	31.1732	0.492466	0.306887	1.60472	0.108556	0.618254	N.S.	N.S.		KRCC1	1.48006	1.63001	34.5447	-0.521203	0.28528	-1.82699	0.0677016	0.516576	N.S.	N.S.
ACAP1	1.98602	1.89342	89.5353	0.302518	0.18851	1.60479	0.108541	0.618254	N.S.	N.S.		TRIP12	2.19602	2.27531	167.935	-0.259738	0.142295	-1.82535	0.0679482	0.516576	N.S.	N.S.
NCOR1	2.46198	2.39287	276.837	0.220099	0.137012	1.60642	0.108181	0.618254	N.S.	N.S.		STAB1	1.38192	1.15355	17.9517	0.791915	0.433964	1.82484	0.0680253	0.516576	N.S.	N.S.
ACOT8	1.21571	1.02987	12.9872	0.678821	0.423343	1.60348	0.108829	0.618254	N.S.	N.S.		YTHDC1	2.31173	2.42364	228.574	-0.369196	0.202138	-1.82646	0.0677812	0.516576	N.S.	N.S.
CEP89	1.19934	0.98287	12.0551	0.784959	0.488345	1.60739	0.10797	0.618254	N.S.	N.S.		CSF1R	1.8447	1.71082	58.7368	0.464274	0.254106	1.82709	0.0676863	0.516576	N.S.	N.S.
MT-ND6	2.08523	1.95775	108.812	0.418977	0.261012	1.6052	0.10845	0.618254	N.S.	N.S.		MAML1	2.1617	2.23972	154.85	-0.260325	0.142609	-1.82545	0.0679334	0.516576	N.S.	N.S.
CYTIP	1.86239	1.93603	81.7977	-0.259211	0.162119	-1.59889	0.109844	0.618338	N.S.	N.S.		MED12	1.13486	1.3315	16.109	-0.69891	0.382985	-1.8249	0.068016	0.516576	N.S.	N.S.
DNAJC10	1.08747	1.24966	14.5994	-0.558324	0.349134	-1.59917	0.109783	0.618338	N.S.	N.S.		FANCI	1.49371	1.32574	24.7766	0.558803	0.306338	1.82414	0.068131	0.516576	N.S.	N.S.
TMEM175	1.10253	1.26423	15.1603	-0.571068	0.357148	-1.59897	0.109828	0.618338	N.S.	N.S.		APMAP	1.5826	1.40767	30.4905	0.629636	0.344806	1.82606	0.0678416	0.516576	N.S.	N.S.
MOB1B	0.972544	1.156	11.3717	-0.666966	0.417065	-1.59919	0.109779	0.618338	N.S.	N.S.		RGS19	1.27273	1.01911	13.4336	0.882017	0.483499	1.82424	0.0681162	0.516576	N.S.	N.S.
FAM160B1	1.42125	1.28306	22.5246	0.469099	0.292987	1.60109	0.109357	0.618338	N.S.	N.S.		AC084219.2	1.13865	0.867189	9.45061	1.00719	0.55187	1.82505	0.0679936	0.516576	N.S.	N.S.
DDIT3	1.21196	1.36718	19.6215	-0.535523	0.334615	-1.60042	0.109506	0.618338	N.S.	N.S.		MT-ND4	3.4876	3.31057	2516.98	0.592447	0.324757	1.82428	0.0681104	0.516576	N.S.	N.S.
TCHP	1.54366	1.42704	30.9026	0.389124	0.243112	1.6006	0.109466	0.618338	N.S.	N.S.		TNS1	0.602395	0.927783	5.06392	-1.28601	0.705334	-1.82326	0.0682634	0.517276	N.S.	N.S.
PNP	0.927435	1.10442	10.0228	-0.653128	0.408326	-1.59952	0.109704	0.618338	N.S.	N.S.		DBI	1.54402	1.3727	27.8825	0.59271	0.325189	1.82266	0.0683547	0.517663	N.S.	N.S.
MIATNB	1.75078	1.63604	50.4766	0.371769	0.232227	1.60089	0.109402	0.618338	N.S.	N.S.		ANAPC13	0.932204	0.661187	5.51366	1.04398	0.572995	1.82197	0.0684599	0.518155	N.S.	N.S.
RANBP3	1.21971	1.36587	19.7288	-0.512657	0.320851	-1.5978	0.110086	0.619265	N.S.	N.S.		RP3-395M20.12	1.22718	0.965346	11.897	0.982012	0.539649	1.81972	0.0688012	0.518264	N.S.	N.S.
SACM1L	1.75538	1.65518	51.8123	0.353258	0.221243	1.5967	0.110333	0.61978	N.S.	N.S.		SNRPG	1.40937	1.55818	29.154	-0.507741	0.279122	-1.81906	0.0689021	0.518264	N.S.	N.S.
RN7SL1	1.13827	0.887384	9.99327	0.938004	0.587347	1.59702	0.110261	0.61978	N.S.	N.S.		TNIK	2.35532	2.27368	202.672	0.274254	0.150747	1.8193	0.0688662	0.518264	N.S.	N.S.
HBA2	3.3512	3.49578	2808.66	-0.480874	0.30128	-1.5961	0.110466	0.620098	N.S.	N.S.		DIAPH1	2.58538	2.52833	353.618	0.188398	0.103576	1.81894	0.0689206	0.518264	N.S.	N.S.
CCDC142	1.11239	0.845939	9.2641	0.935135	0.587544	1.5916	0.111474	0.620482	N.S.	N.S.		NQO2	1.51946	1.32034	25.6135	0.69709	0.382975	1.8202	0.0687288	0.518264	N.S.	N.S.
ANKRD36	1.58821	1.45691	33.7135	0.445561	0.279647	1.5933	0.111094	0.620482	N.S.	N.S.		PIK3CG	1.57015	1.44765	31.084	0.443644	0.243864	1.81923	0.0688763	0.518264	N.S.	N.S.
MTERF4	1.71567	1.60515	46.6879	0.372093	0.23393	1.59062	0.111696	0.620482	N.S.	N.S.		SARAF	2.29041	2.41501	221.136	-0.409967	0.225117	-1.82113	0.0685872	0.518264	N.S.	N.S.
SEC13	1.53475	1.41583	30.1434	0.416814	0.261889	1.59157	0.111482	0.620482	N.S.	N.S.		RNH1	1.83468	1.70439	57.5401	0.450954	0.247873	1.8193	0.0688664	0.518264	N.S.	N.S.
SYNCRIP	1.91609	1.80599	74.5596	0.361341	0.226936	1.59226	0.111327	0.620482	N.S.	N.S.		DHX32	1.46715	1.30887	23.4619	0.529316	0.29078	1.82033	0.0687082	0.518264	N.S.	N.S.
SOD2	1.73471	1.85124	64.2696	-0.400496	0.251334	-1.59348	0.111053	0.620482	N.S.	N.S.		GPSM2	1.1146	0.787955	8.49142	1.18685	0.6528	1.8181	0.0690494	0.518655	N.S.	N.S.
RAD23B	1.86688	1.77975	68.3483	0.280861	0.176206	1.59394	0.11095	0.620482	N.S.	N.S.		GTF3C1	1.50984	1.67449	37.7956	-0.557154	0.306513	-1.81772	0.0691076	0.51879	N.S.	N.S.
RDX	1.57002	1.45093	32.7209	0.398821	0.250677	1.59098	0.111615	0.620482	N.S.	N.S.		ANGEL2	1.43968	1.62914	33.1858	-0.63001	0.346715	-1.81708	0.0692047	0.518914	N.S.	N.S.
TFAM	0.935594	1.12686	10.4348	-0.683986	0.428862	-1.59489	0.110738	0.620482	N.S.	N.S.		NLRP2	1.11387	1.35058	16.2651	-0.80237	0.441555	-1.81715	0.0691946	0.518914	N.S.	N.S.
STUB1	1.49418	1.32069	25.9106	0.595565	0.373353	1.59518	0.110673	0.620482	N.S.	N.S.		TFE3	1.57738	1.74438	44.4043	-0.565745	0.311447	-1.81651	0.0692927	0.519272	N.S.	N.S.
TRPV2	1.3667	1.20132	19.1576	0.584	0.367136	1.59069	0.111679	0.620482	N.S.	N.S.		MRPS27	1.41697	1.58391	30.4428	-0.563993	0.310703	-1.81521	0.069491	0.520263	N.S.	N.S.
CSNK1D	2.16587	2.24582	167.284	-0.271722	0.170702	-1.59179	0.111432	0.620482	N.S.	N.S.		MRPL42	1.08006	1.25069	13.5605	-0.627131	0.345504	-1.81512	0.0695057	0.520263	N.S.	N.S.
RBBP8	1.14501	1.32425	17.3111	-0.660285	0.414432	-1.59323	0.111109	0.620482	N.S.	N.S.		DDX55	1.0524	1.25439	13.2663	-0.676295	0.372725	-1.81446	0.0696072	0.520659	N.S.	N.S.
CHD6	2.18182	2.08596	140.653	0.308225	0.193611	1.59198	0.111389	0.620482	N.S.	N.S.		TMCO4	1.65753	1.77624	50.3273	-0.40426	0.222951	-1.81323	0.0697971	0.520821	N.S.	N.S.
ERCC2	1.18021	0.977125	11.625	0.724113	0.45502	1.59139	0.111522	0.620482	N.S.	N.S.		GCLM	1.7539	1.59621	46.4415	0.545622	0.300886	1.81338	0.0697725	0.520821	N.S.	N.S.
DNMT3A	1.83613	1.73462	62.5469	0.336286	0.211562	1.58954	0.111939	0.620542	N.S.	N.S.		BEX2	1.37771	1.17743	18.1958	0.733831	0.404748	1.81306	0.0698228	0.520821	N.S.	N.S.
ACLY	1.56392	1.43196	31.8566	0.45538	0.286476	1.58959	0.111927	0.620542	N.S.	N.S.		FBXO21	1.87706	1.98185	82.6729	-0.354259	0.195365	-1.81332	0.0697821	0.520821	N.S.	N.S.
CEACAM21	1.28071	1.14072	15.9541	0.497869	0.31312	1.59003	0.111829	0.620542	N.S.	N.S.		ADHFE1	0.820917	1.09245	8.25544	-1.015	0.560046	-1.81235	0.0699319	0.521057	N.S.	N.S.
NUP43	1.13659	0.917288	10.2871	0.775964	0.4883	1.58911	0.112034	0.620641	N.S.	N.S.		LINC01524	0.65142	0.931851	5.34561	-1.11954	0.617859	-1.81196	0.0699921	0.521178	N.S.	N.S.
LDLRAP1	1.71405	1.57767	45.1637	0.470089	0.296088	1.58767	0.112362	0.622024	N.S.	N.S.		SPEN	2.12554	2.19898	141.517	-0.24938	0.137723	-1.81074	0.0701814	0.521414	N.S.	N.S.
SIGLEC9	1.21959	1.03684	13.1584	0.630157	0.39704	1.58714	0.112482	0.622259	N.S.	N.S.		MKRN1	1.57894	1.73634	43.998	-0.543515	0.30018	-1.81063	0.0701978	0.521414	N.S.	N.S.
WDR41	1.39473	1.21794	20.3387	0.580045	0.365726	1.58601	0.112737	0.622383	N.S.	N.S.		WBP2	1.53216	1.37122	27.3852	0.572099	0.315866	1.81121	0.0701083	0.521414	N.S.	N.S.
ADGRG1	1.34782	1.16733	17.9928	0.626701	0.395134	1.58605	0.112728	0.622383	N.S.	N.S.		C18orf8	1.97691	2.06424	101.92	-0.293834	0.162299	-1.81045	0.0702262	0.521414	N.S.	N.S.
NFAT5	2.36932	2.43136	261.702	-0.222328	0.140151	-1.58634	0.112662	0.622383	N.S.	N.S.		STRN	1.97751	2.08365	104.667	-0.339864	0.187976	-1.80802	0.070604	0.521514	N.S.	N.S.
CHD1	2.23768	2.31354	196.379	-0.266846	0.168311	-1.58543	0.112869	0.622543	N.S.	N.S.		AC072062.1	0.644586	0.904064	5.05599	-0.995618	0.550507	-1.80855	0.0705213	0.521514	N.S.	N.S.
C6orf106	2.00404	2.07391	113.343	-0.239069	0.150846	-1.58486	0.112999	0.622543	N.S.	N.S.		KIAA1958	1.40107	1.55987	29.0191	-0.508913	0.281391	-1.80856	0.0705194	0.521514	N.S.	N.S.
KIN	1.21425	1.03961	13.0706	0.618162	0.390037	1.58488	0.112993	0.622543	N.S.	N.S.		NELFCD	1.29324	1.10991	15.0536	0.670029	0.370551	1.8082	0.0705758	0.521514	N.S.	N.S.
WDFY2	2.10156	2.16522	140.831	-0.218183	0.13774	-1.58402	0.113189	0.623162	N.S.	N.S.		TMEM147	1.62153	1.42985	32.9268	0.651154	0.360115	1.80818	0.070578	0.521514	N.S.	N.S.
DIP2B	2.27949	2.21637	182.903	0.203525	0.128536	1.5834	0.11333	0.623511	N.S.	N.S.		RP1-153P14.8	1.60165	1.43411	32.12	0.59504	0.329753	1.8045	0.0711524	0.524063	N.S.	N.S.
SLAIN1	1.17142	0.952281	11.1835	0.807292	0.510135	1.5825	0.113534	0.624206	N.S.	N.S.		AGTPBP1	2.5833	2.50605	344.596	0.25529	0.141462	1.80465	0.0711294	0.524063	N.S.	N.S.
RSRP1	2.29724	2.23441	190.632	0.203858	0.129031	1.57992	0.114125	0.625318	N.S.	N.S.		PDXDC2P	2.00152	2.11458	111.536	-0.373005	0.206687	-1.80469	0.0711237	0.524063	N.S.	N.S.
NUCKS1	2.50831	2.43589	307.18	0.229249	0.145383	1.57685	0.114829	0.625318	N.S.	N.S.		KARS	1.8182	1.70048	56.0182	0.391765	0.217155	1.80408	0.0712188	0.524252	N.S.	N.S.
NBEAL1	1.57657	1.43087	32.4036	0.483887	0.306323	1.57966	0.114185	0.625318	N.S.	N.S.		PSMD6-AS2	1.04643	0.828427	7.84092	0.830185	0.460686	1.80206	0.0715352	0.524945	N.S.	N.S.
RPL23AP42	1.3963	1.64941	35.4637	-0.879342	0.557239	-1.57803	0.114558	0.625318	N.S.	N.S.		CTC-484M2.1	0.8607	1.27964	11.7469	-1.51594	0.841192	-1.80213	0.0715251	0.524945	N.S.	N.S.
PAM	1.97531	1.88717	87.7334	0.289586	0.183529	1.57787	0.114595	0.625318	N.S.	N.S.		CBLL1	1.42181	1.29045	21.6127	0.476265	0.264264	1.80223	0.0715094	0.524945	N.S.	N.S.
ICK	1.15461	0.963256	11.0926	0.676844	0.428187	1.58072	0.113942	0.625318	N.S.	N.S.		LYPLA1	1.86576	1.96607	80.0019	-0.331181	0.183898	-1.80089	0.0717196	0.524945	N.S.	N.S.
SMIM8	1.34393	1.17598	18.1067	0.60415	0.383019	1.57734	0.114718	0.625318	N.S.	N.S.		DENND1A	2.47881	2.53922	315.464	-0.202692	0.112493	-1.80181	0.0715746	0.524945	N.S.	N.S.
LATS1	1.80156	1.69617	57.4667	0.344784	0.218567	1.57747	0.114687	0.625318	N.S.	N.S.		MALAT1	4.23708	4.37574	20004.2	-0.457072	0.253834	-1.80067	0.0717545	0.524945	N.S.	N.S.
PPIA	1.79716	1.88809	71.8837	-0.306652	0.194243	-1.5787	0.114405	0.625318	N.S.	N.S.		STRN3	2.1198	2.20997	142.509	-0.310638	0.172464	-1.80117	0.0716753	0.524945	N.S.	N.S.
PRPS2	1.11129	0.920981	9.92974	0.667389	0.422995	1.57777	0.114619	0.625318	N.S.	N.S.		RSL1D1	1.43216	1.59843	31.5292	-0.549874	0.305013	-1.80279	0.0714214	0.524945	N.S.	N.S.
GAPDH	2.38937	2.55755	315.805	-0.560114	0.354868	-1.57837	0.11448	0.625318	N.S.	N.S.		GPS1	1.45292	1.19434	20.8007	0.904048	0.501799	1.80161	0.0716062	0.524945	N.S.	N.S.
PSPC1	1.99234	2.05774	109.695	-0.239006	0.15155	-1.57708	0.114777	0.625318	N.S.	N.S.		KYNU	2.08682	2.18798	133.97	-0.326974	0.18173	-1.79923	0.0719818	0.525663	N.S.	N.S.
ERCC1	1.50946	1.64765	39.0368	-0.491255	0.310876	-1.58023	0.114054	0.625318	N.S.	N.S.		NUDT16L1	1.18634	0.936262	10.8608	0.908668	0.504889	1.79974	0.0719022	0.525663	N.S.	N.S.
FAM118A	1.75301	1.83898	64.4474	-0.305623	0.193467	-1.57971	0.114173	0.625318	N.S.	N.S.		DAP	1.62158	1.73556	46.007	-0.372573	0.207344	-1.79688	0.0723549	0.52584	N.S.	N.S.
RB1	2.21003	2.14498	155.375	0.209745	0.133048	1.57646	0.114921	0.625394	N.S.	N.S.		NUP153	2.28936	2.36201	206.717	-0.236242	0.131429	-1.79748	0.0722591	0.52584	N.S.	N.S.
ORC5	1.22885	1.05957	13.6181	0.590043	0.374913	1.57381	0.115531	0.627911	N.S.	N.S.		PHIP	2.3579	2.42369	240.19	-0.21436	0.119302	-1.79678	0.0723703	0.52584	N.S.	N.S.
DDX52	1.58377	1.66796	43.2154	-0.290207	0.184402	-1.57377	0.11554	0.627911	N.S.	N.S.		AKAP17A	1.67449	1.83005	54.9808	-0.523139	0.291122	-1.79697	0.0723399	0.52584	N.S.	N.S.
FCER1G	1.9004	2.05071	99.1176	-0.508464	0.323411	-1.57219	0.115906	0.628623	N.S.	N.S.		RNF219	1.24206	1.05431	13.2012	0.640347	0.356106	1.79819	0.0721464	0.52584	N.S.	N.S.
SUSD1	1.88236	1.77896	69.6094	0.337995	0.214952	1.57242	0.115853	0.628623	N.S.	N.S.		RNF138	1.74986	1.86527	62.2858	-0.37929	0.21089	-1.79852	0.0720943	0.52584	N.S.	N.S.
RAB8B	2.32509	2.39103	237.335	-0.229955	0.146228	-1.57257	0.115818	0.628623	N.S.	N.S.		DLGAP4-AS1	0.849311	1.07763	8.26765	-0.825992	0.459711	-1.79676	0.0723735	0.52584	N.S.	N.S.
AMY2B	1.25934	1.07815	14.5041	0.630348	0.401977	1.56812	0.116853	0.629542	N.S.	N.S.		B4GALT5	2.06678	2.18379	130.46	-0.380634	0.211787	-1.79725	0.0722961	0.52584	N.S.	N.S.
TTC7A	2.02712	2.11147	121.791	-0.285926	0.182383	-1.56772	0.116946	0.629542	N.S.	N.S.		RNF168	2.13421	2.20878	144.689	-0.229401	0.127695	-1.79648	0.0724181	0.525868	N.S.	N.S.
NKTR	2.38152	2.27519	220.449	0.34391	0.219013	1.57027	0.116352	0.629542	N.S.	N.S.		PPP2R2A	2.11463	2.18837	138.036	-0.243303	0.135499	-1.79561	0.0725562	0.526277	N.S.	N.S.
IKZF1	2.69165	2.62714	472.688	0.207686	0.132446	1.56808	0.116863	0.629542	N.S.	N.S.		WBP4	1.74316	1.63693	47.509	0.347928	0.193764	1.79562	0.0725542	0.526277	N.S.	N.S.
RP11-864N7.2	1.85094	2.12541	106.148	-0.928211	0.592447	-1.56674	0.117175	0.629542	N.S.	N.S.		TMEM87B	1.39071	1.5571	28.5696	-0.577764	0.321917	-1.79476	0.0726921	0.526379	N.S.	N.S.
SFMBT2	2.17383	2.08825	139.764	0.277863	0.177343	1.56681	0.11716	0.629542	N.S.	N.S.		PPM1M	1.31057	1.03967	14.5421	0.948379	0.52833	1.79505	0.0726455	0.526379	N.S.	N.S.
CHD8	2.04975	1.96719	105.22	0.260798	0.166401	1.56729	0.117048	0.629542	N.S.	N.S.		RAP2B	0.996207	0.758772	6.74774	0.892087	0.497226	1.79413	0.0727929	0.526379	N.S.	N.S.
SECISBP2L	1.89055	1.8086	72.5071	0.264395	0.168712	1.56714	0.117082	0.629542	N.S.	N.S.		REPS1	2.23913	2.17299	157.352	0.220756	0.123052	1.79401	0.0728118	0.526379	N.S.	N.S.
COPS2	1.30108	1.42024	23.0874	-0.403754	0.257539	-1.56774	0.116942	0.629542	N.S.	N.S.		ZC3H12D	1.41787	1.26024	20.881	0.54682	0.304702	1.79461	0.0727166	0.526379	N.S.	N.S.
NFATC2IP	2.11956	2.05371	125.849	0.209738	0.133579	1.57014	0.116382	0.629542	N.S.	N.S.		SIPA1	1.21228	0.976059	11.7466	0.896882	0.50001	1.79373	0.0728566	0.526381	N.S.	N.S.
WDR59	1.73365	1.63663	49.4583	0.313859	0.200039	1.56899	0.11665	0.629542	N.S.	N.S.		MVB12A	1.32611	1.08005	15.4335	0.902282	0.5033	1.79273	0.0730161	0.527238	N.S.	N.S.
MIB1	1.58156	1.47301	34.0503	0.366712	0.23401	1.56708	0.117097	0.629542	N.S.	N.S.		IFT46	0.914411	1.22024	11.0448	-1.09301	0.609893	-1.79214	0.0731104	0.527624	N.S.	N.S.
C19orf70	1.00092	1.20017	12.4805	-0.686757	0.438059	-1.56773	0.116945	0.629542	N.S.	N.S.		SEC13	1.65203	1.48081	36.0202	0.598497	0.334253	1.79055	0.0733655	0.52868	N.S.	N.S.
CARD8	1.7229	1.59686	46.6029	0.431321	0.274952	1.56871	0.116715	0.629542	N.S.	N.S.		NNT	1.74497	1.62451	47.0524	0.415179	0.231836	1.79083	0.0733203	0.52868	N.S.	N.S.
TATDN3	1.46871	1.33908	25.5222	0.444835	0.284299	1.56468	0.117659	0.630533	N.S.	N.S.		ZNF425	0.857373	1.08285	8.40689	-0.870778	0.486684	-1.7892	0.0735818	0.529838	N.S.	N.S.
DOCK10	2.75155	2.69142	545.963	0.19097	0.12211	1.56392	0.117836	0.630533	N.S.	N.S.		PRKACA	1.70999	1.57533	42.7448	0.467341	0.2614	1.78784	0.0738024	0.530833	N.S.	N.S.
ADAM28	1.79229	1.88194	71.0529	-0.306786	0.196205	-1.56361	0.11791	0.630533	N.S.	N.S.		ENOPH1	1.77173	1.63121	49.1151	0.475128	0.265811	1.78746	0.073863	0.530973	N.S.	N.S.
ZCCHC6	2.18653	2.11056	145.327	0.25307	0.161658	1.56546	0.117475	0.630533	N.S.	N.S.		GNE	1.64559	1.75048	48.0889	-0.361631	0.202411	-1.78662	0.0739994	0.53136	N.S.	N.S.
ARHGDIB	2.47479	2.55085	339.045	-0.254413	0.162604	-1.56462	0.117673	0.630533	N.S.	N.S.		GNS	1.66402	1.53689	38.6467	0.426528	0.238702	1.78686	0.0739597	0.53136	N.S.	N.S.
RP11-72M17.1	1.16208	0.965038	11.2049	0.66541	0.425522	1.56375	0.117876	0.630533	N.S.	N.S.		SPSB3	1.62057	1.41605	32.4852	0.705146	0.394995	1.7852	0.0742284	0.532115	N.S.	N.S.
DAZAP1	1.68459	1.78316	55.8326	-0.335683	0.214561	-1.56451	0.117698	0.630533	N.S.	N.S.		MIB2	0.936228	0.639103	5.44296	1.17323	0.657516	1.78434	0.0743679	0.532226	N.S.	N.S.
PRCP	1.31443	1.45067	24.4138	-0.469684	0.300502	-1.563	0.118053	0.630876	N.S.	N.S.		LEPROTL1	2.33661	2.26585	196.282	0.237716	0.133204	1.78461	0.0743247	0.532226	N.S.	N.S.
ZCCHC9	1.16109	0.995964	11.536	0.6029	0.385984	1.56198	0.118292	0.631529	N.S.	N.S.		IFNGR2	2.97686	3.25299	1327.47	-0.916679	0.513679	-1.78454	0.0743366	0.532226	N.S.	N.S.
DIP2A	2.08391	2.00535	114.288	0.259875	0.166393	1.56181	0.118333	0.631529	N.S.	N.S.		CARD16	1.45122	1.24694	21.6664	0.699993	0.392396	1.78389	0.0744408	0.532228	N.S.	N.S.
NOL9	1.87329	1.76077	67.4687	0.372481	0.238817	1.55969	0.118833	0.632094	N.S.	N.S.		CHAF1A	1.47616	1.62395	34.1111	-0.502722	0.281821	-1.78383	0.0744508	0.532228	N.S.	N.S.
SORL1	2.47596	2.41603	288.859	0.195647	0.125419	1.55995	0.118771	0.632094	N.S.	N.S.		MCTP1	1.99364	2.08801	107.005	-0.30198	0.169321	-1.78347	0.0745094	0.532352	N.S.	N.S.
ACTR6	1.45648	1.29952	24.0247	0.527346	0.337961	1.56037	0.118672	0.632094	N.S.	N.S.		HLA-DQA1	1.6218	1.86431	54.9256	-0.820221	0.460019	-1.78301	0.074584	0.532589	N.S.	N.S.
TPT1-AS1	1.69971	1.59397	45.1917	0.337741	0.216384	1.56084	0.118562	0.632094	N.S.	N.S.		LASP1	2.05806	1.94509	98.4697	0.376982	0.211475	1.78263	0.0746469	0.532743	N.S.	N.S.
SNF8	1.22985	1.37592	20.2119	-0.501638	0.3216	-1.55982	0.118803	0.632094	N.S.	N.S.		PLEKHA7	1.27651	1.66032	30.3286	-1.31874	0.739993	-1.78209	0.0747342	0.532759	N.S.	N.S.
NME7	1.39599	1.2242	20.3767	0.585734	0.375752	1.55883	0.119036	0.63254	N.S.	N.S.		METTL26	1.35953	1.07421	16.2082	1.00869	0.56609	1.78185	0.0747732	0.532759	N.S.	N.S.
THADA	2.20937	2.14143	154.563	0.216748	0.139263	1.55639	0.119615	0.63254	N.S.	N.S.		LINC01138	1.98874	1.89313	85.322	0.324174	0.181993	1.78124	0.0748728	0.532879	N.S.	N.S.
RP11-440L14.1	1.61166	1.4618	35.0632	0.510683	0.328032	1.55681	0.119516	0.63254	N.S.	N.S.		PDP1	0.974848	1.19652	11.2632	-0.800314	0.449257	-1.78142	0.0748444	0.532879	N.S.	N.S.
FAM172A	2.47985	2.4047	287.092	0.238801	0.153469	1.55602	0.119704	0.63254	N.S.	N.S.		NTAN1	1.60271	1.39686	30.9933	0.684395	0.38432	1.7808	0.0749455	0.533102	N.S.	N.S.
2023-03-03	1.73115	1.8174	61.1594	-0.290471	0.186659	-1.55616	0.119671	0.63254	N.S.	N.S.		RP11-68E19.2	0.770148	1.10335	8.00342	-1.25347	0.704033	-1.78041	0.075009	0.53326	N.S.	N.S.
GUSB	1.55277	1.41149	30.7955	0.46954	0.301353	1.55811	0.119208	0.63254	N.S.	N.S.		HIKESHI	1.01839	0.727916	6.82578	1.11416	0.625887	1.78014	0.0750538	0.533283	N.S.	N.S.
SLC25A43	1.29484	1.12048	15.9624	0.604832	0.389033	1.55471	0.120016	0.63254	N.S.	N.S.		ZNF121	1.44315	1.60341	32.0927	-0.523327	0.294083	-1.77952	0.0751543	0.533703	N.S.	N.S.
HPS5	1.60161	1.47045	34.9245	0.43101	0.277121	1.55531	0.119872	0.63254	N.S.	N.S.		NACA	2.06084	1.91372	95.9241	0.497477	0.279643	1.77897	0.0752451	0.534053	N.S.	N.S.
PCF11	1.98041	1.8962	89.1483	0.275994	0.177454	1.5553	0.119875	0.63254	N.S.	N.S.		LANCL2	1.6212	1.76152	47.5392	-0.476209	0.267785	-1.77833	0.0753503	0.534211	N.S.	N.S.
ECD	1.59544	1.69574	45.3896	-0.342715	0.220313	-1.55558	0.119807	0.63254	N.S.	N.S.		FIRRE	0.683153	1.00298	6.23333	-1.30195	0.7321	-1.77838	0.075342	0.534211	N.S.	N.S.
CALM1	2.47073	2.54948	336.968	-0.267609	0.172131	-1.55468	0.120022	0.63254	N.S.	N.S.		LMAN2	1.73026	1.56981	43.7332	0.54633	0.307491	1.77674	0.0756116	0.534887	N.S.	N.S.
KAT8	1.37407	1.51284	28.291	-0.481442	0.308948	-1.55833	0.119155	0.63254	N.S.	N.S.		PIM2	1.14141	0.897062	9.7708	0.926268	0.521294	1.77686	0.075591	0.534887	N.S.	N.S.
COIL	1.28671	1.11971	15.7386	0.591616	0.380175	1.55617	0.119668	0.63254	N.S.	N.S.		ACTR2	2.56834	2.51094	339.91	0.197531	0.11124	1.77571	0.0757804	0.535787	N.S.	N.S.
TMEM50B	1.29783	1.10459	15.8171	0.680368	0.436855	1.55742	0.119371	0.63254	N.S.	N.S.		RNF122	0.801631	1.04297	7.47981	-0.879969	0.49581	-1.77481	0.075929	0.535954	N.S.	N.S.
BTLA	0.936426	1.11884	10.3324	-0.67734	0.43614	-1.55303	0.120415	0.633014	N.S.	N.S.		SLC39A11	2.41063	2.47421	270.594	-0.210098	0.118346	-1.77529	0.0758501	0.535954	N.S.	N.S.
MVB12B	1.58644	1.43203	32.9234	0.526239	0.338857	1.55298	0.120428	0.633014	N.S.	N.S.		PEPD	1.17535	0.967428	11.0002	0.820903	0.462651	1.77434	0.0760062	0.536206	N.S.	N.S.
UBE2L6	1.75262	1.60758	49.2344	0.477293	0.307336	1.553	0.120423	0.633014	N.S.	N.S.		LMTK2	2.20244	2.10412	139.848	0.330548	0.186331	1.77398	0.0760662	0.536336	N.S.	N.S.
BORCS5	2.00812	2.08101	114.88	-0.257416	0.165737	-1.55316	0.120385	0.633014	N.S.	N.S.		PHYKPL	1.96013	1.8539	78.9466	0.361659	0.204057	1.77234	0.0763386	0.537326	N.S.	N.S.
MAP4K3	1.7955	1.91378	74.3174	-0.402713	0.259485	-1.55197	0.120669	0.63387	N.S.	N.S.		IDI1	1.17323	1.36132	17.4792	-0.62546	0.352859	-1.77255	0.0763032	0.537326	N.S.	N.S.
RBM47	2.57924	2.68274	448.995	-0.350387	0.225838	-1.5515	0.120783	0.634051	N.S.	N.S.		RP11-352M15.2	1.01819	0.727968	6.80541	1.0957	0.618296	1.77213	0.0763735	0.537326	N.S.	N.S.
TRIP4	1.77135	1.66645	53.5867	0.351754	0.226784	1.55105	0.120889	0.634193	N.S.	N.S.		TCF4	1.85958	1.95692	78.61	-0.338647	0.191065	-1.77242	0.0763249	0.537326	N.S.	N.S.
CLIC1	1.43384	1.59203	33.5043	-0.543687	0.350716	-1.55022	0.121088	0.634408	N.S.	N.S.		RNGTT	2.15129	2.22458	150.185	-0.240112	0.135599	-1.77075	0.0766026	0.538535	N.S.	N.S.
FANCM	1.56819	1.42305	31.8643	0.482798	0.311423	1.55029	0.121071	0.634408	N.S.	N.S.		LAS1L	1.33906	1.52787	26.0908	-0.624328	0.35266	-1.77034	0.0766707	0.538535	N.S.	N.S.
PHF8	1.26962	1.42559	22.5291	-0.526996	0.340293	-1.54865	0.121466	0.634783	N.S.	N.S.		TMEM62	1.56604	1.68066	40.3679	-0.376297	0.212543	-1.77045	0.0766523	0.538535	N.S.	N.S.
MTSS1	2.23297	2.29594	191.009	-0.213163	0.137648	-1.54861	0.121477	0.634783	N.S.	N.S.		SMG7	1.72627	1.86091	60.4595	-0.439837	0.248498	-1.76998	0.0767308	0.538663	N.S.	N.S.
CYC1	0.938028	1.1633	11.103	-0.803467	0.518543	-1.54947	0.121269	0.634783	N.S.	N.S.		PPP1R10	1.83014	1.70483	57.1582	0.410195	0.231954	1.76843	0.0769885	0.539296	N.S.	N.S.
FAM129B	1.2968	1.45126	24.1556	-0.554549	0.358042	-1.54884	0.121421	0.634783	N.S.	N.S.		HDAC5	1.90567	2.00407	87.6134	-0.323249	0.182778	-1.76853	0.0769715	0.539296	N.S.	N.S.
LCMT1	1.8781	1.77188	68.7834	0.337147	0.217839	1.54769	0.121697	0.63552	N.S.	N.S.		GSK3A	1.1143	0.8159	8.6775	1.09617	0.619968	1.76811	0.0770426	0.539382	N.S.	N.S.
AKT1	1.12092	0.887338	9.73629	0.858356	0.554797	1.54715	0.121826	0.635782	N.S.	N.S.		IKBKE	1.42059	1.23111	20.4065	0.693703	0.393079	1.76479	0.0775989	0.539545	N.S.	N.S.
RUFY1	1.93879	1.85422	81.0103	0.2826	0.182807	1.5459	0.12213	0.636951	N.S.	N.S.		CAPN2	2.22434	2.11739	145.815	0.361944	0.205083	1.76486	0.0775868	0.539545	N.S.	N.S.
CASP9	0.966001	1.1347	10.9132	-0.650042	0.421003	-1.54403	0.12258	0.637685	N.S.	N.S.		ROCK2	1.81587	1.69359	55.4329	0.390522	0.220972	1.76729	0.0771788	0.539545	N.S.	N.S.
TRA2B	2.30834	2.39748	234.747	-0.305745	0.198064	-1.54367	0.122668	0.637685	N.S.	N.S.		CTBP1	1.72905	1.46197	39.8153	0.930916	0.527702	1.76409	0.077716	0.539545	N.S.	N.S.
AFF4	2.18557	2.25018	171.523	-0.230221	0.14911	-1.54397	0.122595	0.637685	N.S.	N.S.		C6orf89	1.82439	1.9427	74.3283	-0.396012	0.224448	-1.76438	0.0776682	0.539545	N.S.	N.S.
INPPL1	1.64869	1.47838	37.3558	0.579895	0.375516	1.54426	0.122525	0.637685	N.S.	N.S.		STEAP4	0.828204	1.09563	8.32836	-1.03273	0.584416	-1.76712	0.0772078	0.539545	N.S.	N.S.
MGA	1.90173	1.82625	74.9026	0.256836	0.166306	1.54436	0.122501	0.637685	N.S.	N.S.		USMG5	1.16529	0.900941	10.1817	0.997299	0.564377	1.76708	0.0772147	0.539545	N.S.	N.S.
SH2D2A	1.86021	1.73628	64.7669	0.406883	0.263871	1.54198	0.123079	0.63845	N.S.	N.S.		ZC3H13	2.25397	2.39252	206.854	-0.461459	0.2615	-1.76466	0.0776207	0.539545	N.S.	N.S.
CRIM1	1.09906	0.895009	9.48316	0.748311	0.485795	1.54039	0.123466	0.63845	N.S.	N.S.		WSB1	2.29648	2.22473	178.528	0.246408	0.139572	1.76546	0.0774866	0.539545	N.S.	N.S.
CLTB	1.56046	1.70016	44.1725	-0.489002	0.317431	-1.5405	0.123439	0.63845	N.S.	N.S.		PSMD3	1.38336	1.15753	18.0503	0.796442	0.451058	1.76572	0.0774432	0.539545	N.S.	N.S.
KIF13A	1.76405	1.87538	68.4513	-0.372936	0.241914	-1.54161	0.123169	0.63845	N.S.	N.S.		OGFOD3	1.28042	1.44227	21.8288	-0.561334	0.317912	-1.76569	0.0774473	0.539545	N.S.	N.S.
TAGAP	1.54433	1.68129	42.1654	-0.469739	0.304887	-1.5407	0.12339	0.63845	N.S.	N.S.		NDUFAF5	1.51963	1.37498	26.9827	0.478905	0.271043	1.7669	0.0772457	0.539545	N.S.	N.S.
UBXN1	1.98598	1.87341	87.7015	0.371192	0.241067	1.53979	0.123612	0.63845	N.S.	N.S.		MYH9	2.69327	2.75343	517.469	-0.193483	0.109686	-1.76398	0.0777361	0.539545	N.S.	N.S.
LETMD1	1.56679	1.44088	32.333	0.413404	0.268479	1.5398	0.123609	0.63845	N.S.	N.S.		SNHG12	1.14997	0.854612	9.54096	1.08415	0.614929	1.76306	0.0778911	0.539925	N.S.	N.S.
CUL4A	1.95172	1.86176	83.0742	0.297967	0.19347	1.54012	0.123532	0.63845	N.S.	N.S.		PPP1R13B	1.71925	1.58694	43.8187	0.459046	0.260392	1.7629	0.0779165	0.539925	N.S.	N.S.
CHD3	2.36376	2.28613	218.612	0.251746	0.163314	1.54148	0.123199	0.63845	N.S.	N.S.		JMJD8	1.19514	0.902164	10.7166	1.06705	0.605266	1.76295	0.0779095	0.539925	N.S.	N.S.
APOL3	1.9766	1.88884	88.1908	0.284043	0.184182	1.54219	0.123027	0.63845	N.S.	N.S.		EPM2AIP1	1.35935	1.16621	17.5282	0.658679	0.373729	1.76245	0.0779929	0.540163	N.S.	N.S.
HDAC3	1.31297	1.14519	16.8294	0.589532	0.382987	1.5393	0.123731	0.638654	N.S.	N.S.		ITGA6	1.90461	1.80401	69.7793	0.341166	0.193638	1.76188	0.07809	0.540255	N.S.	N.S.
AFG3L2	1.5104	1.37866	28.0943	0.447735	0.290965	1.53879	0.123855	0.638881	N.S.	N.S.		KCTD2	1.18837	0.958891	11.1204	0.876247	0.497285	1.76206	0.0780588	0.540255	N.S.	N.S.
EPB41L2	1.40398	1.52248	29.5063	-0.396863	0.257987	-1.53831	0.123973	0.639081	N.S.	N.S.		ZNF138	1.32338	1.4813	24.0764	-0.553754	0.314376	-1.76144	0.0781637	0.540475	N.S.	N.S.
MTIF2	1.37273	1.2076	19.5041	0.55595	0.361515	1.53783	0.124089	0.639266	N.S.	N.S.		TRAF1	1.65078	1.7751	49.9475	-0.417322	0.237007	-1.7608	0.0782725	0.540807	N.S.	N.S.
RHOB	1.13272	1.3596	18.0239	-0.798109	0.51948	-1.53636	0.12445	0.639481	N.S.	N.S.		MIGA1	1.79992	1.90155	68.6869	-0.358338	0.203698	-1.75917	0.0785492	0.541746	N.S.	N.S.
TLK1	2.24988	2.30386	196.299	-0.189714	0.123431	-1.537	0.124292	0.639481	N.S.	N.S.		DIDO1	1.72949	1.83955	58.9713	-0.362991	0.206349	-1.75912	0.0785578	0.541746	N.S.	N.S.
LRRC37B	1.29184	1.14495	16.2746	0.504672	0.32844	1.53658	0.124397	0.639481	N.S.	N.S.		MPP5	1.52299	1.63431	36.3375	-0.376665	0.21422	-1.75831	0.0786949	0.541985	N.S.	N.S.
MIEF1	1.49274	1.33636	26.2938	0.527732	0.343406	1.53676	0.124353	0.639481	N.S.	N.S.		RECQL5	1.01149	1.25871	12.814	-0.885394	0.503589	-1.75817	0.0787187	0.541985	N.S.	N.S.
ATMIN	1.37087	1.19832	19.221	0.597969	0.389295	1.53603	0.124531	0.639486	N.S.	N.S.		OPA3	1.79524	1.90056	68.3807	-0.335415	0.19077	-1.75822	0.0787104	0.541985	N.S.	N.S.
EIF1AX	1.56862	1.71623	45.3492	-0.498158	0.324393	-1.53566	0.124621	0.63954	N.S.	N.S.		TRIM3	0.950972	0.627224	5.52663	1.28705	0.732171	1.75785	0.0787725	0.542066	N.S.	N.S.
GNL2	1.17373	1.31517	17.525	-0.504584	0.328768	-1.53477	0.124841	0.639626	N.S.	N.S.		TNFRSF1B	2.7988	2.74629	581.252	0.177858	0.101364	1.75464	0.0793207	0.544742	N.S.	N.S.
S100A9	2.89281	3.08726	1046.63	-0.641124	0.417783	-1.53458	0.124886	0.639626	N.S.	N.S.		HP1BP3	2.13791	2.20482	144.586	-0.221261	0.126358	-1.75107	0.0799337	0.544742	N.S.	N.S.
ZFP82	1.27537	1.08172	14.9189	0.666691	0.434426	1.53465	0.12487	0.639626	N.S.	N.S.		CEP170	2.15233	2.23693	152.623	-0.274496	0.156658	-1.7522	0.0797396	0.544742	N.S.	N.S.
ZSCAN18	1.34576	1.22811	19.1358	0.418617	0.27284	1.5343	0.124957	0.639626	N.S.	N.S.		NBAS	2.08932	2.16984	131.33	-0.254886	0.145475	-1.75209	0.0797581	0.544742	N.S.	N.S.
AGO2	2.06884	2.15776	135.186	-0.303422	0.197928	-1.53299	0.125279	0.640456	N.S.	N.S.		ZMAT3	1.24594	0.99581	12.6155	0.887712	0.50715	1.7504	0.0800501	0.544742	N.S.	N.S.
ZFAND6	2.30416	2.39235	232.756	-0.304229	0.19843	-1.53318	0.125232	0.640456	N.S.	N.S.		RNF4	2.35395	2.42546	239.734	-0.230824	0.131849	-1.75067	0.0800033	0.544742	N.S.	N.S.
ZNF720	1.36758	1.19799	19.1352	0.582412	0.380047	1.53247	0.125405	0.640695	N.S.	N.S.		AK3	1.70849	1.82834	56.8253	-0.393791	0.224779	-1.75191	0.07979	0.544742	N.S.	N.S.
ME2	1.64878	1.53406	39.6975	0.385606	0.251804	1.53137	0.125677	0.641672	N.S.	N.S.		LRRC8A	1.51722	1.34945	26.2451	0.589239	0.336576	1.75068	0.0800002	0.544742	N.S.	N.S.
GAB3	1.53352	1.42283	30.3606	0.37098	0.242388	1.53052	0.125888	0.64234	N.S.	N.S.		MTA2	1.24809	0.957499	12.2613	1.03722	0.591602	1.75325	0.0795597	0.544742	N.S.	N.S.
SNX2	1.81943	1.9145	76.1078	-0.314325	0.205459	-1.52987	0.12605	0.642348	N.S.	N.S.		NXN	0.803599	1.01803	7.19021	-0.817405	0.466743	-1.75129	0.0798953	0.544742	N.S.	N.S.
RP11-514P8.8	1.10816	0.867786	9.31012	0.903329	0.590451	1.5299	0.126042	0.642348	N.S.	N.S.		ENGASE	1.18162	0.940929	10.834	0.865697	0.494639	1.75016	0.080091	0.544742	N.S.	N.S.
CSGALNACT2	2.29477	2.35713	220.412	-0.218746	0.143018	-1.5295	0.126141	0.642348	N.S.	N.S.		ZNF341	1.26011	1.03054	13.2888	0.81828	0.467335	1.75095	0.0799548	0.544742	N.S.	N.S.
GLG1	2.56737	2.52466	364.077	0.134417	0.087931	1.52867	0.126347	0.642348	N.S.	N.S.		AC002116.7	0.930617	1.19027	10.711	-0.954895	0.544308	-1.75433	0.079374	0.544742	N.S.	N.S.
UBE2G1	2.08767	2.14766	135.779	-0.219785	0.143785	-1.52857	0.12637	0.642348	N.S.	N.S.		ZNF428	1.65435	1.47018	35.8211	0.630401	0.36013	1.75048	0.0800351	0.544742	N.S.	N.S.
RPS5	2.58003	2.69271	453.554	-0.375004	0.245241	-1.52913	0.126233	0.642348	N.S.	N.S.		FBXO46	1.28124	1.45091	22.0827	-0.595304	0.339449	-1.75374	0.0794752	0.544742	N.S.	N.S.
PHTF1	1.36522	1.52547	28.5878	-0.538497	0.352734	-1.52664	0.126851	0.644386	N.S.	N.S.		SNAP29	1.65846	1.52279	37.8351	0.446833	0.255311	1.75015	0.0800916	0.544742	N.S.	N.S.
EMILIN2	1.79159	1.90764	73.5174	-0.407015	0.266841	-1.52531	0.127182	0.64525	N.S.	N.S.		TMEM184B	1.76251	1.65657	49.7612	0.3781	0.215684	1.75303	0.0795967	0.544742	N.S.	N.S.
TNRC6B	3.00214	2.95255	985.206	0.156409	0.102536	1.5254	0.127159	0.64525	N.S.	N.S.		PTPRS	1.09713	0.820068	8.47205	1.03627	0.592637	1.74857	0.0803653	0.546065	N.S.	N.S.
TUBA1B	1.88754	2.02202	93.9988	-0.451333	0.296016	-1.52469	0.127335	0.645617	N.S.	N.S.		PPIL2	1.74247	1.62128	46.8017	0.422655	0.241719	1.74854	0.080371	0.546065	N.S.	N.S.
FHIT	2.31697	2.21661	191.362	0.325215	0.213465	1.52351	0.127632	0.646712	N.S.	N.S.		RAB34	1.02697	0.789734	7.30943	0.903327	0.516756	1.74807	0.0804514	0.546323	N.S.	N.S.
EMC2	1.21873	1.00015	12.6545	0.736285	0.483472	1.52291	0.127781	0.647057	N.S.	N.S.		NHLRC3	1.24288	1.43809	20.8873	-0.637898	0.364997	-1.74768	0.0805198	0.546499	N.S.	N.S.
PRRC1	1.21955	1.03457	13.1114	0.666767	0.438614	1.52017	0.128469	0.647953	N.S.	N.S.		PINK1-AS	1.63346	1.46941	34.6758	0.534928	0.306203	1.74697	0.080642	0.547041	N.S.	N.S.
AKAP9	2.34588	2.27529	211.294	0.225822	0.148597	1.51969	0.128588	0.647953	N.S.	N.S.		MED13L	2.80623	2.85719	664.209	-0.16513	0.0945539	-1.74641	0.0807397	0.547415	N.S.	N.S.
TRIM4	1.58142	1.45155	33.2619	0.426144	0.28025	1.52059	0.128364	0.647953	N.S.	N.S.		MPEG1	1.54307	1.34482	27.1534	0.680044	0.389593	1.74553	0.0808934	0.547719	N.S.	N.S.
LINC00106	1.58394	1.45181	33.5281	0.430834	0.283208	1.52126	0.128194	0.647953	N.S.	N.S.		SORCS3	0.988564	1.23788	12.1632	-0.898015	0.514499	-1.74542	0.0809121	0.547719	N.S.	N.S.
LYN	2.911	2.9615	899.935	-0.174308	0.114729	-1.51931	0.128685	0.647953	N.S.	N.S.		MSRB1	1.17976	0.928063	10.6589	0.918028	0.526314	1.74426	0.0811141	0.548222	N.S.	N.S.
CUL5	2.03116	1.9695	102.978	0.189796	0.12485	1.52019	0.128463	0.647953	N.S.	N.S.		SUMO3	1.63242	1.45744	34.2766	0.604881	0.346761	1.74437	0.0810939	0.548222	N.S.	N.S.
ANAPC16	1.92145	1.85059	78.9787	0.234815	0.154521	1.51963	0.128604	0.647953	N.S.	N.S.		BTN2A1	1.49069	1.6669	36.6728	-0.601786	0.34517	-1.74345	0.0812548	0.548597	N.S.	N.S.
CDC16	1.46012	1.35347	25.5267	0.383694	0.252539	1.51935	0.128675	0.647953	N.S.	N.S.		SECISBP2L	1.89634	2.01077	87.5874	-0.380954	0.218656	-1.74225	0.0814651	0.549729	N.S.	N.S.
MAST3	1.79981	1.6863	56.7698	0.382702	0.251564	1.52129	0.128186	0.647953	N.S.	N.S.		RP11-298I3.1	0.98615	0.685172	6.20175	1.14718	0.658873	1.74113	0.0816604	0.550471	N.S.	N.S.
RNF149	2.64817	2.59293	432.865	0.175058	0.115263	1.51877	0.12882	0.648224	N.S.	N.S.		USP16	1.77886	1.92599	69.4485	-0.477612	0.274306	-1.74117	0.0816545	0.550471	N.S.	N.S.
SLC25A36	1.65756	1.78467	54.3669	-0.435278	0.286759	-1.51792	0.129034	0.648487	N.S.	N.S.		SFMBT1	1.74687	1.84081	60.1459	-0.308565	0.177262	-1.74073	0.0817313	0.550514	N.S.	N.S.
IGHG1	1.3421	1.11394	16.9585	0.803185	0.529083	1.51807	0.128997	0.648487	N.S.	N.S.		RPS27L	2.46815	2.31743	246.299	0.506271	0.290859	1.74061	0.0817524	0.550514	N.S.	N.S.
ANO9	0.879823	1.08818	9.31939	-0.76924	0.506988	-1.51727	0.129198	0.648496	N.S.	N.S.		MAFK	1.62162	1.45669	33.706	0.568464	0.326756	1.73972	0.0819081	0.551146	N.S.	N.S.
TBX21	1.33661	1.15385	17.5807	0.630199	0.415279	1.51753	0.129132	0.648496	N.S.	N.S.		MAN2C1	2.00398	1.8965	87.3618	0.364701	0.209648	1.73959	0.0819318	0.551146	N.S.	N.S.
ZNF507	1.07168	0.897098	9.10584	0.662917	0.437226	1.51619	0.129472	0.649464	N.S.	N.S.		TRAK1	2.22526	2.29539	177.655	-0.225824	0.129833	-1.73933	0.0819762	0.551158	N.S.	N.S.
INIP	1.29029	1.10529	15.64	0.63541	0.419703	1.51395	0.130038	0.650227	N.S.	N.S.		CAPN1	1.58569	1.44847	31.7813	0.474623	0.273029	1.73836	0.0821472	0.552019	N.S.	N.S.
NARS2	1.45623	1.30008	23.9438	0.538208	0.355566	1.51367	0.13011	0.650227	N.S.	N.S.		ATF2	1.88004	1.99627	84.479	-0.385978	0.22227	-1.73653	0.0824709	0.553328	N.S.	N.S.
TM9SF3	2.15466	2.22083	160.032	-0.230602	0.152278	-1.51435	0.129936	0.650227	N.S.	N.S.		AP5M1	1.38968	1.56667	28.887	-0.62495	0.35982	-1.73684	0.0824157	0.553328	N.S.	N.S.
COG4	1.56588	1.42632	31.742	0.45689	0.301728	1.51425	0.129964	0.650227	N.S.	N.S.		SPAG9	2.42521	2.499	283.218	-0.241296	0.138952	-1.73654	0.0824677	0.553328	N.S.	N.S.
RPL18A	1.61415	1.78238	51.9303	-0.560868	0.370217	-1.51497	0.12978	0.650227	N.S.	N.S.		KCNC4	0.645186	0.956472	5.5703	-1.15449	0.6652	-1.73555	0.0826435	0.553909	N.S.	N.S.
CBX6	1.57809	1.45795	33.3187	0.415533	0.27438	1.51445	0.129913	0.650227	N.S.	N.S.		CTBS	0.926822	0.614241	5.23816	1.25542	0.723696	1.73473	0.0827885	0.554196	N.S.	N.S.
THEM4	1.52462	1.388	28.8575	0.452887	0.300314	1.50804	0.131543	0.652076	N.S.	N.S.		ATG9A	1.40638	1.15	18.5579	0.889547	0.513199	1.73334	0.0830354	0.554196	N.S.	N.S.
BAZ2B	2.1526	2.06722	132.881	0.272968	0.18072	1.51045	0.130929	0.652076	N.S.	N.S.		GAK	2.19632	2.116	140.408	0.269027	0.15508	1.73477	0.0827824	0.554196	N.S.	N.S.
ITGAV	1.19544	1.3561	19.0285	-0.564381	0.373905	-1.50942	0.13119	0.652076	N.S.	N.S.		OPHN1	0.888009	1.09567	8.83292	-0.79007	0.455762	-1.73351	0.0830046	0.554196	N.S.	N.S.
LRIG1	1.76404	1.66889	53.2674	0.312878	0.207368	1.5088	0.131349	0.652076	N.S.	N.S.		BAG4	1.24929	1.42077	20.5082	-0.55749	0.321702	-1.73294	0.0831069	0.554196	N.S.	N.S.
PPP2R2B	2.01611	1.91925	95.6393	0.315404	0.2089	1.50983	0.131086	0.652076	N.S.	N.S.		TOR1B	1.5962	1.70584	43.0974	-0.375349	0.216564	-1.7332	0.0830597	0.554196	N.S.	N.S.
AOAH	2.72139	2.65234	503.773	0.221551	0.146826	1.50893	0.131316	0.652076	N.S.	N.S.		SOX6	1.10883	0.844322	8.80564	0.979835	0.565436	1.73288	0.0831164	0.554196	N.S.	N.S.
WHRN	0.928069	1.11384	10.1731	-0.712103	0.472226	-1.50797	0.131562	0.652076	N.S.	N.S.		FBRS	1.52961	1.35231	26.8128	0.633428	0.365503	1.73303	0.0830896	0.554196	N.S.	N.S.
MRE11A	1.57667	1.44795	32.915	0.437042	0.289926	1.50743	0.131701	0.652076	N.S.	N.S.		FKBP8	1.30547	1.48052	23.5532	-0.626362	0.361298	-1.73364	0.0829814	0.554196	N.S.	N.S.
SLC4A8	1.26818	1.0741	14.6653	0.698195	0.46315	1.50749	0.131684	0.652076	N.S.	N.S.		AP2S1	2.02998	1.86443	87.8173	0.554526	0.319847	1.73372	0.082967	0.554196	N.S.	N.S.
ANKRD52	1.28764	1.11806	15.7696	0.586588	0.389119	1.50748	0.131688	0.652076	N.S.	N.S.		BLVRA	1.41752	1.26775	21.0014	0.525212	0.303191	1.73228	0.083224	0.554626	N.S.	N.S.
POC1B	1.66872	1.55582	41.7227	0.358323	0.237545	1.50845	0.131441	0.652076	N.S.	N.S.		DCUN1D2	1.10197	1.32164	15.4073	-0.718045	0.414687	-1.73153	0.0833564	0.555221	N.S.	N.S.
CCL3L3	1.21069	1.40152	20.6438	-0.691664	0.457611	-1.51147	0.13067	0.652076	N.S.	N.S.		LPP	2.66846	2.71297	479.592	-0.145951	0.0843127	-1.73107	0.0834393	0.555486	N.S.	N.S.
ZBTB46	1.13701	1.32969	17.3935	-0.70045	0.46405	-1.50943	0.13119	0.652076	N.S.	N.S.		CLIC4	1.9987	2.08865	107.617	-0.303173	0.17519	-1.73054	0.0835336	0.555539	N.S.	N.S.
CD320	1.15986	0.947389	10.9572	0.780451	0.517658	1.50766	0.131642	0.652076	N.S.	N.S.		PARPBP	1.46443	1.2586	22.3065	0.683327	0.394834	1.73067	0.0835107	0.555539	N.S.	N.S.
ZNF493	0.89731	1.07775	9.31405	-0.615525	0.408005	-1.50862	0.131396	0.652076	N.S.	N.S.		FAM212B	1.18962	0.921327	10.7787	0.967772	0.559346	1.73019	0.0835969	0.555674	N.S.	N.S.
SUMO3	1.64779	1.77608	53.2976	-0.438707	0.291147	-1.50682	0.131856	0.652442	N.S.	N.S.		NACC2	1.73441	1.6077	45.6331	0.432253	0.249902	1.72969	0.0836856	0.555843	N.S.	N.S.
ZDHHC13	1.12458	0.933311	10.231	0.703113	0.466808	1.50622	0.132012	0.652811	N.S.	N.S.		ZNF710	2.07814	2.1647	128.796	-0.288318	0.166823	-1.72828	0.083938	0.556577	N.S.	N.S.
PHACTR4	2.14796	2.08473	134.886	0.201972	0.134758	1.49877	0.133933	0.653149	N.S.	N.S.		EML2	1.84376	1.71438	58.8514	0.428312	0.247834	1.72822	0.0839488	0.556577	N.S.	N.S.
KIAA0319L	2.06332	1.98853	109.365	0.247325	0.164587	1.5027	0.132916	0.653149	N.S.	N.S.		KCNAB2	2.14376	2.03823	121.256	0.360129	0.208447	1.72767	0.0840472	0.556773	N.S.	N.S.
CTPS1	1.24575	1.39412	21.0916	-0.516587	0.344637	-1.49893	0.133891	0.653149	N.S.	N.S.		ALG6	1.30881	1.1285	15.6715	0.629058	0.364712	1.72481	0.0845617	0.556773	N.S.	N.S.
FDPS	1.72783	1.63731	49.103	0.293841	0.195497	1.50305	0.132826	0.653149	N.S.	N.S.		TMEM214	0.935956	0.588463	5.19216	1.3592	0.786797	1.72751	0.084077	0.556773	N.S.	N.S.
MAPKAPK2	2.14459	2.23004	160.095	-0.287978	0.192158	-1.49865	0.133964	0.653149	N.S.	N.S.		AC074289.1	1.38618	1.16887	18.2574	0.729027	0.422494	1.72553	0.0844319	0.556773	N.S.	N.S.
HADHA	1.74382	1.85449	65.1343	-0.379628	0.25316	-1.49956	0.13373	0.653149	N.S.	N.S.		STAM2	1.76919	1.87337	64.1897	-0.341654	0.197866	-1.72669	0.084223	0.556773	N.S.	N.S.
MZT2A	1.68145	1.5811	43.6231	0.324972	0.216689	1.49972	0.133687	0.653149	N.S.	N.S.		GTF2H5	0.815856	1.06187	7.80452	-0.906682	0.525759	-1.72452	0.0846139	0.556773	N.S.	N.S.
2023-03-07	1.96356	1.89045	86.9222	0.239966	0.159503	1.50446	0.132463	0.653149	N.S.	N.S.		SH2B2	1.24304	1.46029	21.5853	-0.747079	0.432975	-1.72546	0.0844455	0.556773	N.S.	N.S.
TMEM41A	1.32421	1.4598	25.03	-0.46929	0.312049	-1.5039	0.132608	0.653149	N.S.	N.S.		RP5-912I13.2	1.14141	0.853811	9.40788	1.06216	0.615155	1.72665	0.0842304	0.556773	N.S.	N.S.
PKD2	1.53583	1.43367	30.7676	0.370183	0.246796	1.49996	0.133626	0.653149	N.S.	N.S.		CNTLN	1.36399	1.53701	27.0416	-0.585558	0.339331	-1.72563	0.0844145	0.556773	N.S.	N.S.
FARS2	2.09208	2.0184	116.941	0.239657	0.15998	1.49804	0.134122	0.653149	N.S.	N.S.		BRD3	1.51489	1.3846	27.0551	0.473302	0.274159	1.72638	0.0842794	0.556773	N.S.	N.S.
PUDP	1.39436	1.25953	21.1359	0.472034	0.314077	1.50292	0.132859	0.653149	N.S.	N.S.		PPP1CA	1.61338	1.43809	32.7662	0.607391	0.352223	1.72445	0.0846267	0.556773	N.S.	N.S.
OGT	1.98945	1.89331	89.7714	0.322956	0.215629	1.49774	0.134201	0.653149	N.S.	N.S.		LRP1	1.79438	1.68457	53.4113	0.36643	0.212471	1.72462	0.0845968	0.556773	N.S.	N.S.
ENOX2	1.65134	1.54255	40.143	0.359858	0.240164	1.49838	0.134034	0.653149	N.S.	N.S.		PSMC4	1.40242	1.24357	20.0733	0.565737	0.327761	1.72607	0.084335	0.556773	N.S.	N.S.
PVT1	2.01259	1.9088	93.9877	0.337125	0.224938	1.49875	0.133939	0.653149	N.S.	N.S.		ZNF671	1.0401	0.739315	7.16436	1.09852	0.636683	1.72538	0.0844596	0.556773	N.S.	N.S.
TBC1D2	1.26939	1.43789	23.0096	-0.577138	0.384191	-1.50222	0.133041	0.653149	N.S.	N.S.		AGTRAP	1.40009	1.18561	18.9789	0.753087	0.436965	1.72345	0.0848073	0.557003	N.S.	N.S.
MICALCL	1.12125	1.28384	15.9174	-0.592062	0.395406	-1.49735	0.134301	0.653149	N.S.	N.S.		KLF3	2.18407	2.1072	136.908	0.253051	0.146841	1.7233	0.0848347	0.557003	N.S.	N.S.
BRAP	1.45439	1.58515	33.9633	-0.454791	0.302937	-1.50127	0.133285	0.653149	N.S.	N.S.		SYCE2	0.960125	1.2098	11.3332	-0.880488	0.510835	-1.72363	0.0847754	0.557003	N.S.	N.S.
SPG20	1.14173	1.29909	16.5624	-0.549482	0.365239	-1.50445	0.132466	0.653149	N.S.	N.S.		CLTC	2.14158	2.05763	123.182	0.275533	0.159968	1.72243	0.0849923	0.557754	N.S.	N.S.
DAAM1	1.64142	1.53683	39.4	0.365357	0.244039	1.49712	0.134362	0.653149	N.S.	N.S.		MRPS25	1.17379	0.986256	11.1608	0.714309	0.414817	1.72199	0.085072	0.55793	N.S.	N.S.
CNOT1	1.87904	1.96217	86.1141	-0.277286	0.185019	-1.49869	0.133954	0.653149	N.S.	N.S.		PCBD2	1.66968	1.7883	51.8159	-0.396358	0.230248	-1.72144	0.0851708	0.55793	N.S.	N.S.
RP11-297D21.4	1.17185	0.962226	11.3302	0.757445	0.505569	1.4982	0.13408	0.653149	N.S.	N.S.		RBM12B	0.587655	0.935551	5.09805	-1.37672	0.799915	-1.72108	0.0852358	0.55793	N.S.	N.S.
CTC1	1.56667	1.43999	32.254	0.432799	0.28897	1.49773	0.134203	0.653149	N.S.	N.S.		INTS4	1.72811	1.84503	59.2639	-0.391337	0.227319	-1.72153	0.0851545	0.55793	N.S.	N.S.
RECQL5	1.14992	0.89491	10.3132	0.926015	0.615282	1.50502	0.132318	0.653149	N.S.	N.S.		PUS1	1.01842	1.23062	12.3698	-0.754764	0.438633	-1.72072	0.0853019	0.55808	N.S.	N.S.
GNAS	2.03588	2.13946	127.326	-0.352918	0.234666	-1.50392	0.132602	0.653149	N.S.	N.S.		RPL24	1.99839	1.86454	84.0783	0.45028	0.26183	1.71974	0.0854797	0.558959	N.S.	N.S.
RFX1	1.37179	1.50002	27.7152	-0.434642	0.289485	-1.50143	0.133244	0.653149	N.S.	N.S.		ASH1L	2.80142	2.85132	655.763	-0.16625	0.0968153	-1.71718	0.0859454	0.559588	N.S.	N.S.
DNAJB1	2.01468	2.12584	122.411	-0.377565	0.25219	-1.49715	0.134355	0.653149	N.S.	N.S.		CARF	1.82327	1.71543	57.2491	0.3555	0.206835	1.71876	0.0856577	0.559588	N.S.	N.S.
GRAMD4	1.40668	1.2457	21.3017	0.513905	0.341665	1.50412	0.13255	0.653149	N.S.	N.S.		ATG4B	1.8901	1.80223	68.3388	0.293285	0.170715	1.71798	0.0858003	0.559588	N.S.	N.S.
ORC4	1.1864	1.33709	18.3033	-0.51115	0.341517	-1.4967	0.13447	0.653282	N.S.	N.S.		RAB44	1.37823	1.20034	18.5817	0.611652	0.356247	1.71693	0.0859912	0.559588	N.S.	N.S.
IFI16	1.8907	1.80774	72.3672	0.274689	0.183881	1.49384	0.135217	0.656513	N.S.	N.S.		HSF2	1.00243	0.73824	6.70162	0.982955	0.572321	1.71749	0.0858896	0.559588	N.S.	N.S.
GALNT6	1.32249	1.46196	25.0458	-0.474441	0.317772	-1.49302	0.135431	0.657152	N.S.	N.S.		ERLIN2	1.01826	0.767284	7.06257	0.949433	0.552565	1.71823	0.0857548	0.559588	N.S.	N.S.
UBAP2L	1.67593	1.57104	42.83	0.338977	0.227186	1.49207	0.135681	0.6575	N.S.	N.S.		NUMB	2.71083	2.78629	548.56	-0.251041	0.146213	-1.71695	0.0859874	0.559588	N.S.	N.S.
TRAPPC12	1.58045	1.44342	32.8201	0.479813	0.321858	1.49076	0.136025	0.6575	N.S.	N.S.		PI4KA	2.30036	2.37213	211.704	-0.230251	0.133994	-1.71836	0.085731	0.559588	N.S.	N.S.
AC079610.1	1.40172	1.26888	21.5556	0.476785	0.319738	1.49118	0.135915	0.6575	N.S.	N.S.		CPT1A	1.83778	1.69623	57.3162	0.486141	0.283419	1.71527	0.0862953	0.560283	N.S.	N.S.
VCAN	2.70219	2.77848	574.353	-0.25923	0.173988	-1.48994	0.136241	0.6575	N.S.	N.S.		FOS	2.16592	2.29736	167.202	-0.435874	0.254145	-1.71506	0.0863345	0.560283	N.S.	N.S.
TRMT2B	1.26958	1.37125	20.91	-0.37052	0.248668	-1.49002	0.13622	0.6575	N.S.	N.S.		N4BP1	1.8807	1.97617	82.3836	-0.307984	0.179519	-1.71561	0.0862334	0.560283	N.S.	N.S.
TOLLIP	1.36763	1.22088	19.6086	0.491655	0.329956	1.49006	0.136208	0.6575	N.S.	N.S.		PDRG1	1.05844	0.820584	7.93016	0.87013	0.507297	1.71523	0.0863037	0.560283	N.S.	N.S.
ELAC2	1.40673	1.2493	21.2859	0.533995	0.358395	1.48996	0.136235	0.6575	N.S.	N.S.		URI1	1.7012	1.82201	55.9729	-0.405237	0.236259	-1.71522	0.0863052	0.560283	N.S.	N.S.
SF3A2	1.45318	1.28246	23.5295	0.578423	0.387932	1.49104	0.135951	0.6575	N.S.	N.S.		ZBTB16	2.00111	2.09502	108.769	-0.312847	0.182454	-1.71467	0.0864064	0.560467	N.S.	N.S.
FCER2	1.14008	1.32557	17.2034	-0.616057	0.413444	-1.49006	0.136208	0.6575	N.S.	N.S.		RP5-864K19.4	1.3184	1.15557	16.3064	0.583755	0.341285	1.71046	0.0871803	0.560539	N.S.	N.S.
RP11-111H13.1	1.22235	1.36366	19.6992	-0.48702	0.327474	-1.4872	0.136962	0.657714	N.S.	N.S.		PMVK	0.866647	1.09147	8.59574	-0.847237	0.495044	-1.71144	0.0870001	0.560539	N.S.	N.S.
ZRSR2	1.83708	1.74484	63.1599	0.311291	0.209174	1.48819	0.136701	0.657714	N.S.	N.S.		FAM136A	1.03087	0.825399	7.61101	0.730597	0.427683	1.70827	0.0875863	0.560539	N.S.	N.S.
PSIP1	1.93537	1.81868	77.3948	0.379742	0.255252	1.48771	0.136827	0.657714	N.S.	N.S.		FAM168B	2.05404	2.13199	120.602	-0.256123	0.149939	-1.70819	0.0876017	0.560539	N.S.	N.S.
PDE3B	2.79251	2.71448	588.148	0.25115	0.168668	1.48902	0.136482	0.657714	N.S.	N.S.		MPC1	1.35885	1.54008	27.0682	-0.598444	0.349581	-1.71189	0.0869172	0.560539	N.S.	N.S.
PCNX4	1.68111	1.57133	43.0629	0.364618	0.24494	1.4886	0.136592	0.657714	N.S.	N.S.		TMEM106B	1.05494	0.763075	7.50853	1.08533	0.635188	1.70868	0.08751	0.560539	N.S.	N.S.
IFT43	1.36879	1.24548	20.146	0.43174	0.290181	1.48783	0.136796	0.657714	N.S.	N.S.		UBA1	1.28455	1.07427	14.3723	0.742686	0.434602	1.70889	0.0874714	0.560539	N.S.	N.S.
PACS2	1.546	1.39454	29.9919	0.497487	0.334547	1.48705	0.137002	0.657714	N.S.	N.S.		MMGT1	1.0796	0.799481	8.07538	1.05818	0.619704	1.70757	0.0877171	0.560539	N.S.	N.S.
TCEB2	1.59545	1.72638	47.2731	-0.444579	0.298681	-1.48847	0.136626	0.657714	N.S.	N.S.		FDFT1	1.94356	1.8601	77.7513	0.278604	0.162941	1.70985	0.0872937	0.560539	N.S.	N.S.
SNX20	1.17226	0.995819	11.7324	0.616273	0.41445	1.48697	0.137024	0.657714	N.S.	N.S.		C8orf37-AS1	1.19098	1.34343	17.3289	-0.54619	0.320002	-1.70683	0.0878534	0.560539	N.S.	N.S.
NANS	1.36782	1.5169	28.2968	-0.534377	0.359478	-1.48653	0.137138	0.657868	N.S.	N.S.		UBR5	2.4748	2.54511	316.496	-0.231612	0.135212	-1.71296	0.0867192	0.560539	N.S.	N.S.
STMN1	0.988226	1.20113	12.3518	-0.762044	0.514416	-1.48138	0.138506	0.658223	N.S.	N.S.		DAPK1	1.89253	1.77118	66.4456	0.392026	0.229118	1.71102	0.087077	0.560539	N.S.	N.S.
RBBP4	1.997	1.93281	94.8165	0.216727	0.146465	1.47971	0.13895	0.658223	N.S.	N.S.		CUL5	2.24102	2.29496	180.7	-0.181292	0.106189	-1.70725	0.0877749	0.560539	N.S.	N.S.
SSBP3	2.00966	1.93511	96.4989	0.249842	0.16849	1.48283	0.13812	0.658223	N.S.	N.S.		GRID1	0.992673	0.73091	6.53165	0.994726	0.581698	1.71004	0.0872589	0.560539	N.S.	N.S.
GEN1	1.0364	1.21854	13.2833	-0.64781	0.438234	-1.47823	0.139347	0.658223	N.S.	N.S.		PRDM4	1.64036	1.74743	47.6379	-0.368884	0.216114	-1.70689	0.0878416	0.560539	N.S.	N.S.
FOSL2	1.92978	2.03161	99.4799	-0.345204	0.232334	-1.48581	0.13733	0.658223	N.S.	N.S.		RUBCNL	1.87527	1.98688	83.0106	-0.363518	0.212904	-1.70743	0.0877429	0.560539	N.S.	N.S.
SPDYA	0.981157	1.17594	11.8166	-0.67778	0.45738	-1.48188	0.138373	0.658223	N.S.	N.S.		TEP1	1.63251	1.79121	50.0426	-0.532839	0.311665	-1.70965	0.0873302	0.560539	N.S.	N.S.
CMC1	1.45028	1.33996	24.856	0.363813	0.245431	1.48234	0.138249	0.658223	N.S.	N.S.		RGS6	1.15786	1.49226	21.0472	-1.15959	0.677385	-1.71187	0.0869209	0.560539	N.S.	N.S.
OCIAD2	1.18624	1.35884	18.8987	-0.586759	0.395147	-1.48491	0.137567	0.658223	N.S.	N.S.		ALKBH1	1.51098	1.64118	36.1992	-0.446353	0.260865	-1.71105	0.0870724	0.560539	N.S.	N.S.
ACSL1	2.31544	2.40628	239.888	-0.313395	0.21155	-1.48142	0.138494	0.658223	N.S.	N.S.		EMC7	1.5684	1.42563	30.3466	0.475748	0.278719	1.70691	0.0878389	0.560539	N.S.	N.S.
SNX24	1.24602	1.088	14.3808	0.540806	0.364357	1.48428	0.137736	0.658223	N.S.	N.S.		GOLGA8B	1.71011	1.56201	42.235	0.502787	0.293878	1.71087	0.087105	0.560539	N.S.	N.S.
ITK	2.32404	2.23304	196.42	0.295278	0.199407	1.48078	0.138666	0.658223	N.S.	N.S.		HERC1	2.692	2.75056	515.108	-0.190127	0.111166	-1.71029	0.0872119	0.560539	N.S.	N.S.
UBE2J1	1.59538	1.70642	46.0064	-0.368287	0.249063	-1.47869	0.139223	0.658223	N.S.	N.S.		MFGE8	0.933664	0.686908	5.66207	0.956353	0.559106	1.7105	0.0871728	0.560539	N.S.	N.S.
PRKAR1B	1.46698	1.31748	24.8192	0.485891	0.32863	1.47854	0.139264	0.658223	N.S.	N.S.		SLCO3A1	2.60201	2.54983	369.339	0.181726	0.106116	1.71252	0.0868008	0.560539	N.S.	N.S.
HDAC8	1.91898	1.82176	76.1793	0.320823	0.216811	1.47973	0.138945	0.658223	N.S.	N.S.		CD2BP2	1.10436	0.81048	8.5078	1.07893	0.631481	1.70858	0.0875297	0.560539	N.S.	N.S.
FMR1	1.37521	1.50435	27.9447	-0.427104	0.287576	-1.48519	0.137494	0.658223	N.S.	N.S.		ZFAS1	1.68748	1.51951	39.3128	0.584841	0.342081	1.70966	0.0873293	0.560539	N.S.	N.S.
COPB1	1.57806	1.69995	44.8551	-0.40931	0.275759	-1.4843	0.137729	0.658223	N.S.	N.S.		ZNF441	1.05242	1.25099	13.2012	-0.702002	0.410206	-1.71134	0.0870183	0.560539	N.S.	N.S.
CCS	1.29594	1.1555	16.4976	0.516906	0.349674	1.47825	0.139341	0.658223	N.S.	N.S.		UPB1	0.797518	1.05152	7.54678	-0.956025	0.558754	-1.711	0.087082	0.560539	N.S.	N.S.
MSANTD2	1.24346	1.08359	14.283	0.559591	0.377973	1.48051	0.138738	0.658223	N.S.	N.S.		TTLL1	1.06572	1.28936	14.1533	-0.801366	0.469114	-1.70825	0.0875893	0.560539	N.S.	N.S.
DUSP5	1.0946	1.2688	15.1468	-0.613074	0.413792	-1.4816	0.138447	0.658223	N.S.	N.S.		CAMKMT	2.43596	2.36521	246.927	0.234072	0.137247	1.70548	0.0881046	0.560753	N.S.	N.S.
MCRS1	1.25987	1.10989	14.9983	0.517644	0.349047	1.48302	0.138069	0.658223	N.S.	N.S.		PCDH11X	0.856316	1.18998	10.0228	-1.22939	0.720519	-1.70626	0.0879604	0.560753	N.S.	N.S.
SAP18	1.56521	1.68399	43.2347	-0.402129	0.271967	-1.4786	0.139247	0.658223	N.S.	N.S.		C10orf76	2.50431	2.57124	337.231	-0.220294	0.129129	-1.706	0.0880089	0.560753	N.S.	N.S.
SLIRP	1.1866	1.30775	17.5624	-0.439904	0.297249	-1.47992	0.138896	0.658223	N.S.	N.S.		SIRPB2	1.1804	1.40071	18.6463	-0.767807	0.450145	-1.70569	0.0880665	0.560753	N.S.	N.S.
ATRN	1.67068	1.55192	41.5524	0.392907	0.264972	1.48282	0.138121	0.658223	N.S.	N.S.		FZD3	1.04066	0.783866	7.44752	0.993518	0.582726	1.70495	0.0882039	0.561108	N.S.	N.S.
C19orf12	1.60912	1.46748	35.1825	0.455744	0.307525	1.48198	0.138347	0.658223	N.S.	N.S.		RMI2	0.59478	0.950794	5.25085	-1.43014	0.839446	-1.70367	0.0884431	0.562352	N.S.	N.S.
ZNF235	1.24664	1.06944	14.1449	0.602317	0.405966	1.48366	0.137898	0.658223	N.S.	N.S.		C6orf62	1.78458	1.9111	68.5357	-0.418061	0.24559	-1.70227	0.0887042	0.563734	N.S.	N.S.
PEX26	1.59421	1.45962	34.2384	0.444464	0.300646	1.47836	0.139311	0.658223	N.S.	N.S.		FAM102B	1.65786	1.76132	49.3825	-0.335691	0.197276	-1.70163	0.0888243	0.564218	N.S.	N.S.
SLC9A9	2.13431	2.06234	129.224	0.235525	0.159423	1.47735	0.139581	0.65894	N.S.	N.S.		MGAT5	2.45571	2.52612	302.855	-0.234623	0.138006	-1.70009	0.0891146	0.56467	N.S.	N.S.
GDF11	1.14099	0.948027	10.6392	0.713725	0.483301	1.47677	0.139737	0.659287	N.S.	N.S.		SVIP	1.2725	1.07318	14.0936	0.706834	0.41571	1.7003	0.0890736	0.56467	N.S.	N.S.
MAML2	2.9296	2.86861	822.02	0.190982	0.129404	1.47586	0.139983	0.660059	N.S.	N.S.		APOLD1	1.73174	1.6377	46.8376	0.336821	0.198118	1.7001	0.0891118	0.56467	N.S.	N.S.
BCL2L13	1.62511	1.50915	37.5432	0.375126	0.254231	1.47553	0.140069	0.66008	N.S.	N.S.		MCRIP1	1.30712	1.48952	23.9077	-0.616468	0.362473	-1.70073	0.0889938	0.56467	N.S.	N.S.
LRRFIP1	2.84155	2.87942	754.321	-0.135537	0.0919717	-1.47368	0.140569	0.660228	N.S.	N.S.		ARID2	2.37687	2.43726	249.246	-0.196329	0.115509	-1.69969	0.0891887	0.564862	N.S.	N.S.
LYAR	1.51476	1.37589	28.079	0.473865	0.321362	1.47455	0.140333	0.660228	N.S.	N.S.		APTX	1.5634	1.69406	40.9674	-0.474795	0.279517	-1.69863	0.0893893	0.565298	N.S.	N.S.
ICE1	1.60744	1.47484	35.2339	0.448062	0.303948	1.47414	0.140445	0.660228	N.S.	N.S.		STX3	1.08808	0.887834	8.87017	0.760488	0.447674	1.69875	0.0893655	0.565298	N.S.	N.S.
KIAA2026	2.13248	2.04497	126.482	0.283784	0.192626	1.47323	0.140688	0.660228	N.S.	N.S.		PAPD5	2.02854	2.12917	116.993	-0.32155	0.189296	-1.69866	0.0893827	0.565298	N.S.	N.S.
CD3E	1.81067	1.67577	56.9086	0.442641	0.30051	1.47297	0.14076	0.660228	N.S.	N.S.		ZNF354C	1.15416	0.903695	9.99537	0.91005	0.536081	1.6976	0.0895838	0.565973	N.S.	N.S.
GIT2	2.0289	1.94897	100.439	0.264245	0.179268	1.47402	0.140476	0.660228	N.S.	N.S.		BCAS2	1.90823	2.01692	89.3036	-0.362351	0.213503	-1.69717	0.0896645	0.565975	N.S.	N.S.
USP14	1.74315	1.82246	62.4525	-0.274035	0.18604	-1.47299	0.140753	0.660228	N.S.	N.S.		GRID2	1.02112	1.39124	16.024	-1.30648	0.769925	-1.6969	0.0897159	0.565975	N.S.	N.S.
KIAA1328	1.79873	1.68267	56.2258	0.390792	0.265096	1.47415	0.140442	0.660228	N.S.	N.S.		NEDD1	1.53921	1.67193	38.8437	-0.456432	0.268962	-1.69701	0.0896942	0.565975	N.S.	N.S.
PPP2R2D	1.86232	1.94797	83.1303	-0.290138	0.197042	-1.47247	0.140895	0.660474	N.S.	N.S.		RGS12	1.46985	1.31667	23.7415	0.538604	0.317668	1.6955	0.0899815	0.565987	N.S.	N.S.
RP3-395M20.12	1.11469	0.958523	10.3899	0.566069	0.384615	1.47178	0.14108	0.660955	N.S.	N.S.		SLC12A2	1.47338	1.31912	23.9174	0.519837	0.306581	1.69559	0.0899635	0.565987	N.S.	N.S.
ARHGAP45	2.31942	2.23226	195.13	0.287194	0.195174	1.47148	0.141162	0.660957	N.S.	N.S.		RBM4	1.30529	1.46568	23.1108	-0.566407	0.333904	-1.69632	0.0898261	0.565987	N.S.	N.S.
SF3B6	1.03501	1.19402	12.7787	-0.557607	0.37934	-1.46994	0.141578	0.661359	N.S.	N.S.		ANKDD1A	1.17766	1.38567	18.1632	-0.680326	0.401197	-1.69574	0.0899353	0.565987	N.S.	N.S.
CIAO1	1.48006	1.33173	25.6801	0.491913	0.334518	1.47051	0.141424	0.661359	N.S.	N.S.		CMTM4	1.30225	1.49775	24.0844	-0.665024	0.392208	-1.69559	0.0899633	0.565987	N.S.	N.S.
RP1-153P14.8	1.3503	1.21175	18.974	0.455331	0.309735	1.47006	0.141544	0.661359	N.S.	N.S.		WBSCR22	2.05025	2.1884	128.829	-0.460723	0.271909	-1.69441	0.0901883	0.566458	N.S.	N.S.
TGFB1	2.71899	2.80371	604.109	-0.286624	0.194872	-1.47084	0.141335	0.661359	N.S.	N.S.		R3HDM4	1.42468	1.23414	20.5935	0.665547	0.392768	1.6945	0.09017	0.566458	N.S.	N.S.
TET2	1.95491	2.04533	103.873	-0.316349	0.215425	-1.46849	0.141971	0.661773	N.S.	N.S.		GPRIN3	2.04893	2.14814	122.477	-0.328568	0.194029	-1.6934	0.09038	0.567386	N.S.	N.S.
LYRM7	1.35959	1.20805	19.142	0.527739	0.359399	1.46839	0.141997	0.661773	N.S.	N.S.		ATG12	1.74584	1.84948	60.77	-0.339786	0.20078	-1.69233	0.0905839	0.567593	N.S.	N.S.
SS18	1.42566	1.31063	23.2958	0.378712	0.257855	1.4687	0.141914	0.661773	N.S.	N.S.		GATSL2	1.24634	1.41924	20.4091	-0.59123	0.349305	-1.69259	0.0905334	0.567593	N.S.	N.S.
AF131217.1	1.59441	1.4935	35.3794	0.346848	0.236075	1.46923	0.141771	0.661773	N.S.	N.S.		PTBP1	1.93664	1.81926	74.0007	0.405054	0.239352	1.6923	0.0905892	0.567593	N.S.	N.S.
ALKBH1	1.38057	1.23158	20.2052	0.470431	0.320478	1.4679	0.14213	0.662007	N.S.	N.S.		FCGRT	1.77766	1.62967	49.4559	0.49935	0.295052	1.69241	0.0905669	0.567593	N.S.	N.S.
FTL	2.7728	2.87331	696.848	-0.333943	0.227618	-1.46712	0.142343	0.662615	N.S.	N.S.		RP11-1143G9.4	1.62857	1.41296	32.7868	0.741837	0.438532	1.69164	0.0907153	0.567917	N.S.	N.S.
SH3GLB1	1.57251	1.46355	33.3107	0.363707	0.248052	1.46625	0.14258	0.662799	N.S.	N.S.		ZNF592	1.62793	1.73748	46.4096	-0.390652	0.230941	-1.69156	0.0907291	0.567917	N.S.	N.S.
RNPC3	1.69971	1.57572	44.2415	0.415586	0.283834	1.46419	0.143143	0.662799	N.S.	N.S.		CENPA	1.33629	1.50773	25.2972	-0.579681	0.342824	-1.6909	0.090856	0.568244	N.S.	N.S.
STRIP1	1.44015	1.34193	24.5794	0.342325	0.234134	1.46209	0.143715	0.662799	N.S.	N.S.		YPEL5	1.98017	1.86552	82.0578	0.389599	0.230503	1.69021	0.0909871	0.568244	N.S.	N.S.
IPO9	1.84518	1.76198	65.2282	0.275421	0.188315	1.46255	0.14359	0.662799	N.S.	N.S.		PLCB3	0.885191	1.14442	9.5312	-0.938235	0.554962	-1.69063	0.0909077	0.568244	N.S.	N.S.
ALMS1	1.73129	1.65306	50.1132	0.266958	0.182607	1.46193	0.143762	0.662799	N.S.	N.S.		RIN3	2.47654	2.41566	273.93	0.201395	0.119168	1.69001	0.0910256	0.568244	N.S.	N.S.
RP11-572M11.4	1.2226	1.07031	13.614	0.55054	0.375414	1.46649	0.142516	0.662799	N.S.	N.S.		MARK3	2.59317	2.64374	406.076	-0.16481	0.0975264	-1.68991	0.0910461	0.568244	N.S.	N.S.
CKMT2-AS1	1.147	0.942181	10.6537	0.732156	0.499821	1.46483	0.142966	0.662799	N.S.	N.S.		ITSN2	2.64519	2.70469	462.99	-0.192538	0.114109	-1.68732	0.0915413	0.569129	N.S.	N.S.
DOPEY1	1.66522	1.53955	40.815	0.39925	0.272495	1.46516	0.142876	0.662799	N.S.	N.S.		PAM	2.0442	1.95321	97.4603	0.30016	0.177887	1.68737	0.0915326	0.569129	N.S.	N.S.
WBSCR22	1.65164	1.74272	51.1304	-0.308174	0.210274	-1.46558	0.142763	0.662799	N.S.	N.S.		MED14	1.45586	1.60592	32.6739	-0.498073	0.294989	-1.68845	0.0913252	0.569129	N.S.	N.S.
NDUFB6	1.25614	1.39237	21.2067	-0.453574	0.310004	-1.46312	0.143434	0.662799	N.S.	N.S.		SLC35A2	1.09857	1.36658	16.4307	-0.933149	0.552778	-1.68811	0.0913902	0.569129	N.S.	N.S.
NRIP3	0.87957	1.13526	10.1091	-0.957927	0.655326	-1.46176	0.143808	0.662799	N.S.	N.S.		BNIP3L	2.01038	2.09625	110.028	-0.288676	0.171081	-1.68737	0.0915319	0.569129	N.S.	N.S.
DCUN1D2	1.09782	1.24066	14.5834	-0.520564	0.356164	-1.46158	0.143855	0.662799	N.S.	N.S.		BSG	1.291	1.50213	24.0322	-0.700013	0.414787	-1.68765	0.0914792	0.569129	N.S.	N.S.
EDC3	1.14745	1.3129	17.0347	-0.594547	0.406799	-1.46153	0.143871	0.662799	N.S.	N.S.		STMN1	1.06788	0.811776	8.00281	0.965561	0.573091	1.68483	0.0920212	0.569162	N.S.	N.S.
GSE1	1.81118	1.90881	75.0071	-0.327507	0.223964	-1.46232	0.143654	0.662799	N.S.	N.S.		MYSM1	1.62212	1.74887	46.8358	-0.419575	0.249207	-1.68364	0.0922512	0.569162	N.S.	N.S.
MYBBP1A	1.12688	0.941804	10.371	0.6644	0.454129	1.46302	0.143462	0.662799	N.S.	N.S.		RP11-355F16.1	1.1522	0.851447	9.55169	1.13223	0.672312	1.68408	0.0921664	0.569162	N.S.	N.S.
HMGXB4	1.75317	1.62877	50.3503	0.406986	0.278311	1.46234	0.143648	0.662799	N.S.	N.S.		SLC4A4	0.931981	1.14216	9.94972	-0.778949	0.462557	-1.68401	0.0921805	0.569162	N.S.	N.S.
TOMM22	1.03536	1.19565	12.8111	-0.580857	0.396861	-1.46363	0.143295	0.662799	N.S.	N.S.		2023-03-01	2.13431	2.21684	146.052	-0.282517	0.167722	-1.68443	0.0920977	0.569162	N.S.	N.S.
GABPA	1.35953	1.19263	18.8426	0.548028	0.374424	1.46366	0.143288	0.662799	N.S.	N.S.		TMEM64	0.908398	0.685376	5.40807	0.888476	0.527786	1.6834	0.0922977	0.569162	N.S.	N.S.
PRDX1	1.44459	1.56135	32.4463	-0.403603	0.276305	-1.46071	0.144094	0.663273	N.S.	N.S.		TSC1	1.38125	1.53573	27.4763	-0.518368	0.30787	-1.68372	0.0922356	0.569162	N.S.	N.S.
MPC1	1.32251	1.43503	24.0933	-0.375581	0.257204	-1.46025	0.144222	0.663273	N.S.	N.S.		NEURL1	0.982723	1.1866	11.1577	-0.736472	0.436788	-1.68611	0.0917754	0.569162	N.S.	N.S.
CIITA	1.39049	1.51186	28.7142	-0.415452	0.284455	-1.46052	0.144148	0.663273	N.S.	N.S.		RUNDC1	1.58315	1.44433	31.5594	0.487082	0.289222	1.68411	0.0921601	0.569162	N.S.	N.S.
C1orf35	1.39655	1.22877	20.4942	0.57799	0.396009	1.45954	0.144417	0.663453	N.S.	N.S.		SLC16A3	2.15277	2.0531	124.404	0.339863	0.201867	1.6836	0.0922589	0.569162	N.S.	N.S.
SATB1-AS1	1.5931	1.47026	34.3964	0.405264	0.277959	1.458	0.144841	0.663453	N.S.	N.S.		ARFRP1	1.1164	0.86315	9.07356	0.928791	0.551182	1.68509	0.0919713	0.569162	N.S.	N.S.
ARL2BP	1.17199	1.32807	17.8366	-0.558373	0.382939	-1.45813	0.144806	0.663453	N.S.	N.S.		RPL28	2.66569	2.48098	376.119	0.616653	0.366176	1.68404	0.0921748	0.569162	N.S.	N.S.
FLOT2	1.89875	2.00112	92.5464	-0.349594	0.239771	-1.45803	0.144832	0.663453	N.S.	N.S.		DOCK3	1.26201	1.42425	20.8874	-0.53225	0.316262	-1.68294	0.092386	0.569288	N.S.	N.S.
RP3-477O4.14	1.49526	1.37275	27.2931	0.399309	0.273614	1.45939	0.144459	0.663453	N.S.	N.S.		DPH1	1.21789	1.03926	12.5553	0.635375	0.377562	1.68284	0.0924066	0.569288	N.S.	N.S.
BTBD2	1.30671	1.46337	24.7263	-0.547174	0.375088	-1.45879	0.144624	0.663453	N.S.	N.S.		AARS	1.51513	1.36819	26.6373	0.520393	0.309307	1.68245	0.0924817	0.569478	N.S.	N.S.
TBC1D10A	1.50964	1.63714	38.4884	-0.432979	0.296844	-1.45861	0.144673	0.663453	N.S.	N.S.		PAPSS1	1.26763	1.4334	21.2753	-0.572585	0.340473	-1.68173	0.0926206	0.569517	N.S.	N.S.
ETS1	2.30322	2.23478	191.894	0.223925	0.153625	1.45761	0.144948	0.663563	N.S.	N.S.		SPOCK2	2.33245	2.26382	194.789	0.236393	0.140563	1.68175	0.092617	0.569517	N.S.	N.S.
DNM2	2.45275	2.40508	278.152	0.152933	0.10495	1.4572	0.14506	0.663699	N.S.	N.S.		RP11-667K14.3	0.777465	1.0918	7.92588	-1.17203	0.696893	-1.68179	0.0926097	0.569517	N.S.	N.S.
TTLL3	0.984752	1.15581	11.5	-0.676245	0.464307	-1.45646	0.145265	0.663707	N.S.	N.S.		FAM208A	1.64941	1.74268	47.8314	-0.332033	0.19765	-1.6799	0.0929763	0.570212	N.S.	N.S.
DCBLD1	1.29729	1.06617	15.2456	0.824561	0.566203	1.4563	0.14531	0.663707	N.S.	N.S.		NFKB1	2.54922	2.48797	324.039	0.212444	0.126465	1.67987	0.0929828	0.570212	N.S.	N.S.
ZNF429	1.12353	0.951109	10.447	0.643371	0.441677	1.45666	0.145212	0.663707	N.S.	N.S.		TMEM258	1.54928	1.35984	27.7767	0.670057	0.39887	1.67989	0.0929791	0.570212	N.S.	N.S.
UBR2	2.24856	2.1781	168.887	0.231124	0.158784	1.45559	0.145506	0.663843	N.S.	N.S.		MAGED2	1.27391	1.04536	13.784	0.818333	0.4873	1.67932	0.0930899	0.570497	N.S.	N.S.
TATDN1	1.17929	1.04735	12.5342	0.472717	0.324733	1.45571	0.145473	0.663843	N.S.	N.S.		AKR7A2	1.02232	0.732392	6.8952	1.11252	0.663461	1.67684	0.0935743	0.57155	N.S.	N.S.
ICOS	1.22125	1.41555	21.1967	-0.667906	0.459298	-1.45419	0.145894	0.664859	N.S.	N.S.		BAZ2B	2.23556	2.32011	185.148	-0.28369	0.16923	-1.67636	0.0936673	0.57155	N.S.	N.S.
RBM28	1.62537	1.5219	38.0273	0.323184	0.222203	1.45446	0.14582	0.664859	N.S.	N.S.		DGKQ	1.03443	0.744163	7.13039	1.16474	0.694486	1.67712	0.0935184	0.57155	N.S.	N.S.
CDKL5	1.18052	1.02203	12.2301	0.549271	0.378065	1.45285	0.146266	0.666176	N.S.	N.S.		HMGN3	1.52055	1.3954	27.547	0.436453	0.26041	1.67602	0.0937345	0.57155	N.S.	N.S.
SMAP2	2.28303	2.34728	214.569	-0.2167	0.149373	-1.45073	0.146854	0.667373	N.S.	N.S.		GS1-114I9.3	1.73182	1.63036	46.4883	0.32973	0.196823	1.67526	0.093883	0.57155	N.S.	N.S.
METAP1D	1.08869	0.899102	9.38168	0.695331	0.479306	1.4507	0.146862	0.667373	N.S.	N.S.		MYOM2	1.57201	1.33561	28.1041	0.82083	0.489788	1.67589	0.0937603	0.57155	N.S.	N.S.
KAT5	1.1923	1.33234	18.3148	-0.479657	0.330453	-1.45151	0.146638	0.667373	N.S.	N.S.		APLP2	2.6334	2.56007	388.508	0.24552	0.146526	1.67561	0.0938155	0.57155	N.S.	N.S.
DIP2C	1.22134	1.09671	14.0062	0.451884	0.311483	1.45075	0.146849	0.667373	N.S.	N.S.		ZFAND4	1.44051	1.57806	30.9704	-0.453698	0.270432	-1.67768	0.09341	0.57155	N.S.	N.S.
WARS2	1.5383	1.41307	30.2653	0.411775	0.286512	1.4372	0.150661	0.667574	N.S.	N.S.		RP11-793H13.8	0.729485	0.956133	6.02626	-0.913466	0.544468	-1.67772	0.0934015	0.57155	N.S.	N.S.
OTUD7B	1.17667	1.02128	12.143	0.563628	0.389496	1.44707	0.147877	0.667574	N.S.	N.S.		CRYL1	0.868126	1.07826	8.44219	-0.783909	0.467907	-1.67535	0.0938653	0.57155	N.S.	N.S.
ODC1	1.40075	1.54843	30.5383	-0.504737	0.350651	-1.43943	0.150029	0.667574	N.S.	N.S.		LRP10	1.78974	1.65641	51.6811	0.456114	0.272088	1.67635	0.09367	0.57155	N.S.	N.S.
PUM2	2.43644	2.38559	266.505	0.160039	0.110538	1.44782	0.147666	0.667574	N.S.	N.S.		CTD-3092A11.1	0.872977	1.1014	8.78119	-0.860923	0.513028	-1.67812	0.0933237	0.57155	N.S.	N.S.
PLEK	1.89443	2.00991	93.2907	-0.396883	0.275818	-1.43893	0.150169	0.667574	N.S.	N.S.		CH17-431G21.1	0.958564	1.22182	11.5229	-0.944041	0.562952	-1.67695	0.0935524	0.57155	N.S.	N.S.
AC125232.1	1.11171	1.27862	15.6145	-0.590378	0.41084	-1.437	0.150717	0.667574	N.S.	N.S.		MYADM	2.43093	2.51485	290.755	-0.27289	0.16285	-1.67571	0.0937957	0.57155	N.S.	N.S.
SP110	1.71685	1.61104	47.0578	0.350165	0.243166	1.44003	0.14986	0.667574	N.S.	N.S.		RANGAP1	2.02811	2.15208	120.399	-0.410578	0.245219	-1.67433	0.0940662	0.572395	N.S.	N.S.
TCAIM	1.12537	0.982115	10.7727	0.563478	0.388853	1.44908	0.147316	0.667574	N.S.	N.S.		SDF2	0.84586	1.04436	7.82196	-0.799392	0.477542	-1.67397	0.0941364	0.572552	N.S.	N.S.
SDHAP1	1.15256	0.929414	10.68	0.772091	0.536386	1.43943	0.150028	0.667574	N.S.	N.S.		NUP133	1.89799	1.79105	68.2986	0.357305	0.213701	1.67199	0.0945272	0.574368	N.S.	N.S.
EHMT2	1.33459	1.19946	18.2719	0.467894	0.325726	1.43646	0.15087	0.667574	N.S.	N.S.		UBA6-AS1	1.10284	1.28506	14.5893	-0.673049	0.40272	-1.67126	0.0946713	0.574368	N.S.	N.S.
CLDN15	1.09359	0.880045	9.26635	0.74011	0.511778	1.44615	0.148134	0.667574	N.S.	N.S.		ARHGAP5	1.89859	1.97697	84.0108	-0.269553	0.161303	-1.6711	0.0947025	0.574368	N.S.	N.S.
ASMTL-AS1	1.13043	0.862073	9.67553	0.965031	0.668066	1.44452	0.148594	0.667574	N.S.	N.S.		ERCC1	1.78872	1.68132	52.8237	0.360733	0.215816	1.67149	0.0946253	0.574368	N.S.	N.S.
MBNL3	1.34055	1.20177	18.4546	0.505032	0.35017	1.44225	0.149232	0.667574	N.S.	N.S.		SLC25A44	0.868274	1.13844	9.29462	-0.956796	0.572637	-1.67086	0.0947493	0.574382	N.S.	N.S.
MYBL1	2.24315	2.14234	161.376	0.327846	0.227141	1.44336	0.14892	0.667574	N.S.	N.S.		GAB2	2.70975	2.78189	545.255	-0.236363	0.141531	-1.67004	0.0949109	0.57482	N.S.	N.S.
PLAA	1.55882	1.64974	41.1038	-0.311366	0.216182	-1.4403	0.149784	0.667574	N.S.	N.S.		C10orf54	2.12946	2.02208	117	0.375044	0.224565	1.67009	0.0949009	0.57482	N.S.	N.S.
SET	2.13465	2.20013	152.574	-0.230225	0.159518	-1.44325	0.14895	0.667574	N.S.	N.S.		JADE1	1.36971	1.52201	26.672	-0.51575	0.309386	-1.66701	0.0955122	0.574842	N.S.	N.S.
PTPA	1.25805	1.40021	21.5518	-0.484003	0.33513	-1.44423	0.148675	0.667574	N.S.	N.S.		C7orf50	1.91896	1.80162	70.9986	0.395163	0.236804	1.66874	0.0951693	0.574842	N.S.	N.S.
LTBP3	1.15169	1.32383	17.3747	-0.606624	0.421252	-1.44005	0.149853	0.667574	N.S.	N.S.		RP11-274B21.1	2.26936	2.34099	197.147	-0.229855	0.137752	-1.66861	0.0951946	0.574842	N.S.	N.S.
XRRA1	1.83639	1.7406	62.9898	0.321394	0.22358	1.43749	0.15058	0.667574	N.S.	N.S.		C7orf73	1.25758	1.06506	13.6549	0.651289	0.390572	1.66752	0.0954104	0.574842	N.S.	N.S.
SYTL2	1.99449	1.91105	92.3698	0.275383	0.19155	1.43766	0.150531	0.667574	N.S.	N.S.		LTBP3	1.48566	1.33588	24.7424	0.528479	0.316656	1.66893	0.0951306	0.574842	N.S.	N.S.
IL15RA	1.38033	1.22204	20.0209	0.527498	0.367307	1.43613	0.150967	0.667574	N.S.	N.S.		RHOT2	1.68612	1.5075	38.8143	0.618615	0.370975	1.66754	0.0954077	0.574842	N.S.	N.S.
ANXA11	2.28791	2.35092	216.834	-0.212629	0.147328	-1.44323	0.148955	0.667574	N.S.	N.S.		USB1	1.11888	0.870618	9.18083	0.91284	0.547636	1.66687	0.0955393	0.574842	N.S.	N.S.
EXOC6	1.84189	1.74291	63.6104	0.316665	0.218624	1.44844	0.147493	0.667574	N.S.	N.S.		H3F3B	2.44757	2.3521	247.466	0.321526	0.192645	1.66901	0.0951156	0.574842	N.S.	N.S.
SLC25A28	1.48733	1.37132	26.9552	0.415409	0.289271	1.43605	0.150987	0.667574	N.S.	N.S.		NMNAT1	1.25094	1.02219	12.9951	0.802671	0.485515	1.65324	0.0982825	0.57635	N.S.	N.S.
IRAK4	1.49648	1.37495	27.3878	0.431453	0.299211	1.44197	0.149311	0.667574	N.S.	N.S.		USP48	2.29523	2.35666	206.599	-0.205433	0.123944	-1.65746	0.0974256	0.57635	N.S.	N.S.
RP11-302B13.5	0.875359	1.09795	9.47024	-0.8168	0.567533	-1.43921	0.150091	0.667574	N.S.	N.S.		ZMYM1	0.990376	1.18598	11.2419	-0.750276	0.452603	-1.65769	0.0973799	0.57635	N.S.	N.S.
TBC1D15	2.14596	2.21912	158.205	-0.255341	0.17721	-1.44089	0.149615	0.667574	N.S.	N.S.		KCMF1	2.18083	2.24598	159.287	-0.218586	0.132168	-1.65385	0.0981572	0.57635	N.S.	N.S.
TMED2	0.96296	1.12173	10.6589	-0.548853	0.381519	-1.4386	0.150264	0.667574	N.S.	N.S.		ORC2	1.67255	1.78209	51.5645	-0.368747	0.222644	-1.65622	0.0976776	0.57635	N.S.	N.S.
POMP	1.60146	1.71387	46.7145	-0.380554	0.26332	-1.44522	0.148397	0.667574	N.S.	N.S.		AGAP1	1.85218	1.75338	61.83	0.336107	0.202334	1.66115	0.0966836	0.57635	N.S.	N.S.
DIS3	1.62474	1.7229	48.4986	-0.33583	0.232993	-1.44137	0.14948	0.667574	N.S.	N.S.		THUMPD3-AS1	1.96956	1.87169	81.4063	0.336938	0.203299	1.65735	0.0974482	0.57635	N.S.	N.S.
NRL	1.17753	0.977253	11.6188	0.712329	0.492421	1.44659	0.148013	0.667574	N.S.	N.S.		EIF2A	1.72698	1.84252	59.0443	-0.374008	0.225212	-1.66069	0.0967756	0.57635	N.S.	N.S.
ANP32A	1.93046	1.98478	93.5569	-0.186658	0.129695	-1.43922	0.150089	0.667574	N.S.	N.S.		IGF2BP2	1.55078	1.69648	40.6065	-0.491144	0.295452	-1.66235	0.096443	0.57635	N.S.	N.S.
NLRC3	1.60251	1.4776	35.1591	0.421644	0.292227	1.44286	0.149059	0.667574	N.S.	N.S.		UGDH-AS1	0.879983	1.11838	9.07172	-0.891883	0.537464	-1.65943	0.0970296	0.57635	N.S.	N.S.
IL4R	2.05167	1.96517	105.115	0.283141	0.195291	1.44984	0.147103	0.667574	N.S.	N.S.		USO1	1.63928	1.49282	35.7818	0.48232	0.291517	1.65452	0.0980227	0.57635	N.S.	N.S.
CSNK2A2	1.50003	1.62827	37.6775	-0.438572	0.303165	-1.44664	0.147997	0.667574	N.S.	N.S.		ERBIN	2.32577	2.26249	192.905	0.217783	0.131193	1.66002	0.0969097	0.57635	N.S.	N.S.
ARRB2	2.22953	2.29373	189.498	-0.219254	0.152651	-1.43631	0.150914	0.667574	N.S.	N.S.		ETF1	2.14957	2.24539	153.862	-0.311024	0.188072	-1.65375	0.0981792	0.57635	N.S.	N.S.
VAT1	0.891252	1.07176	9.18356	-0.677681	0.470397	-1.44066	0.149681	0.667574	N.S.	N.S.		LINC01202	0.958021	0.611836	5.51868	1.38662	0.838089	1.6545	0.0980259	0.57635	N.S.	N.S.
SLC16A3	1.90011	1.99713	92.2971	-0.322549	0.222915	-1.44696	0.147909	0.667574	N.S.	N.S.		TAF11	1.97519	1.87577	82.3504	0.336869	0.203106	1.65858	0.0971997	0.57635	N.S.	N.S.
HEXDC	1.49765	1.36354	27.1694	0.437194	0.302354	1.44597	0.148187	0.667574	N.S.	N.S.		POLR1C	0.925235	0.676809	5.51956	0.908768	0.548851	1.65577	0.0977693	0.57635	N.S.	N.S.
METRNL	1.24684	1.42173	22.0525	-0.623628	0.431145	-1.44644	0.148053	0.667574	N.S.	N.S.		OSTCP1	1.72322	1.44851	39.0652	0.945477	0.569442	1.66036	0.0968424	0.57635	N.S.	N.S.
LMAN1	1.48472	1.34136	26.0091	0.473309	0.32692	1.44778	0.147678	0.667574	N.S.	N.S.		IGF2BP3	0.912187	1.11264	9.28299	-0.757325	0.457634	-1.65487	0.0979507	0.57635	N.S.	N.S.
PCED1A	1.5167	1.63544	38.5566	-0.408893	0.282696	-1.4464	0.148064	0.667574	N.S.	N.S.		IKZF1	2.75877	2.69712	525.104	0.204599	0.123755	1.65325	0.0982794	0.57635	N.S.	N.S.
SOGA1	1.26568	1.05261	14.3282	0.738883	0.513708	1.43833	0.150339	0.667574	N.S.	N.S.		RP11-467H10.2	1.91734	1.80557	71.1023	0.377137	0.227883	1.65496	0.097933	0.57635	N.S.	N.S.
ABCA7	1.59207	1.48857	35.0809	0.364411	0.251523	1.44882	0.147388	0.667574	N.S.	N.S.		CPED1	1.14248	1.35901	16.8617	-0.758507	0.457518	-1.65788	0.0973425	0.57635	N.S.	N.S.
CTD-2006C1.2	1.58373	1.67009	43.3137	-0.305957	0.211991	-1.44325	0.148949	0.667574	N.S.	N.S.		INTS10	1.72562	1.60833	45.1843	0.42365	0.255829	1.65599	0.097724	0.57635	N.S.	N.S.
CD33	0.881503	1.11128	9.69258	-0.845139	0.585626	-1.44314	0.148982	0.667574	N.S.	N.S.		STK3	1.91846	2.01134	89.6585	-0.30682	0.184864	-1.6597	0.0969742	0.57635	N.S.	N.S.
PI4KA	2.17809	2.10968	143.861	0.215656	0.149314	1.44431	0.148652	0.667574	N.S.	N.S.		ZNF34	0.981709	1.23341	11.9833	-0.916786	0.553302	-1.65694	0.0975325	0.57635	N.S.	N.S.
ZC3H7B	1.75276	1.64684	51.2409	0.332053	0.2301	1.44308	0.148998	0.667574	N.S.	N.S.		TBC1D2	1.62706	1.76823	48.2411	-0.47707	0.286895	-1.66287	0.0963377	0.57635	N.S.	N.S.
BTG3	0.925441	1.09019	9.76722	-0.597815	0.415702	-1.43808	0.15041	0.667574	N.S.	N.S.		CTNNAL1	0.868191	1.16856	9.77341	-1.09557	0.658757	-1.66309	0.096295	0.57635	N.S.	N.S.
CD58	1.83509	1.91564	77.5177	-0.271827	0.189329	-1.43574	0.151076	0.667601	N.S.	N.S.		ZBTB43	1.8507	1.73346	60.4836	0.395754	0.238355	1.66035	0.096844	0.57635	N.S.	N.S.
GDAP1	1.24673	1.03629	13.6412	0.734702	0.511949	1.43511	0.151257	0.668029	N.S.	N.S.		CLPB	0.950098	1.20057	11.0991	-0.84754	0.510335	-1.66075	0.0967632	0.57635	N.S.	N.S.
MOAP1	0.935837	1.13936	10.6404	-0.733474	0.511204	-1.4348	0.151345	0.66805	N.S.	N.S.		SEPHS1	1.42589	1.22636	20.4618	0.704021	0.424201	1.65964	0.0969866	0.57635	N.S.	N.S.
NDC1	1.38042	1.24797	20.5126	0.432692	0.301677	1.43429	0.151489	0.66832	N.S.	N.S.		MSRB2	0.946419	0.670296	5.70444	1.08863	0.657471	1.65578	0.097766	0.57635	N.S.	N.S.
IFFO2	1.46554	1.60873	35.4497	-0.500479	0.349338	-1.43265	0.151958	0.668614	N.S.	N.S.		PTPN6	1.95419	1.85684	78.6224	0.34118	0.206195	1.65465	0.0979952	0.57635	N.S.	N.S.
CWC27	1.6774	1.5273	40.7914	0.501781	0.350124	1.43315	0.151814	0.668614	N.S.	N.S.		SART3	1.73091	1.8281	58.1387	-0.327832	0.198135	-1.65459	0.0980075	0.57635	N.S.	N.S.
SSR1	1.74542	1.64536	50.5993	0.329819	0.23021	1.43269	0.151947	0.668614	N.S.	N.S.		DHX37	1.75262	1.89509	64.8664	-0.484515	0.291632	-1.66139	0.096635	0.57635	N.S.	N.S.
RNF169	1.70476	1.59819	45.6879	0.349974	0.244236	1.43293	0.151878	0.668614	N.S.	N.S.		WDR20	2.02307	2.11093	113.69	-0.287537	0.173703	-1.65533	0.0978566	0.57635	N.S.	N.S.
ZNF280D	1.62568	1.51358	37.6595	0.374369	0.261322	1.4326	0.151973	0.668614	N.S.	N.S.		SNAP23	1.15071	1.31941	16.0733	-0.590513	0.356971	-1.65424	0.0980797	0.57635	N.S.	N.S.
ELAVL1	1.75148	1.6518	51.3925	0.319848	0.223378	1.43187	0.152181	0.669164	N.S.	N.S.		EIF3J	1.96333	2.06216	100.232	-0.334023	0.201836	-1.65492	0.0979402	0.57635	N.S.	N.S.
RP11-384K6.6	0.871057	1.07319	9.04175	-0.753594	0.526853	-1.43037	0.152612	0.670688	N.S.	N.S.		POLR3K	1.16415	0.822536	9.50871	1.23956	0.748296	1.65651	0.0976185	0.57635	N.S.	N.S.
SLC35E2B	1.77467	1.69432	55.4007	0.263067	0.184046	1.42936	0.152902	0.671318	N.S.	N.S.		LMF1	1.73472	1.62105	46.2685	0.382737	0.231362	1.65428	0.0980716	0.57635	N.S.	N.S.
ITM2B	1.79767	1.89757	72.7221	-0.340694	0.238464	-1.4287	0.15309	0.671318	N.S.	N.S.		ZNF263	1.5543	1.65671	38.6899	-0.351296	0.211819	-1.65847	0.0972219	0.57635	N.S.	N.S.
TRIM69	1.02862	1.20945	13.0065	-0.620032	0.433919	-1.42891	0.153029	0.671318	N.S.	N.S.		NPIPB11	0.895497	1.14586	9.62122	-0.960246	0.578492	-1.65991	0.0969324	0.57635	N.S.	N.S.
ZNF420	1.32255	1.17601	17.5726	0.48857	0.341891	1.42902	0.152998	0.671318	N.S.	N.S.		DPEP2	1.84171	1.7317	59.6796	0.359946	0.217209	1.65714	0.0974912	0.57635	N.S.	N.S.
CARM1	1.34803	1.49265	26.7994	-0.493694	0.345845	-1.4275	0.153436	0.672466	N.S.	N.S.		METTL16	2.33737	2.40635	229.942	-0.233086	0.140539	-1.65851	0.0972142	0.57635	N.S.	N.S.
SWT1	1.1702	1.01495	11.9176	0.575149	0.403534	1.42528	0.154076	0.673066	N.S.	N.S.		LRRC75A-AS1	1.87757	1.71612	61.824	0.54383	0.328961	1.65317	0.0982954	0.57635	N.S.	N.S.
FAM208A	1.54735	1.42023	30.7279	0.435539	0.30557	1.42533	0.154062	0.673066	N.S.	N.S.		SLC38A10	1.77533	1.62156	48.9706	0.524225	0.315435	1.66191	0.096531	0.57635	N.S.	N.S.
FAM177A1	1.59799	1.67219	44.0715	-0.269876	0.189333	-1.4254	0.154041	0.673066	N.S.	N.S.		ASXL1	2.28367	2.35273	203.096	-0.225401	0.135818	-1.65959	0.0969978	0.57635	N.S.	N.S.
SNX5	1.39673	1.27088	21.4693	0.450154	0.315814	1.42538	0.154048	0.673066	N.S.	N.S.		CCDC130	1.62938	1.49014	35.1944	0.471944	0.283753	1.66322	0.0962684	0.57635	N.S.	N.S.
PRKCSH	1.1736	1.359	18.6986	-0.649055	0.455268	-1.42566	0.153968	0.673066	N.S.	N.S.		KLF2	2.1758	2.0695	130.476	0.359934	0.216273	1.66426	0.0960612	0.57635	N.S.	N.S.
RPL5P34	0.86606	1.11768	9.67129	-0.96128	0.674381	-1.42543	0.154034	0.673066	N.S.	N.S.		IRF3	2.08186	1.98772	106.101	0.310674	0.186652	1.66446	0.0960215	0.57635	N.S.	N.S.
LAMTOR1	1.61417	1.73994	48.9186	-0.418844	0.294159	-1.42387	0.154484	0.673379	N.S.	N.S.		KDM5C	1.78662	1.91366	68.8736	-0.414891	0.251028	-1.65277	0.0983776	0.576514	N.S.	N.S.
FCHSD2	2.43916	2.37984	265.609	0.189063	0.132778	1.4239	0.154475	0.673379	N.S.	N.S.		NR1H2	1.24295	1.45919	21.5732	-0.746154	0.451577	-1.65233	0.0984675	0.576572	N.S.	N.S.
MAP3K9	0.956049	1.15662	11.1511	-0.720387	0.505638	-1.42471	0.154241	0.673379	N.S.	N.S.		CACNA2D3	1.05704	1.21971	12.6305	-0.628844	0.380797	-1.65139	0.0986593	0.576908	N.S.	N.S.
CDK10	1.25082	1.11183	14.7806	0.522681	0.367078	1.4239	0.154476	0.673379	N.S.	N.S.		LAMP3	1.14785	0.923474	10.0886	0.83156	0.503519	1.6515	0.0986374	0.576908	N.S.	N.S.
ACAP3	1.56166	1.33423	28.9835	0.777156	0.545958	1.42347	0.1546	0.673517	N.S.	N.S.		CPSF1	1.30559	1.11654	15.4309	0.678792	0.410996	1.65158	0.0986206	0.576908	N.S.	N.S.
HS1BP3	1.11219	0.923852	9.99651	0.645766	0.45427	1.42155	0.155157	0.674936	N.S.	N.S.		KLHL5	2.30261	2.23118	181.249	0.23237	0.140745	1.651	0.0987393	0.577114	N.S.	N.S.
QARS	1.47067	1.35965	26.0344	0.390029	0.274424	1.42126	0.15524	0.674936	N.S.	N.S.		CLCN6	1.3116	1.16266	16.2579	0.519312	0.315516	1.64591	0.0997816	0.577873	N.S.	N.S.
STIM2	2.1609	2.20806	158.351	-0.163386	0.114998	-1.42077	0.155382	0.674936	N.S.	N.S.		FOXJ3	2.25154	2.31728	187.87	-0.219228	0.132918	-1.64935	0.0990761	0.577873	N.S.	N.S.
FAM135A	1.36427	1.23393	19.7721	0.444812	0.312954	1.42133	0.155221	0.674936	N.S.	N.S.		PDIA6	1.51172	1.39886	27.3074	0.39991	0.242973	1.6459	0.0997842	0.577873	N.S.	N.S.
HSPA5	1.83057	1.9341	78.9042	-0.346573	0.243902	-1.42096	0.15533	0.674936	N.S.	N.S.		PER2	1.39586	1.54966	28.4507	-0.49306	0.298809	-1.65009	0.098925	0.577873	N.S.	N.S.
NFKB2	1.71962	1.83073	61.7881	-0.387419	0.272713	-1.42061	0.155431	0.674936	N.S.	N.S.		HERC5	1.63935	1.51731	36.6518	0.429672	0.260483	1.64952	0.0990413	0.577873	N.S.	N.S.
AC093838.4	1.59299	1.71069	46.2021	-0.394177	0.277711	-1.41938	0.155789	0.675745	N.S.	N.S.		HIST1H4H	1.33046	1.14982	16.5271	0.643171	0.390803	1.64577	0.0998112	0.577873	N.S.	N.S.
DPP4	1.08375	0.903551	9.33524	0.694162	0.48978	1.41729	0.156397	0.675745	N.S.	N.S.		CSPP1	1.50618	1.64431	36.1791	-0.467785	0.283754	-1.64856	0.0992382	0.577873	N.S.	N.S.
RNF130	1.90495	1.98777	91.5141	-0.285204	0.201108	-1.41817	0.156142	0.675745	N.S.	N.S.		UHRF2	2.08856	2.16991	131.162	-0.270541	0.164176	-1.64787	0.099379	0.577873	N.S.	N.S.
CBLL1	1.16362	1.03054	12.0381	0.497742	0.351016	1.418	0.156189	0.675745	N.S.	N.S.		RPS3	2.68694	2.47857	387.38	0.697725	0.423518	1.64745	0.0994651	0.577873	N.S.	N.S.
EZH2	1.55559	1.69144	43.3717	-0.474976	0.335166	-1.41714	0.156443	0.675745	N.S.	N.S.		RBM19	1.56319	1.68755	40.6122	-0.423314	0.256895	-1.64781	0.0993924	0.577873	N.S.	N.S.
DHX32	1.32333	1.17376	17.5834	0.504505	0.35609	1.41679	0.156544	0.675745	N.S.	N.S.		LTK	1.00859	0.673337	6.40261	1.26916	0.770256	1.64771	0.0994127	0.577873	N.S.	N.S.
TMEM229B	1.27534	1.11633	15.4434	0.546803	0.385874	1.41705	0.156469	0.675745	N.S.	N.S.		SMG1P5	1.79584	1.90484	68.7345	-0.361998	0.219932	-1.64595	0.0997741	0.577873	N.S.	N.S.
GTF2A1	1.44501	1.2947	23.5467	0.492847	0.34748	1.41835	0.156089	0.675745	N.S.	N.S.		ANKRD40	1.3342	1.12374	16.2295	0.775816	0.471337	1.64599	0.0997659	0.577873	N.S.	N.S.
VAC14	1.73555	1.63286	49.3475	0.32711	0.230804	1.41726	0.156406	0.675745	N.S.	N.S.		UQCRFS1	1.30358	1.07912	14.832	0.7827	0.475142	1.6473	0.0994971	0.577873	N.S.	N.S.
HDHD2	0.904762	1.07088	9.29525	-0.643875	0.453825	-1.41877	0.155965	0.675745	N.S.	N.S.		ETHE1	1.19176	0.980026	11.4092	0.795923	0.483159	1.64733	0.0994901	0.577873	N.S.	N.S.
NFKBIB	1.31124	1.42997	23.6626	-0.412807	0.291298	-1.41713	0.156445	0.675745	N.S.	N.S.		ZNF701	1.08874	1.28365	14.3509	-0.692795	0.420573	-1.64727	0.0995034	0.577873	N.S.	N.S.
TAF5L	0.987468	1.15589	11.494	-0.58576	0.413857	-1.41537	0.156961	0.676662	N.S.	N.S.		GNB1L	0.940106	1.23679	11.6367	-1.05783	0.641913	-1.64793	0.0993674	0.577873	N.S.	N.S.
ARHGAP32	1.11556	1.27152	15.4807	-0.542599	0.383464	-1.415	0.15707	0.676662	N.S.	N.S.		LARGE1	2.0875	2.16937	130.951	-0.275219	0.167211	-1.64594	0.0997768	0.577873	N.S.	N.S.
ISCU	1.07767	1.22626	13.9449	-0.522396	0.36917	-1.41505	0.157053	0.676662	N.S.	N.S.		SMDT1	1.2054	0.926261	11.131	1.01363	0.614858	1.64855	0.0992391	0.577873	N.S.	N.S.
ZNF441	1.14141	0.939885	10.625	0.706824	0.499554	1.41491	0.157094	0.676662	N.S.	N.S.		GPD1L	1.13417	0.918847	9.83422	0.788403	0.47945	1.64439	0.100096	0.578886	N.S.	N.S.
MAPK1	2.26793	2.32817	206.548	-0.209491	0.148181	-1.41375	0.157434	0.677763	N.S.	N.S.		CEP70	0.88938	1.13556	9.43705	-0.879004	0.534672	-1.64401	0.100175	0.578886	N.S.	N.S.
KDELR1	1.65722	1.51592	39.3697	0.47406	0.335719	1.41207	0.157928	0.679523	N.S.	N.S.		CCND3	3.15113	3.21582	1494.33	-0.213297	0.129773	-1.64362	0.100256	0.578886	N.S.	N.S.
EML6	1.05926	0.890462	8.87865	0.644213	0.456484	1.41125	0.158171	0.679839	N.S.	N.S.		AP5Z1	1.55708	1.42052	29.7259	0.504844	0.30709	1.64396	0.100184	0.578886	N.S.	N.S.
RBL2	2.33056	2.26027	204.035	0.226476	0.16045	1.4115	0.158096	0.679839	N.S.	N.S.		XIST	2.03756	2.18393	126.819	-0.48617	0.295768	-1.64375	0.100227	0.578886	N.S.	N.S.
KIF13B	1.81984	1.90554	75.2877	-0.29454	0.208825	-1.41046	0.158403	0.680106	N.S.	N.S.		ZNF706	1.03385	0.778481	7.32331	0.935741	0.569105	1.64423	0.100128	0.578886	N.S.	N.S.
PUS7L	1.19302	0.997965	12.1685	0.679663	0.481826	1.4106	0.158364	0.680106	N.S.	N.S.		IL1RN	1.29822	1.08646	14.8338	0.735549	0.44789	1.64225	0.100537	0.579567	N.S.	N.S.
PPP1R11	1.21131	1.37991	19.9466	-0.587128	0.416471	-1.40977	0.158607	0.680255	N.S.	N.S.		ZSCAN18	1.47474	1.31718	23.9212	0.555571	0.338377	1.64187	0.100617	0.579674	N.S.	N.S.
IER3	1.69192	1.81244	58.5346	-0.415485	0.294662	-1.41004	0.158529	0.680255	N.S.	N.S.		MOB1B	1.22319	1.40839	19.6312	-0.634954	0.387253	-1.63964	0.101081	0.580407	N.S.	N.S.
HNRNPDL	2.1168	2.21867	152.986	-0.33933	0.241019	-1.4079	0.159162	0.680812	N.S.	N.S.		MMS22L	1.43885	1.60355	31.9721	-0.563985	0.343881	-1.64006	0.100993	0.580407	N.S.	N.S.
KLHDC3	1.15869	1.2972	16.838	-0.477846	0.339164	-1.40889	0.158867	0.680812	N.S.	N.S.		BAZ1B	2.05681	2.13295	121.035	-0.268834	0.163993	-1.6393	0.10115	0.580407	N.S.	N.S.
CTCF	2.20862	2.13452	153.491	0.231738	0.164596	1.40791	0.159156	0.680812	N.S.	N.S.		MAGT1	2.11048	2.20329	140.019	-0.308351	0.187911	-1.64094	0.100809	0.580407	N.S.	N.S.
YES1	1.75206	1.8457	65.0239	-0.319281	0.226737	-1.40815	0.159085	0.680812	N.S.	N.S.		AC009120.6	1.92686	2.04393	94.2087	-0.39676	0.241906	-1.64014	0.100975	0.580407	N.S.	N.S.
UBA52	3.12043	3.18898	1490.17	-0.229783	0.163139	-1.40851	0.15898	0.680812	N.S.	N.S.		TUBB6	1.65415	1.53106	37.8908	0.442496	0.269684	1.6408	0.10084	0.580407	N.S.	N.S.
SFPQ	2.29337	2.34748	216.975	-0.188093	0.133809	-1.40569	0.159817	0.681848	N.S.	N.S.		RBM39	2.90284	2.94989	826.373	-0.152676	0.0931238	-1.6395	0.10111	0.580407	N.S.	N.S.
PSMB2	1.52597	1.62755	38.5903	-0.350603	0.249366	-1.40598	0.159731	0.681848	N.S.	N.S.		PPARA	1.91988	1.8132	71.8497	0.339993	0.207288	1.64019	0.100965	0.580407	N.S.	N.S.
KLHL2	1.68641	1.77404	55.222	-0.291314	0.207251	-1.40561	0.159841	0.681848	N.S.	N.S.		S100A12	1.76117	1.60833	47.3964	0.518347	0.316405	1.63824	0.101372	0.58078	N.S.	N.S.
STAT2	1.9155	1.81148	75.2038	0.336614	0.239522	1.40536	0.159915	0.681848	N.S.	N.S.		SNX24	1.20364	1.37747	18.4152	-0.587697	0.358744	-1.63821	0.101379	0.58078	N.S.	N.S.
CDIPT	1.21968	1.34287	19.0789	-0.423779	0.301397	-1.40605	0.15971	0.681848	N.S.	N.S.		CCNG1	1.09302	1.30056	14.785	-0.702594	0.428942	-1.63797	0.101428	0.58078	N.S.	N.S.
EVA1C	1.50431	1.61222	36.9911	-0.36483	0.259357	-1.40667	0.159526	0.681848	N.S.	N.S.		DAD1	0.94782	1.2045	11.147	-0.904006	0.552043	-1.63756	0.101513	0.580935	N.S.	N.S.
SEMA4A	1.31397	1.45973	24.7952	-0.522012	0.371804	-1.404	0.16032	0.682817	N.S.	N.S.		PROSER2	0.828711	1.09188	8.3067	-0.909666	0.55566	-1.63709	0.101611	0.580984	N.S.	N.S.
NFKBIE	0.888664	1.08234	9.32837	-0.721704	0.514424	-1.40293	0.160636	0.682817	N.S.	N.S.		RP11-293M10.1	1.30205	1.485	23.6576	-0.626542	0.382871	-1.63643	0.101749	0.581386	N.S.	N.S.
ST8SIA6	1.58	1.46268	33.6196	0.389225	0.277373	1.40326	0.160541	0.682817	N.S.	N.S.		ARL15	2.52281	2.46342	305.248	0.19709	0.120548	1.63495	0.102059	0.582254	N.S.	N.S.
NHLRC2	1.07903	0.938314	9.63656	0.535329	0.38173	1.40237	0.160804	0.682817	N.S.	N.S.		NPAS2	0.688731	1.02809	6.55676	-1.29705	0.793849	-1.63387	0.102286	0.582773	N.S.	N.S.
PSMC6	1.84425	1.71972	62.2338	0.408103	0.290915	1.40283	0.160668	0.682817	N.S.	N.S.		GPATCH8	2.71001	2.75394	527.734	-0.143105	0.0875702	-1.63418	0.102222	0.582773	N.S.	N.S.
YY1	2.14615	2.07695	133.44	0.223611	0.159363	1.40315	0.160572	0.682817	N.S.	N.S.		PROSER3	1.63007	1.75027	47.3257	-0.417356	0.25551	-1.63342	0.10238	0.582901	N.S.	N.S.
MTMR4	1.3031	1.18694	17.3093	0.408367	0.291188	1.40241	0.160792	0.682817	N.S.	N.S.		VAMP3	1.13797	0.929373	9.99714	0.742356	0.455354	1.63028	0.103041	0.583149	N.S.	N.S.
RBM42	1.30573	1.15363	16.8169	0.506977	0.36153	1.40231	0.160823	0.682817	N.S.	N.S.		CDC42	2.12318	2.21841	144.713	-0.306331	0.187811	-1.63106	0.102878	0.583149	N.S.	N.S.
RP11-248J23.7	1.26126	1.11052	15.0603	0.508154	0.362487	1.40186	0.160958	0.683029	N.S.	N.S.		RPAP2	2.02875	1.95689	95.9834	0.240525	0.147641	1.62912	0.103288	0.583149	N.S.	N.S.
DEAF1	1.33244	1.4602	25.2346	-0.437627	0.312408	-1.40082	0.161268	0.683205	N.S.	N.S.		SCNM1	1.34891	1.17814	17.4517	0.612187	0.374957	1.63268	0.102535	0.583149	N.S.	N.S.
ZNF75A	1.68219	1.59385	44.2034	0.293922	0.209795	1.401	0.161215	0.683205	N.S.	N.S.		CXCR4	2.0555	1.9099	95.0109	0.490428	0.30096	1.62955	0.103198	0.583149	N.S.	N.S.
ZFPM1	1.60403	1.71353	46.8595	-0.380698	0.271816	-1.40058	0.161341	0.683205	N.S.	N.S.		EVC	0.602472	0.928085	5.0795	-1.30896	0.803731	-1.62861	0.103397	0.583149	N.S.	N.S.
ZNF526	1.31492	1.11428	16.3816	0.679999	0.485286	1.40123	0.161145	0.683205	N.S.	N.S.		NHP2	1.37879	1.17813	18.2635	0.711325	0.436174	1.63083	0.102927	0.583149	N.S.	N.S.
MCTP1	1.87815	1.94358	84.0742	-0.240605	0.171936	-1.39938	0.161698	0.683507	N.S.	N.S.		KCNQ5	1.90672	2.01001	88.4712	-0.336994	0.206898	-1.62879	0.103357	0.583149	N.S.	N.S.
SAMD3	2.15161	2.07455	133.863	0.252372	0.180268	1.39998	0.161518	0.683507	N.S.	N.S.		PDE7B	1.27543	1.44186	21.6821	-0.568223	0.348838	-1.6289	0.103333	0.583149	N.S.	N.S.
TSR2	0.940608	1.10901	10.2239	-0.630627	0.450705	-1.3992	0.161753	0.683507	N.S.	N.S.		GRIPAP1	2.01043	1.90886	89.1801	0.338695	0.207969	1.62859	0.1034	0.583149	N.S.	N.S.
SPPL3	2.14946	2.09469	136.545	0.171239	0.122354	1.39954	0.161651	0.683507	N.S.	N.S.		BEX4	1.29436	1.11907	15.1895	0.609156	0.373984	1.62883	0.103349	0.583149	N.S.	N.S.
GMCL1	1.67141	1.77312	54.2969	-0.341487	0.244226	-1.39824	0.162041	0.683641	N.S.	N.S.		MCF2	1.07959	0.852531	8.46088	0.828835	0.508914	1.62863	0.103391	0.583149	N.S.	N.S.
BAK1	0.936636	1.10462	10.1056	-0.553908	0.396073	-1.3985	0.161963	0.683641	N.S.	N.S.		RP11-360L9.4	1.21768	1.37702	18.6558	-0.52618	0.322916	-1.62946	0.103215	0.583149	N.S.	N.S.
AKIRIN2	1.53682	1.65551	40.5024	-0.410383	0.293427	-1.39859	0.161937	0.683641	N.S.	N.S.		OSGIN2	1.23757	1.39469	19.5588	-0.536716	0.329596	-1.62841	0.103439	0.583149	N.S.	N.S.
CAPZA1	2.26197	2.33136	206.109	-0.242559	0.173542	-1.3977	0.162204	0.683944	N.S.	N.S.		CORO2A	1.57511	1.68855	41.2034	-0.394917	0.242511	-1.62845	0.10343	0.583149	N.S.	N.S.
ASNSD1	1.14472	1.29176	16.4705	-0.515277	0.36893	-1.39668	0.16251	0.683944	N.S.	N.S.		ECHS1	1.21076	0.97891	11.7555	0.862932	0.529127	1.63086	0.10292	0.583149	N.S.	N.S.
AC097713.4	1.38346	1.49796	27.9181	-0.392542	0.281073	-1.39658	0.162539	0.683944	N.S.	N.S.		RHEBL1	0.763516	1.04434	7.22262	-1.06433	0.652159	-1.63201	0.102677	0.583149	N.S.	N.S.
DMXL2	1.70137	1.8185	59.5204	-0.404557	0.289662	-1.39665	0.162519	0.683944	N.S.	N.S.		SEC23A	1.9186	2.01888	90.4911	-0.333861	0.204537	-1.63228	0.102621	0.583149	N.S.	N.S.
ARID3B	1.76792	1.68347	54.299	0.262513	0.187934	1.39684	0.162463	0.683944	N.S.	N.S.		MAPK6	1.94449	2.03426	94.8402	-0.296636	0.181872	-1.63102	0.102887	0.583149	N.S.	N.S.
WBP1L	1.61607	1.50086	36.6969	0.390216	0.279661	1.39532	0.16292	0.685188	N.S.	N.S.		STAU1	2.38075	2.45333	255.311	-0.236558	0.145168	-1.62954	0.103199	0.583149	N.S.	N.S.
CTD-2378E12.1	1.11555	0.953478	10.3388	0.550068	0.394342	1.3949	0.163046	0.685356	N.S.	N.S.		RNF44	1.31444	1.11806	15.6546	0.69748	0.428393	1.62813	0.103497	0.583226	N.S.	N.S.
MRPL37	1.40511	1.26011	21.4807	0.513594	0.368283	1.39456	0.163148	0.685425	N.S.	N.S.		MT-TM	1.16491	0.877275	9.97893	1.05063	0.6456	1.62737	0.103658	0.583873	N.S.	N.S.
CNNM4	1.28208	1.39336	21.8586	-0.401078	0.2877	-1.39408	0.163292	0.685543	N.S.	N.S.		HIPK3	2.44844	2.514	295.953	-0.215278	0.132317	-1.62698	0.103741	0.584089	N.S.	N.S.
ANKFY1	1.86724	1.78076	68.3433	0.287325	0.20613	1.3939	0.163347	0.685543	N.S.	N.S.		RORB	0.813892	1.05458	7.7019	-0.911359	0.560493	-1.626	0.10395	0.58501	N.S.	N.S.
EMC3	1.8515	1.76824	66.2193	0.252656	0.181357	1.39314	0.163578	0.686155	N.S.	N.S.		CCDC174	1.59135	1.41462	31.0301	0.582928	0.358916	1.62413	0.104347	0.586602	N.S.	N.S.
PIGB	1.54978	1.4302	31.27	0.393159	0.282434	1.39204	0.163912	0.687194	N.S.	N.S.		C19orf53	1.68535	1.49482	38.3596	0.656347	0.404102	1.62421	0.104331	0.586602	N.S.	N.S.
CCAR2	1.33261	1.19279	18.1729	0.49735	0.357891	1.38967	0.164629	0.688884	N.S.	N.S.		DYNC1LI2	1.87496	1.78217	65.5839	0.298492	0.183894	1.62317	0.104553	0.587373	N.S.	N.S.
UHRF1BP1L	1.84844	1.91036	78.1279	-0.221219	0.15917	-1.38983	0.164581	0.688884	N.S.	N.S.		MKRN2	1.27964	1.45265	22.1369	-0.559731	0.345083	-1.62202	0.104799	0.587483	N.S.	N.S.
ZCCHC14	1.39107	1.51419	28.8677	-0.44833	0.322639	-1.38957	0.164658	0.688884	N.S.	N.S.		CREBL2	1.32539	1.14548	16.337	0.604299	0.37261	1.6218	0.104846	0.587483	N.S.	N.S.
FAM157C	0.980859	1.17211	11.7203	-0.678314	0.487973	-1.39006	0.164509	0.688884	N.S.	N.S.		GPR68	0.843726	1.04271	7.79364	-0.751969	0.463457	-1.62252	0.104691	0.587483	N.S.	N.S.
TYW1B	1.73332	1.62506	48.7938	0.370432	0.266683	1.38903	0.164823	0.688909	N.S.	N.S.		EIF3CL	0.807041	1.0948	8.15189	-1.06396	0.655981	-1.62194	0.104815	0.587483	N.S.	N.S.
CLEC2D	2.03808	1.94605	100.997	0.302229	0.217589	1.38899	0.164836	0.688909	N.S.	N.S.		NUDT19	1.35378	1.483	24.8637	-0.461939	0.284829	-1.62181	0.104844	0.587483	N.S.	N.S.
SLBP	1.46523	1.32346	24.9143	0.457362	0.32936	1.38864	0.164943	0.688998	N.S.	N.S.		MIB1	1.64105	1.7336	46.7864	-0.320856	0.197926	-1.62109	0.104998	0.588082	N.S.	N.S.
DST	1.22038	1.01855	12.9218	0.696025	0.501757	1.38718	0.165388	0.690024	N.S.	N.S.		RGL1	1.70652	1.53103	40.8125	0.597157	0.368545	1.62031	0.105166	0.588254	N.S.	N.S.
MAP3K7	1.68512	1.56105	42.9133	0.408605	0.294577	1.38709	0.165414	0.690024	N.S.	N.S.		RP11-324O2.3	0.642421	0.92355	5.22734	-1.10261	0.680458	-1.6204	0.105146	0.588254	N.S.	N.S.
AP5Z1	1.51699	1.38236	28.4133	0.467607	0.337414	1.38585	0.165792	0.690024	N.S.	N.S.		SF1	1.84043	1.69468	57.5097	0.496546	0.306724	1.61887	0.105476	0.589219	N.S.	N.S.
TMEM243	1.46485	1.32968	24.9804	0.456925	0.329445	1.38695	0.165456	0.690024	N.S.	N.S.		RP11-196G11.2	0.909492	1.11397	9.29803	-0.756741	0.467444	-1.61889	0.105471	0.589219	N.S.	N.S.
LHFPL3	0.9644	1.18083	11.7144	-0.797125	0.575005	-1.38629	0.165658	0.690024	N.S.	N.S.		KIAA0753	0.731032	0.990198	6.38739	-0.969323	0.598702	-1.61904	0.105439	0.589219	N.S.	N.S.
IMPDH1	1.46478	1.33004	25.0805	0.432415	0.312004	1.38593	0.165769	0.690024	N.S.	N.S.		EIF4G1	1.83887	1.94096	75.3376	-0.344612	0.213057	-1.61746	0.105778	0.590254	N.S.	N.S.
AL356053.1	1.56887	1.44018	32.3334	0.421175	0.303885	1.38597	0.165756	0.690024	N.S.	N.S.		AC005592.2	0.962408	1.21455	11.4208	-0.894357	0.55297	-1.61737	0.105799	0.590254	N.S.	N.S.
IRF2BP2	1.56262	1.75476	47.6475	-0.651752	0.470738	-1.38453	0.166195	0.690987	N.S.	N.S.		LINC00854	1.4099	1.63248	32.4718	-0.741322	0.458264	-1.61768	0.105732	0.590254	N.S.	N.S.
RP9	1.34277	1.2097	18.6797	0.457451	0.330353	1.38473	0.166134	0.690987	N.S.	N.S.		PDE4D	2.32446	2.40429	226.364	-0.259588	0.160726	-1.6151	0.106289	0.592224	N.S.	N.S.
KCMF1	2.08395	2.00014	113.787	0.266307	0.192444	1.38381	0.166415	0.691507	N.S.	N.S.		ZFAND2A	1.33708	1.11215	16.1561	0.813816	0.504003	1.6147	0.106375	0.592224	N.S.	N.S.
TRIM27	1.40973	1.26554	21.799	0.499227	0.36134	1.3816	0.167095	0.691507	N.S.	N.S.		ZNF24	1.29004	1.09518	14.7817	0.689385	0.426926	1.61476	0.106362	0.592224	N.S.	N.S.
BRD2	2.15498	2.05442	131.233	0.328204	0.237555	1.38159	0.167097	0.691507	N.S.	N.S.		AC018359.1	0.679075	0.954207	5.7012	-1.07607	0.666985	-1.61333	0.106673	0.592923	N.S.	N.S.
CPNE5	1.48813	1.59363	35.4798	-0.3731	0.269931	-1.38221	0.166908	0.691507	N.S.	N.S.		SRPK1	1.9123	1.82316	71.8295	0.302499	0.187555	1.61285	0.106776	0.592923	N.S.	N.S.
BNC2	1.48064	1.60825	35.9358	-0.44392	0.321255	-1.38183	0.167024	0.691507	N.S.	N.S.		GNPTG	1.49793	1.63607	35.4891	-0.435277	0.269781	-1.61344	0.106648	0.592923	N.S.	N.S.
MTMR6	1.78208	1.87181	69.4154	-0.318719	0.230679	-1.38166	0.167077	0.691507	N.S.	N.S.		ORMDL3	1.03303	0.778359	7.31679	0.961591	0.596078	1.6132	0.106702	0.592923	N.S.	N.S.
RALGAPB	1.85516	1.77684	67.0976	0.257106	0.185932	1.3828	0.166728	0.691507	N.S.	N.S.		SS18	1.35025	1.17425	17.4186	0.595714	0.369371	1.61278	0.106792	0.592923	N.S.	N.S.
CTD-2207O23.3	2.09674	2.01879	117.625	0.260282	0.188215	1.3829	0.166697	0.691507	N.S.	N.S.		ACSBG2	0.77421	1.1208	8.29851	-1.30293	0.807406	-1.61373	0.106587	0.592923	N.S.	N.S.
UBASH3A	1.22582	1.04513	13.355	0.647471	0.46808	1.38325	0.166589	0.691507	N.S.	N.S.		CHCHD7	0.986879	0.693124	6.26179	1.12862	0.70011	1.61206	0.106949	0.593331	N.S.	N.S.
TM2D1	1.73671	1.65856	50.7428	0.26667	0.193228	1.38008	0.167561	0.692354	N.S.	N.S.		COPS9	1.18671	0.904123	10.593	1.03618	0.643151	1.6111	0.107157	0.593463	N.S.	N.S.
DUS2	1.46164	1.32491	24.8676	0.461306	0.334247	1.38014	0.167545	0.692354	N.S.	N.S.		POLE3	1.47621	1.29752	23.5439	0.626786	0.388942	1.61151	0.107068	0.593463	N.S.	N.S.
MFSD12	1.67275	1.55483	41.8132	0.391926	0.283899	1.38051	0.167429	0.692354	N.S.	N.S.		TK2	0.97676	1.21193	11.5452	-0.877943	0.544841	-1.61138	0.107098	0.593463	N.S.	N.S.
ELMO1	2.66536	2.61384	451.725	0.162233	0.11761	1.37942	0.167766	0.692844	N.S.	N.S.		ASNA1	1.35015	1.15341	17.0794	0.67448	0.418593	1.6113	0.107114	0.593463	N.S.	N.S.
TXNL1	1.52567	1.62609	38.4836	-0.350096	0.253923	-1.37875	0.167972	0.693338	N.S.	N.S.		RP11-380I10.4	0.832481	1.10486	8.49071	-1.0017	0.622325	-1.60961	0.107483	0.595013	N.S.	N.S.
TMEM164	1.67346	1.56827	42.5755	0.337004	0.244607	1.37774	0.168283	0.693553	N.S.	N.S.		NRG1	1.40715	1.5917	30.4553	-0.632873	0.393827	-1.60698	0.108059	0.597687	N.S.	N.S.
MYO1F	2.75491	2.69524	551.467	0.189228	0.137316	1.37804	0.168191	0.693553	N.S.	N.S.		YES1	1.984	2.10679	108.54	-0.39392	0.245314	-1.60578	0.108323	0.598635	N.S.	N.S.
TRIM28	0.949952	1.15839	11.1209	-0.74104	0.537785	-1.37795	0.168219	0.693553	N.S.	N.S.		SQRDL	0.900446	0.697034	5.394	0.86856	0.540982	1.60553	0.108378	0.598683	N.S.	N.S.
PPBP	0.962309	1.11578	10.5462	-0.56703	0.4118	-1.37695	0.168526	0.693841	N.S.	N.S.		TMEM45B	0.831298	1.04563	7.72706	-0.753404	0.469394	-1.60506	0.108481	0.598776	N.S.	N.S.
AVPI1	1.25797	1.43414	22.6782	-0.615194	0.44674	-1.37707	0.168489	0.693841	N.S.	N.S.		ARHGAP44	1.17207	0.989644	11.1484	0.711656	0.443451	1.60482	0.108534	0.598776	N.S.	N.S.
EXD3	1.34318	1.20857	18.6924	0.483268	0.351071	1.37655	0.168651	0.693888	N.S.	N.S.		ARHGEF10L	1.48336	1.33136	24.585	0.527821	0.329012	1.60426	0.108657	0.599195	N.S.	N.S.
POLG2	1.66312	1.52372	39.9184	0.456227	0.331474	1.37636	0.168711	0.693888	N.S.	N.S.		PMS2	1.35372	1.53084	26.4991	-0.632385	0.394258	-1.60399	0.108717	0.599271	N.S.	N.S.
ATG5	1.21875	1.08361	13.7893	0.496999	0.361377	1.37529	0.169041	0.694889	N.S.	N.S.		IKZF4	1.04811	0.817915	7.76616	0.834184	0.5204	1.60297	0.108942	0.599998	N.S.	N.S.
G3BP2	1.81405	1.88867	73.1607	-0.258729	0.188205	-1.37472	0.169218	0.694977	N.S.	N.S.		MTATP6P1	2.07037	1.88407	94.5189	0.631709	0.394358	1.60187	0.109185	0.600512	N.S.	N.S.
HNRNPF	1.6471	1.72573	49.7346	-0.273054	0.198633	-1.37466	0.169236	0.694977	N.S.	N.S.		KIF1B	2.08106	2.15359	127.493	-0.2457	0.153431	-1.60137	0.109295	0.600512	N.S.	N.S.
IRS2	1.92251	2.0307	98.5442	-0.362437	0.263807	-1.37387	0.169481	0.695627	N.S.	N.S.		ACAA1	1.41468	1.21815	19.9845	0.688183	0.42952	1.60222	0.109108	0.600512	N.S.	N.S.
TIMP1	1.8217	1.93557	78.5373	-0.383033	0.278894	-1.3734	0.169627	0.695806	N.S.	N.S.		CLCN7	1.93911	2.14582	109.492	-0.687417	0.429255	-1.60142	0.109284	0.600512	N.S.	N.S.
SUPT16H	1.92984	1.83238	78.0949	0.325118	0.236764	1.37317	0.169698	0.695806	N.S.	N.S.		TCEAL3	1.03265	0.751242	7.11082	0.991651	0.61943	1.60091	0.109397	0.600623	N.S.	N.S.
AKAP13	2.79411	2.82701	671.862	-0.115493	0.0841529	-1.37242	0.169934	0.696417	N.S.	N.S.		ANAPC15	1.14261	0.942948	10.1825	0.720318	0.449984	1.60077	0.109429	0.600623	N.S.	N.S.
RNF181	1.54264	1.3804	29.4016	0.547119	0.398765	1.37203	0.170054	0.696551	N.S.	N.S.		RP11-405A12.2	1.07248	1.33378	15.2532	-0.908174	0.567719	-1.59969	0.109667	0.600908	N.S.	N.S.
TSC22D4	1.40425	1.26618	21.6559	0.443062	0.323148	1.37108	0.17035	0.696882	N.S.	N.S.		MYO1E	1.71783	1.81102	56.1381	-0.322302	0.201472	-1.59974	0.109657	0.600908	N.S.	N.S.
IDH3G	1.34876	1.18816	18.4806	0.555165	0.405118	1.37038	0.170569	0.696882	N.S.	N.S.		TMEM161A	1.07895	0.820531	8.22277	0.970308	0.606384	1.60015	0.109564	0.600908	N.S.	N.S.
CHD7	1.95884	1.87126	84.4163	0.279022	0.203598	1.37046	0.170545	0.696882	N.S.	N.S.		ACTR3	2.26765	2.32793	193.621	-0.199694	0.12498	-1.59781	0.110086	0.601605	N.S.	N.S.
FBXO21	1.60416	1.7134	46.8678	-0.367543	0.268039	-1.37123	0.170303	0.696882	N.S.	N.S.		TFP1	0.715459	0.944387	5.81986	-0.876857	0.548993	-1.59721	0.110219	0.601605	N.S.	N.S.
POLR2A	2.26995	2.34994	212.686	-0.272848	0.199041	-1.37081	0.170433	0.696882	N.S.	N.S.		HIST1H2BG	0.959708	0.692549	5.96394	1.06956	0.669041	1.59865	0.109899	0.601605	N.S.	N.S.
MRPS25	1.14822	1.01401	11.5617	0.468117	0.34171	1.36992	0.17071	0.697104	N.S.	N.S.		TRIM27	1.60713	1.73267	45.1292	-0.42556	0.26666	-1.59589	0.110513	0.601605	N.S.	N.S.
MGLL	1.19088	1.33069	18.2326	-0.48928	0.357536	-1.36848	0.171163	0.697247	N.S.	N.S.		AGPAT2	1.06719	0.842232	8.20916	0.809966	0.507664	1.59548	0.110606	0.601605	N.S.	N.S.
ARHGAP18	1.25961	1.42123	22.261	-0.570056	0.416463	-1.3688	0.171061	0.697247	N.S.	N.S.		JAML	1.76014	1.6103	47.4225	0.509639	0.319164	1.59679	0.110312	0.601605	N.S.	N.S.
CXorf21	1.38097	1.20262	19.6299	0.595952	0.43545	1.36859	0.171128	0.697247	N.S.	N.S.		ITPRIP	1.54399	1.67882	39.3558	-0.43406	0.271882	-1.59651	0.110376	0.601605	N.S.	N.S.
2023-03-09	1.19471	1.32979	18.2642	-0.485554	0.354972	-1.36786	0.171354	0.697247	N.S.	N.S.		WBP11	1.30549	1.47681	23.4959	-0.575541	0.360218	-1.59776	0.110096	0.601605	N.S.	N.S.
SPATA5L1	1.2285	1.37807	20.2773	-0.529403	0.386966	-1.36809	0.171285	0.697247	N.S.	N.S.		PDE8A	2.08087	2.16614	129.593	-0.269278	0.168772	-1.59552	0.110597	0.601605	N.S.	N.S.
ZNF821	1.51994	1.64182	39.1492	-0.434561	0.317533	-1.36855	0.171139	0.697247	N.S.	N.S.		RP11-420N3.3	0.887012	1.2112	10.6493	-1.17528	0.735562	-1.5978	0.110089	0.601605	N.S.	N.S.
ZNF276	2.05936	1.98368	108.164	0.243405	0.177934	1.36795	0.171327	0.697247	N.S.	N.S.		RRN3P2	1.30938	1.4333	22.1889	-0.451297	0.282641	-1.59671	0.11033	0.601605	N.S.	N.S.
EEF1B2	2.34706	2.4627	265.64	-0.387311	0.283421	-1.36656	0.171764	0.698203	N.S.	N.S.		PLD2	1.18978	0.953824	11.117	0.881869	0.552014	1.59755	0.110144	0.601605	N.S.	N.S.
KIAA1143	1.4376	1.33633	24.3654	0.348633	0.255102	1.36664	0.171737	0.698203	N.S.	N.S.		TRIM37	1.6372	1.73989	47.0315	-0.343641	0.215289	-1.59619	0.110447	0.601605	N.S.	N.S.
COX20	1.462	1.34322	25.3622	0.394135	0.289024	1.36368	0.17267	0.698645	N.S.	N.S.		GDPD1	1.00227	1.21059	11.7997	-0.756336	0.474076	-1.59539	0.110625	0.601605	N.S.	N.S.
TMEM131	1.94183	2.02614	99.7484	-0.289771	0.212587	-1.36307	0.172859	0.698645	N.S.	N.S.		EXOSC10	1.52905	1.65389	37.5024	-0.409027	0.25658	-1.59415	0.110902	0.602034	N.S.	N.S.
CARF	1.44675	1.56212	32.5816	-0.392249	0.287574	-1.36399	0.17257	0.698645	N.S.	N.S.		PADI4	1.77308	1.65037	50.1637	0.407585	0.255753	1.59367	0.111011	0.602034	N.S.	N.S.
PLXND1	1.4538	1.29411	23.8043	0.548396	0.401689	1.36522	0.172182	0.698645	N.S.	N.S.		GALNT13	0.700258	1.00143	6.3314	-1.128	0.707967	-1.59329	0.111095	0.602034	N.S.	N.S.
DHX36	2.11373	2.05303	124.806	0.191661	0.14049	1.36424	0.172494	0.698645	N.S.	N.S.		DCAF16	1.66058	1.79396	51.6749	-0.430922	0.270321	-1.59411	0.110912	0.602034	N.S.	N.S.
SLC25A13	1.84661	1.91155	78.0483	-0.23088	0.169434	-1.36265	0.172993	0.698645	N.S.	N.S.		FRMD8	1.64683	1.50046	36.4307	0.507833	0.318608	1.59391	0.110956	0.602034	N.S.	N.S.
TMEM140	1.56722	1.68735	43.6443	-0.407709	0.298744	-1.36474	0.172334	0.698645	N.S.	N.S.		ZFYVE27	1.24312	1.08428	13.6235	0.586263	0.367765	1.59413	0.110908	0.602034	N.S.	N.S.
AHNAK	2.38206	2.46298	275.353	-0.273089	0.200334	-1.36317	0.17283	0.698645	N.S.	N.S.		PPP1R7	1.62997	1.4983	35.5106	0.45096	0.283333	1.59162	0.111469	0.60258	N.S.	N.S.
RBMS2	1.39719	1.23145	20.7251	0.55135	0.403682	1.3658	0.172001	0.698645	N.S.	N.S.		DENND3	1.79194	1.65522	51.672	0.469227	0.294763	1.59188	0.111412	0.60258	N.S.	N.S.
BICDL1	1.80301	1.89205	72.7246	-0.306023	0.224268	-1.36454	0.172397	0.698645	N.S.	N.S.		CCDC53	1.38796	1.27543	20.321	0.39584	0.248612	1.5922	0.11134	0.60258	N.S.	N.S.
PKD1	1.14085	1.29455	16.476	-0.539356	0.395554	-1.36355	0.172711	0.698645	N.S.	N.S.		TARS2	1.27023	1.43116	21.2772	-0.5491	0.345363	-1.58992	0.111853	0.603511	N.S.	N.S.
SIN3B	1.3032	1.17807	17.1295	0.430514	0.315957	1.36257	0.173017	0.698645	N.S.	N.S.		2023-12-01	0.86647	1.30423	12.3094	-1.58351	0.995998	-1.58987	0.111863	0.603511	N.S.	N.S.
ZNF708	1.61836	1.51237	37.2704	0.343842	0.252392	1.36233	0.173093	0.698645	N.S.	N.S.		TRAF2	1.5183	1.32762	25.7296	0.655639	0.412279	1.59028	0.111772	0.603511	N.S.	N.S.
NDUFV3	1.28979	1.43002	23.1624	-0.479192	0.351276	-1.36415	0.172522	0.698645	N.S.	N.S.		DUSP16	1.9084	2.00135	87.6256	-0.294857	0.185466	-1.58982	0.111876	0.603511	N.S.	N.S.
AC005037.3	1.19138	1.3152	17.8481	-0.435626	0.320082	-1.36098	0.173519	0.700015	N.S.	N.S.		ITGA5	1.61899	1.5059	35.2267	0.361615	0.227433	1.58999	0.111838	0.603511	N.S.	N.S.
CCDC18-AS1	1.96591	1.87118	85.1802	0.31266	0.231604	1.34998	0.177023	0.700259	N.S.	N.S.		CBFB	1.84391	1.9351	75.1939	-0.320717	0.201813	-1.58918	0.11202	0.604033	N.S.	N.S.
GNAI3	1.76097	1.84613	65.5627	-0.295313	0.21728	-1.35913	0.174105	0.700259	N.S.	N.S.		AC009963.6	0.86981	1.4162	15.1835	-1.95636	1.23193	-1.58805	0.112275	0.604185	N.S.	N.S.
SLAMF1	1.71048	1.60867	46.6244	0.335192	0.246744	1.35846	0.174317	0.700259	N.S.	N.S.		SNRPC	1.596	1.45158	32.3633	0.514532	0.324002	1.58805	0.112275	0.604185	N.S.	N.S.
KLHL20	1.89952	1.82778	74.899	0.224727	0.166394	1.35057	0.176833	0.700259	N.S.	N.S.		ADD3-AS1	0.931582	0.698223	5.69828	0.854656	0.53819	1.58802	0.112282	0.604185	N.S.	N.S.
GPR137B	1.45005	1.53814	31.6777	-0.300009	0.22118	-1.35641	0.17497	0.700259	N.S.	N.S.		SSH1	1.98938	2.07264	104.53	-0.273964	0.172449	-1.58867	0.112136	0.604185	N.S.	N.S.
GREM2	1.1111	1.32191	16.7227	-0.760498	0.559743	-1.35865	0.174256	0.700259	N.S.	N.S.		NDUFS5	1.56836	1.43535	30.6227	0.464627	0.292972	1.58591	0.11276	0.604768	N.S.	N.S.
RASGRP3	1.15401	1.00127	11.513	0.55421	0.409628	1.35296	0.176068	0.700259	N.S.	N.S.		DNAJB14	2.19144	2.11739	139.663	0.245634	0.154873	1.58604	0.112731	0.604768	N.S.	N.S.
IL1RN	1.10877	1.27394	15.5244	-0.617374	0.457215	-1.35029	0.176922	0.700259	N.S.	N.S.		DCP2	1.67114	1.56707	40.2186	0.365638	0.230522	1.58613	0.112709	0.604768	N.S.	N.S.
CGGBP1	1.26416	1.40549	21.8024	-0.485022	0.356638	-1.35998	0.173836	0.700259	N.S.	N.S.		SERPINB9P1	1.04848	1.22253	12.5993	-0.59771	0.376895	-1.58588	0.112766	0.604768	N.S.	N.S.
COMMD10	2.11168	2.01312	118.948	0.315027	0.233384	1.34982	0.177074	0.700259	N.S.	N.S.		GIMAP2	1.27145	1.04398	13.6924	0.825777	0.520297	1.58713	0.112484	0.604768	N.S.	N.S.
RP11-423H2.1	1.17393	1.02764	12.1644	0.531159	0.392064	1.35478	0.175489	0.700259	N.S.	N.S.		NSMCE1	1.48175	1.29501	23.6636	0.629297	0.396548	1.58694	0.112527	0.604768	N.S.	N.S.
[truncated: 8,054 more rows]

## Sheet: Fig.3d
interaction	Motif	name	Regulator Gene	Regulatory function	shared interaction	shared name	Target Gene
regulates via transfac_pro-M00917/jaspar-MF0002.1/homer-M00292/transfac_pro-M00916/elemento-TGACGCA/transfac_pro-M03544/swissregulon-ATF5_CREB3.p2/transfac_public-M00114/transfac_pro-M00801/transfac_public-M00113/transfac_public-M00177/transfac_pro-M01820/transfac_pro-M00981/transfac_pro-M01861/transfac_pro-M01862/homer-M00008/stark-TGACGTCAT/homer-M00849/transfac_pro-M01864/transfac_public-M0017…	transfac_pro-M00917|jaspar-MF0002.1|homer-M00292|transfac_pro-M00916|elemento-TGACGCA|transfac_pro-M03544|swissregulon-ATF5_CREB3.p2|transfac_public-M00114|transfac_pro-M00801|transfac_public-M00113|transfac_public-M00177|transfac_pro-M01820|transfac_pro-M00981|transfac_pro-M01861|transfac_pro-M01862|homer-M00008|stark-TGACGTCAT|homer-M00849|transfac_pro-M01864|transfac_public-M00178|homer-M00850…	JUN regulates via transfac_pro-M00917/jaspar-MF0002.1/homer-M00292/transfac_pro-M00916/elemento-TGACGCA/transfac_pro-M03544/swissregulon-ATF5_CREB3.p2/transfac_public-M00114/transfac_pro-M00801/transfac_public-M00113/transfac_public-M00177/transfac_pro-M01820/transfac_pro-M00981/transfac_pro-M01861/transfac_pro-M01862/homer-M00008/stark-TGACGTCAT/homer-M00849/transfac_pro-M01864/transfac_public-M…	JUN	Predicted	regulates via transfac_pro-M00917/jaspar-MF0002.1/homer-M00292/transfac_pro-M00916/elemento-TGACGCA/transfac_pro-M03544/swissregulon-ATF5_CREB3.p2/transfac_public-M00114/transfac_pro-M00801/transfac_public-M00113/transfac_public-M00177/transfac_pro-M01820/transfac_pro-M00981/transfac_pro-M01861/transfac_pro-M01862/homer-M00008/stark-TGACGTCAT/homer-M00849/transfac_pro-M01864/transfac_public-M0017…	JUN regulates via transfac_pro-M00917/jaspar-MF0002.1/homer-M00292/transfac_pro-M00916/elemento-TGACGCA/transfac_pro-M03544/swissregulon-ATF5_CREB3.p2/transfac_public-M00114/transfac_pro-M00801/transfac_public-M00113/transfac_public-M00177/transfac_pro-M01820/transfac_pro-M00981/transfac_pro-M01861/transfac_pro-M01862/homer-M00008/stark-TGACGTCAT/homer-M00849/transfac_pro-M01864/transfac_public-M…	NR4A3
regulates via transfac_pro-M00917/jaspar-MF0002.1/homer-M00292/transfac_pro-M00916/elemento-TGACGCA/transfac_pro-M03544/swissregulon-ATF5_CREB3.p2/transfac_public-M00114/transfac_pro-M00801/transfac_public-M00113/transfac_public-M00177/transfac_pro-M01820/transfac_pro-M00981/transfac_pro-M01861/transfac_pro-M01862/homer-M00008/stark-TGACGTCAT/homer-M00849/transfac_pro-M01864/transfac_public-M0017…	transfac_pro-M00917|jaspar-MF0002.1|homer-M00292|transfac_pro-M00916|elemento-TGACGCA|transfac_pro-M03544|swissregulon-ATF5_CREB3.p2|transfac_public-M00114|transfac_pro-M00801|transfac_public-M00113|transfac_public-M00177|transfac_pro-M01820|transfac_pro-M00981|transfac_pro-M01861|transfac_pro-M01862|homer-M00008|stark-TGACGTCAT|homer-M00849|transfac_pro-M01864|transfac_public-M00178|homer-M00850…	JUN regulates via transfac_pro-M00917/jaspar-MF0002.1/homer-M00292/transfac_pro-M00916/elemento-TGACGCA/transfac_pro-M03544/swissregulon-ATF5_CREB3.p2/transfac_public-M00114/transfac_pro-M00801/transfac_public-M00113/transfac_public-M00177/transfac_pro-M01820/transfac_pro-M00981/transfac_pro-M01861/transfac_pro-M01862/homer-M00008/stark-TGACGTCAT/homer-M00849/transfac_pro-M01864/transfac_public-M…	JUN	Predicted	regulates via transfac_pro-M00917/jaspar-MF0002.1/homer-M00292/transfac_pro-M00916/elemento-TGACGCA/transfac_pro-M03544/swissregulon-ATF5_CREB3.p2/transfac_public-M00114/transfac_pro-M00801/transfac_public-M00113/transfac_public-M00177/transfac_pro-M01820/transfac_pro-M00981/transfac_pro-M01861/transfac_pro-M01862/homer-M00008/stark-TGACGTCAT/homer-M00849/transfac_pro-M01864/transfac_public-M0017…	JUN regulates via transfac_pro-M00917/jaspar-MF0002.1/homer-M00292/transfac_pro-M00916/elemento-TGACGCA/transfac_pro-M03544/swissregulon-ATF5_CREB3.p2/transfac_public-M00114/transfac_pro-M00801/transfac_public-M00113/transfac_public-M00177/transfac_pro-M01820/transfac_pro-M00981/transfac_pro-M01861/transfac_pro-M01862/homer-M00008/stark-TGACGTCAT/homer-M00849/transfac_pro-M01864/transfac_public-M…	NR4A2
regulates via transfac_pro-M00917/jaspar-MF0002.1/homer-M00292/transfac_pro-M00916/elemento-TGACGCA/transfac_pro-M03544/swissregulon-ATF5_CREB3.p2/transfac_public-M00114/transfac_pro-M00801/transfac_public-M00113/transfac_public-M00177/transfac_pro-M01820/transfac_pro-M00981/transfac_pro-M01861/transfac_pro-M01862/homer-M00008/stark-TGACGTCAT/homer-M00849/transfac_pro-M01864/transfac_public-M0017…	transfac_pro-M00917|jaspar-MF0002.1|homer-M00292|transfac_pro-M00916|elemento-TGACGCA|transfac_pro-M03544|swissregulon-ATF5_CREB3.p2|transfac_public-M00114|transfac_pro-M00801|transfac_public-M00113|transfac_public-M00177|transfac_pro-M01820|transfac_pro-M00981|transfac_pro-M01861|transfac_pro-M01862|homer-M00008|stark-TGACGTCAT|homer-M00849|transfac_pro-M01864|transfac_public-M00178|homer-M00850…	JUN regulates via transfac_pro-M00917/jaspar-MF0002.1/homer-M00292/transfac_pro-M00916/elemento-TGACGCA/transfac_pro-M03544/swissregulon-ATF5_CREB3.p2/transfac_public-M00114/transfac_pro-M00801/transfac_public-M00113/transfac_public-M00177/transfac_pro-M01820/transfac_pro-M00981/transfac_pro-M01861/transfac_pro-M01862/homer-M00008/stark-TGACGTCAT/homer-M00849/transfac_pro-M01864/transfac_public-M…	JUN	Predicted	regulates via transfac_pro-M00917/jaspar-MF0002.1/homer-M00292/transfac_pro-M00916/elemento-TGACGCA/transfac_pro-M03544/swissregulon-ATF5_CREB3.p2/transfac_public-M00114/transfac_pro-M00801/transfac_public-M00113/transfac_public-M00177/transfac_pro-M01820/transfac_pro-M00981/transfac_pro-M01861/transfac_pro-M01862/homer-M00008/stark-TGACGTCAT/homer-M00849/transfac_pro-M01864/transfac_public-M0017…	JUN regulates via transfac_pro-M00917/jaspar-MF0002.1/homer-M00292/transfac_pro-M00916/elemento-TGACGCA/transfac_pro-M03544/swissregulon-ATF5_CREB3.p2/transfac_public-M00114/transfac_pro-M00801/transfac_public-M00113/transfac_public-M00177/transfac_pro-M01820/transfac_pro-M00981/transfac_pro-M01861/transfac_pro-M01862/homer-M00008/stark-TGACGTCAT/homer-M00849/transfac_pro-M01864/transfac_public-M…	DUSP1
regulates via transfac_pro-M00917/jaspar-MF0002.1/homer-M00292/transfac_pro-M00916/elemento-TGACGCA/transfac_pro-M03544/swissregulon-ATF5_CREB3.p2/transfac_public-M00114/transfac_pro-M00801/transfac_public-M00113/transfac_public-M00177/transfac_pro-M01820/transfac_pro-M00981/transfac_pro-M01861/transfac_pro-M01862/homer-M00008/stark-TGACGTCAT/homer-M00849/transfac_pro-M01864/transfac_public-M0017…	transfac_pro-M00917|jaspar-MF0002.1|homer-M00292|transfac_pro-M00916|elemento-TGACGCA|transfac_pro-M03544|swissregulon-ATF5_CREB3.p2|transfac_public-M00114|transfac_pro-M00801|transfac_public-M00113|transfac_public-M00177|transfac_pro-M01820|transfac_pro-M00981|transfac_pro-M01861|transfac_pro-M01862|homer-M00008|stark-TGACGTCAT|homer-M00849|transfac_pro-M01864|transfac_public-M00178|homer-M00850…	JUN regulates via transfac_pro-M00917/jaspar-MF0002.1/homer-M00292/transfac_pro-M00916/elemento-TGACGCA/transfac_pro-M03544/swissregulon-ATF5_CREB3.p2/transfac_public-M00114/transfac_pro-M00801/transfac_public-M00113/transfac_public-M00177/transfac_pro-M01820/transfac_pro-M00981/transfac_pro-M01861/transfac_pro-M01862/homer-M00008/stark-TGACGTCAT/homer-M00849/transfac_pro-M01864/transfac_public-M…	JUN	Predicted	regulates via transfac_pro-M00917/jaspar-MF0002.1/homer-M00292/transfac_pro-M00916/elemento-TGACGCA/transfac_pro-M03544/swissregulon-ATF5_CREB3.p2/transfac_public-M00114/transfac_pro-M00801/transfac_public-M00113/transfac_public-M00177/transfac_pro-M01820/transfac_pro-M00981/transfac_pro-M01861/transfac_pro-M01862/homer-M00008/stark-TGACGTCAT/homer-M00849/transfac_pro-M01864/transfac_public-M0017…	JUN regulates via transfac_pro-M00917/jaspar-MF0002.1/homer-M00292/transfac_pro-M00916/elemento-TGACGCA/transfac_pro-M03544/swissregulon-ATF5_CREB3.p2/transfac_public-M00114/transfac_pro-M00801/transfac_public-M00113/transfac_public-M00177/transfac_pro-M01820/transfac_pro-M00981/transfac_pro-M01861/transfac_pro-M01862/homer-M00008/stark-TGACGTCAT/homer-M00849/transfac_pro-M01864/transfac_public-M…	TPT1
regulates via transfac_pro-M00917/jaspar-MF0002.1/homer-M00292/transfac_pro-M00916/elemento-TGACGCA/transfac_pro-M03544/swissregulon-ATF5_CREB3.p2/transfac_public-M00114/transfac_pro-M00801/transfac_public-M00113/transfac_public-M00177/transfac_pro-M01820/transfac_pro-M00981/transfac_pro-M01861/transfac_pro-M01862/homer-M00008/stark-TGACGTCAT/homer-M00849/transfac_pro-M01864/transfac_public-M0017…	transfac_pro-M00917|jaspar-MF0002.1|homer-M00292|transfac_pro-M00916|elemento-TGACGCA|transfac_pro-M03544|swissregulon-ATF5_CREB3.p2|transfac_public-M00114|transfac_pro-M00801|transfac_public-M00113|transfac_public-M00177|transfac_pro-M01820|transfac_pro-M00981|transfac_pro-M01861|transfac_pro-M01862|homer-M00008|stark-TGACGTCAT|homer-M00849|transfac_pro-M01864|transfac_public-M00178|homer-M00850…	JUN regulates via transfac_pro-M00917/jaspar-MF0002.1/homer-M00292/transfac_pro-M00916/elemento-TGACGCA/transfac_pro-M03544/swissregulon-ATF5_CREB3.p2/transfac_public-M00114/transfac_pro-M00801/transfac_public-M00113/transfac_public-M00177/transfac_pro-M01820/transfac_pro-M00981/transfac_pro-M01861/transfac_pro-M01862/homer-M00008/stark-TGACGTCAT/homer-M00849/transfac_pro-M01864/transfac_public-M…	JUN	Predicted	regulates via transfac_pro-M00917/jaspar-MF0002.1/homer-M00292/transfac_pro-M00916/elemento-TGACGCA/transfac_pro-M03544/swissregulon-ATF5_CREB3.p2/transfac_public-M00114/transfac_pro-M00801/transfac_public-M00113/transfac_public-M00177/transfac_pro-M01820/transfac_pro-M00981/transfac_pro-M01861/transfac_pro-M01862/homer-M00008/stark-TGACGTCAT/homer-M00849/transfac_pro-M01864/transfac_public-M0017…	JUN regulates via transfac_pro-M00917/jaspar-MF0002.1/homer-M00292/transfac_pro-M00916/elemento-TGACGCA/transfac_pro-M03544/swissregulon-ATF5_CREB3.p2/transfac_public-M00114/transfac_pro-M00801/transfac_public-M00113/transfac_public-M00177/transfac_pro-M01820/transfac_pro-M00981/transfac_pro-M01861/transfac_pro-M01862/homer-M00008/stark-TGACGTCAT/homer-M00849/transfac_pro-M01864/transfac_public-M…	FOSB
regulates via transfac_pro-M00917/jaspar-MF0002.1/homer-M00292/transfac_pro-M00916/elemento-TGACGCA/transfac_pro-M03544/swissregulon-ATF5_CREB3.p2/transfac_public-M00114/transfac_pro-M00801/transfac_public-M00113/transfac_public-M00177/transfac_pro-M01820/transfac_pro-M00981/transfac_pro-M01861/transfac_pro-M01862/homer-M00008/stark-TGACGTCAT/homer-M00849/transfac_pro-M01864/transfac_public-M0017…	transfac_pro-M00917|jaspar-MF0002.1|homer-M00292|transfac_pro-M00916|elemento-TGACGCA|transfac_pro-M03544|swissregulon-ATF5_CREB3.p2|transfac_public-M00114|transfac_pro-M00801|transfac_public-M00113|transfac_public-M00177|transfac_pro-M01820|transfac_pro-M00981|transfac_pro-M01861|transfac_pro-M01862|homer-M00008|stark-TGACGTCAT|homer-M00849|transfac_pro-M01864|transfac_public-M00178|homer-M00850…	JUN regulates via transfac_pro-M00917/jaspar-MF0002.1/homer-M00292/transfac_pro-M00916/elemento-TGACGCA/transfac_pro-M03544/swissregulon-ATF5_CREB3.p2/transfac_public-M00114/transfac_pro-M00801/transfac_public-M00113/transfac_public-M00177/transfac_pro-M01820/transfac_pro-M00981/transfac_pro-M01861/transfac_pro-M01862/homer-M00008/stark-TGACGTCAT/homer-M00849/transfac_pro-M01864/transfac_public-M…	JUN	Predicted	regulates via transfac_pro-M00917/jaspar-MF0002.1/homer-M00292/transfac_pro-M00916/elemento-TGACGCA/transfac_pro-M03544/swissregulon-ATF5_CREB3.p2/transfac_public-M00114/transfac_pro-M00801/transfac_public-M00113/transfac_public-M00177/transfac_pro-M01820/transfac_pro-M00981/transfac_pro-M01861/transfac_pro-M01862/homer-M00008/stark-TGACGTCAT/homer-M00849/transfac_pro-M01864/transfac_public-M0017…	JUN regulates via transfac_pro-M00917/jaspar-MF0002.1/homer-M00292/transfac_pro-M00916/elemento-TGACGCA/transfac_pro-M03544/swissregulon-ATF5_CREB3.p2/transfac_public-M00114/transfac_pro-M00801/transfac_public-M00113/transfac_public-M00177/transfac_pro-M01820/transfac_pro-M00981/transfac_pro-M01861/transfac_pro-M01862/homer-M00008/stark-TGACGTCAT/homer-M00849/transfac_pro-M01864/transfac_public-M…	YWHAZ
regulates via transfac_pro-M00917/jaspar-MF0002.1/homer-M00292/transfac_pro-M00916/elemento-TGACGCA/transfac_pro-M03544/swissregulon-ATF5_CREB3.p2/transfac_public-M00114/transfac_pro-M00801/transfac_public-M00113/transfac_public-M00177/transfac_pro-M01820/transfac_pro-M00981/transfac_pro-M01861/transfac_pro-M01862/homer-M00008/stark-TGACGTCAT/homer-M00849/transfac_pro-M01864/transfac_public-M0017…	transfac_pro-M00917|jaspar-MF0002.1|homer-M00292|transfac_pro-M00916|elemento-TGACGCA|transfac_pro-M03544|swissregulon-ATF5_CREB3.p2|transfac_public-M00114|transfac_pro-M00801|transfac_public-M00113|transfac_public-M00177|transfac_pro-M01820|transfac_pro-M00981|transfac_pro-M01861|transfac_pro-M01862|homer-M00008|stark-TGACGTCAT|homer-M00849|transfac_pro-M01864|transfac_public-M00178|homer-M00850…	JUN regulates via transfac_pro-M00917/jaspar-MF0002.1/homer-M00292/transfac_pro-M00916/elemento-TGACGCA/transfac_pro-M03544/swissregulon-ATF5_CREB3.p2/transfac_public-M00114/transfac_pro-M00801/transfac_public-M00113/transfac_public-M00177/transfac_pro-M01820/transfac_pro-M00981/transfac_pro-M01861/transfac_pro-M01862/homer-M00008/stark-TGACGTCAT/homer-M00849/transfac_pro-M01864/transfac_public-M…	JUN	Predicted	regulates via transfac_pro-M00917/jaspar-MF0002.1/homer-M00292/transfac_pro-M00916/elemento-TGACGCA/transfac_pro-M03544/swissregulon-ATF5_CREB3.p2/transfac_public-M00114/transfac_pro-M00801/transfac_public-M00113/transfac_public-M00177/transfac_pro-M01820/transfac_pro-M00981/transfac_pro-M01861/transfac_pro-M01862/homer-M00008/stark-TGACGTCAT/homer-M00849/transfac_pro-M01864/transfac_public-M0017…	JUN regulates via transfac_pro-M00917/jaspar-MF0002.1/homer-M00292/transfac_pro-M00916/elemento-TGACGCA/transfac_pro-M03544/swissregulon-ATF5_CREB3.p2/transfac_public-M00114/transfac_pro-M00801/transfac_public-M00113/transfac_public-M00177/transfac_pro-M01820/transfac_pro-M00981/transfac_pro-M01861/transfac_pro-M01862/homer-M00008/stark-TGACGTCAT/homer-M00849/transfac_pro-M01864/transfac_public-M…	FOS
regulates via transfac_pro-M00917/jaspar-MF0002.1/homer-M00292/transfac_pro-M00916/elemento-TGACGCA/transfac_pro-M03544/swissregulon-ATF5_CREB3.p2/transfac_public-M00114/transfac_pro-M00801/transfac_public-M00113/transfac_public-M00177/transfac_pro-M01820/transfac_pro-M00981/transfac_pro-M01861/transfac_pro-M01862/homer-M00008/stark-TGACGTCAT/homer-M00849/transfac_pro-M01864/transfac_public-M0017…	transfac_pro-M00917|jaspar-MF0002.1|homer-M00292|transfac_pro-M00916|elemento-TGACGCA|transfac_pro-M03544|swissregulon-ATF5_CREB3.p2|transfac_public-M00114|transfac_pro-M00801|transfac_public-M00113|transfac_public-M00177|transfac_pro-M01820|transfac_pro-M00981|transfac_pro-M01861|transfac_pro-M01862|homer-M00008|stark-TGACGTCAT|homer-M00849|transfac_pro-M01864|transfac_public-M00178|homer-M00850…	JUN regulates via transfac_pro-M00917/jaspar-MF0002.1/homer-M00292/transfac_pro-M00916/elemento-TGACGCA/transfac_pro-M03544/swissregulon-ATF5_CREB3.p2/transfac_public-M00114/transfac_pro-M00801/transfac_public-M00113/transfac_public-M00177/transfac_pro-M01820/transfac_pro-M00981/transfac_pro-M01861/transfac_pro-M01862/homer-M00008/stark-TGACGTCAT/homer-M00849/transfac_pro-M01864/transfac_public-M…	JUN	Predicted	regulates via transfac_pro-M00917/jaspar-MF0002.1/homer-M00292/transfac_pro-M00916/elemento-TGACGCA/transfac_pro-M03544/swissregulon-ATF5_CREB3.p2/transfac_public-M00114/transfac_pro-M00801/transfac_public-M00113/transfac_public-M00177/transfac_pro-M01820/transfac_pro-M00981/transfac_pro-M01861/transfac_pro-M01862/homer-M00008/stark-TGACGTCAT/homer-M00849/transfac_pro-M01864/transfac_public-M0017…	JUN regulates via transfac_pro-M00917/jaspar-MF0002.1/homer-M00292/transfac_pro-M00916/elemento-TGACGCA/transfac_pro-M03544/swissregulon-ATF5_CREB3.p2/transfac_public-M00114/transfac_pro-M00801/transfac_public-M00113/transfac_public-M00177/transfac_pro-M01820/transfac_pro-M00981/transfac_pro-M01861/transfac_pro-M01862/homer-M00008/stark-TGACGTCAT/homer-M00849/transfac_pro-M01864/transfac_public-M…	RPL9
regulates via transfac_pro-M00917/jaspar-MF0002.1/homer-M00292/transfac_pro-M00916/elemento-TGACGCA/transfac_pro-M03544/swissregulon-ATF5_CREB3.p2/transfac_public-M00114/transfac_pro-M00801/transfac_public-M00113/transfac_public-M00177/transfac_pro-M01820/transfac_pro-M00981/transfac_pro-M01861/transfac_pro-M01862/homer-M00008/stark-TGACGTCAT/homer-M00849/transfac_pro-M01864/transfac_public-M0017…	transfac_pro-M00917|jaspar-MF0002.1|homer-M00292|transfac_pro-M00916|elemento-TGACGCA|transfac_pro-M03544|swissregulon-ATF5_CREB3.p2|transfac_public-M00114|transfac_pro-M00801|transfac_public-M00113|transfac_public-M00177|transfac_pro-M01820|transfac_pro-M00981|transfac_pro-M01861|transfac_pro-M01862|homer-M00008|stark-TGACGTCAT|homer-M00849|transfac_pro-M01864|transfac_public-M00178|homer-M00850…	JUN regulates via transfac_pro-M00917/jaspar-MF0002.1/homer-M00292/transfac_pro-M00916/elemento-TGACGCA/transfac_pro-M03544/swissregulon-ATF5_CREB3.p2/transfac_public-M00114/transfac_pro-M00801/transfac_public-M00113/transfac_public-M00177/transfac_pro-M01820/transfac_pro-M00981/transfac_pro-M01861/transfac_pro-M01862/homer-M00008/stark-TGACGTCAT/homer-M00849/transfac_pro-M01864/transfac_public-M…	JUN	Predicted	regulates via transfac_pro-M00917/jaspar-MF0002.1/homer-M00292/transfac_pro-M00916/elemento-TGACGCA/transfac_pro-M03544/swissregulon-ATF5_CREB3.p2/transfac_public-M00114/transfac_pro-M00801/transfac_public-M00113/transfac_public-M00177/transfac_pro-M01820/transfac_pro-M00981/transfac_pro-M01861/transfac_pro-M01862/homer-M00008/stark-TGACGTCAT/homer-M00849/transfac_pro-M01864/transfac_public-M0017…	JUN regulates via transfac_pro-M00917/jaspar-MF0002.1/homer-M00292/transfac_pro-M00916/elemento-TGACGCA/transfac_pro-M03544/swissregulon-ATF5_CREB3.p2/transfac_public-M00114/transfac_pro-M00801/transfac_public-M00113/transfac_public-M00177/transfac_pro-M01820/transfac_pro-M00981/transfac_pro-M01861/transfac_pro-M01862/homer-M00008/stark-TGACGTCAT/homer-M00849/transfac_pro-M01864/transfac_public-M…	JUN
regulates via transfac_pro-M00917/jaspar-MF0002.1/homer-M00292/transfac_pro-M00916/elemento-TGACGCA/transfac_pro-M03544/swissregulon-ATF5_CREB3.p2/transfac_public-M00114/transfac_pro-M00801/transfac_public-M00113/transfac_public-M00177/transfac_pro-M01820/transfac_pro-M00981/transfac_pro-M01861/transfac_pro-M01862/homer-M00008/stark-TGACGTCAT/homer-M00849/transfac_pro-M01864/transfac_public-M0017…	transfac_pro-M00917|jaspar-MF0002.1|homer-M00292|transfac_pro-M00916|elemento-TGACGCA|transfac_pro-M03544|swissregulon-ATF5_CREB3.p2|transfac_public-M00114|transfac_pro-M00801|transfac_public-M00113|transfac_public-M00177|transfac_pro-M01820|transfac_pro-M00981|transfac_pro-M01861|transfac_pro-M01862|homer-M00008|stark-TGACGTCAT|homer-M00849|transfac_pro-M01864|transfac_public-M00178|homer-M00850…	JUN regulates via transfac_pro-M00917/jaspar-MF0002.1/homer-M00292/transfac_pro-M00916/elemento-TGACGCA/transfac_pro-M03544/swissregulon-ATF5_CREB3.p2/transfac_public-M00114/transfac_pro-M00801/transfac_public-M00113/transfac_public-M00177/transfac_pro-M01820/transfac_pro-M00981/transfac_pro-M01861/transfac_pro-M01862/homer-M00008/stark-TGACGTCAT/homer-M00849/transfac_pro-M01864/transfac_public-M…	JUN	Predicted	regulates via transfac_pro-M00917/jaspar-MF0002.1/homer-M00292/transfac_pro-M00916/elemento-TGACGCA/transfac_pro-M03544/swissregulon-ATF5_CREB3.p2/transfac_public-M00114/transfac_pro-M00801/transfac_public-M00113/transfac_public-M00177/transfac_pro-M01820/transfac_pro-M00981/transfac_pro-M01861/transfac_pro-M01862/homer-M00008/stark-TGACGTCAT/homer-M00849/transfac_pro-M01864/transfac_public-M0017…	JUN regulates via transfac_pro-M00917/jaspar-MF0002.1/homer-M00292/transfac_pro-M00916/elemento-TGACGCA/transfac_pro-M03544/swissregulon-ATF5_CREB3.p2/transfac_public-M00114/transfac_pro-M00801/transfac_public-M00113/transfac_public-M00177/transfac_pro-M01820/transfac_pro-M00981/transfac_pro-M01861/transfac_pro-M01862/homer-M00008/stark-TGACGTCAT/homer-M00849/transfac_pro-M01864/transfac_public-M…	FOXO3
regulates via transfac_pro-M00917/jaspar-MF0002.1/homer-M00292/transfac_pro-M00916/elemento-TGACGCA/transfac_pro-M03544/swissregulon-ATF5_CREB3.p2/transfac_public-M00114/transfac_pro-M00801/transfac_public-M00113/transfac_public-M00177/transfac_pro-M01820/transfac_pro-M00981/transfac_pro-M01861/transfac_pro-M01862/homer-M00008/stark-TGACGTCAT/homer-M00849/transfac_pro-M01864/transfac_public-M0017…	transfac_pro-M00917|jaspar-MF0002.1|homer-M00292|transfac_pro-M00916|elemento-TGACGCA|transfac_pro-M03544|swissregulon-ATF5_CREB3.p2|transfac_public-M00114|transfac_pro-M00801|transfac_public-M00113|transfac_public-M00177|transfac_pro-M01820|transfac_pro-M00981|transfac_pro-M01861|transfac_pro-M01862|homer-M00008|stark-TGACGTCAT|homer-M00849|transfac_pro-M01864|transfac_public-M00178|homer-M00850…	JUN regulates via transfac_pro-M00917/jaspar-MF0002.1/homer-M00292/transfac_pro-M00916/elemento-TGACGCA/transfac_pro-M03544/swissregulon-ATF5_CREB3.p2/transfac_public-M00114/transfac_pro-M00801/transfac_public-M00113/transfac_public-M00177/transfac_pro-M01820/transfac_pro-M00981/transfac_pro-M01861/transfac_pro-M01862/homer-M00008/stark-TGACGTCAT/homer-M00849/transfac_pro-M01864/transfac_public-M…	JUN	Predicted	regulates via transfac_pro-M00917/jaspar-MF0002.1/homer-M00292/transfac_pro-M00916/elemento-TGACGCA/transfac_pro-M03544/swissregulon-ATF5_CREB3.p2/transfac_public-M00114/transfac_pro-M00801/transfac_public-M00113/transfac_public-M00177/transfac_pro-M01820/transfac_pro-M00981/transfac_pro-M01861/transfac_pro-M01862/homer-M00008/stark-TGACGTCAT/homer-M00849/transfac_pro-M01864/transfac_public-M0017…	JUN regulates via transfac_pro-M00917/jaspar-MF0002.1/homer-M00292/transfac_pro-M00916/elemento-TGACGCA/transfac_pro-M03544/swissregulon-ATF5_CREB3.p2/transfac_public-M00114/transfac_pro-M00801/transfac_public-M00113/transfac_public-M00177/transfac_pro-M01820/transfac_pro-M00981/transfac_pro-M01861/transfac_pro-M01862/homer-M00008/stark-TGACGTCAT/homer-M00849/transfac_pro-M01864/transfac_public-M…	HNRNPU
regulates via transfac_pro-M00917/jaspar-MF0002.1/homer-M00292/transfac_pro-M00916/elemento-TGACGCA/transfac_pro-M03544/swissregulon-ATF5_CREB3.p2/transfac_public-M00114/transfac_pro-M00801/transfac_public-M00113/transfac_public-M00177/transfac_pro-M01820/transfac_pro-M00981/transfac_pro-M01861/transfac_pro-M01862/homer-M00008/stark-TGACGTCAT/homer-M00849/transfac_pro-M01864/transfac_public-M0017…	transfac_pro-M00917|jaspar-MF0002.1|homer-M00292|transfac_pro-M00916|elemento-TGACGCA|transfac_pro-M03544|swissregulon-ATF5_CREB3.p2|transfac_public-M00114|transfac_pro-M00801|transfac_public-M00113|transfac_public-M00177|transfac_pro-M01820|transfac_pro-M00981|transfac_pro-M01861|transfac_pro-M01862|homer-M00008|stark-TGACGTCAT|homer-M00849|transfac_pro-M01864|transfac_public-M00178|homer-M00850…	JUN regulates via transfac_pro-M00917/jaspar-MF0002.1/homer-M00292/transfac_pro-M00916/elemento-TGACGCA/transfac_pro-M03544/swissregulon-ATF5_CREB3.p2/transfac_public-M00114/transfac_pro-M00801/transfac_public-M00113/transfac_public-M00177/transfac_pro-M01820/transfac_pro-M00981/transfac_pro-M01861/transfac_pro-M01862/homer-M00008/stark-TGACGTCAT/homer-M00849/transfac_pro-M01864/transfac_public-M…	JUN	Predicted	regulates via transfac_pro-M00917/jaspar-MF0002.1/homer-M00292/transfac_pro-M00916/elemento-TGACGCA/transfac_pro-M03544/swissregulon-ATF5_CREB3.p2/transfac_public-M00114/transfac_pro-M00801/transfac_public-M00113/transfac_public-M00177/transfac_pro-M01820/transfac_pro-M00981/transfac_pro-M01861/transfac_pro-M01862/homer-M00008/stark-TGACGTCAT/homer-M00849/transfac_pro-M01864/transfac_public-M0017…	JUN regulates via transfac_pro-M00917/jaspar-MF0002.1/homer-M00292/transfac_pro-M00916/elemento-TGACGCA/transfac_pro-M03544/swissregulon-ATF5_CREB3.p2/transfac_public-M00114/transfac_pro-M00801/transfac_public-M00113/transfac_public-M00177/transfac_pro-M01820/transfac_pro-M00981/transfac_pro-M01861/transfac_pro-M01862/homer-M00008/stark-TGACGTCAT/homer-M00849/transfac_pro-M01864/transfac_public-M…	NFKBID
regulates via transfac_pro-M00917/jaspar-MF0002.1/homer-M00292/transfac_pro-M00916/elemento-TGACGCA/transfac_pro-M03544/swissregulon-ATF5_CREB3.p2/transfac_public-M00114/transfac_pro-M00801/transfac_public-M00113/transfac_public-M00177/transfac_pro-M01820/transfac_pro-M00981/transfac_pro-M01861/transfac_pro-M01862/homer-M00008/stark-TGACGTCAT/homer-M00849/transfac_pro-M01864/transfac_public-M0017…	transfac_pro-M00917|jaspar-MF0002.1|homer-M00292|transfac_pro-M00916|elemento-TGACGCA|transfac_pro-M03544|swissregulon-ATF5_CREB3.p2|transfac_public-M00114|transfac_pro-M00801|transfac_public-M00113|transfac_public-M00177|transfac_pro-M01820|transfac_pro-M00981|transfac_pro-M01861|transfac_pro-M01862|homer-M00008|stark-TGACGTCAT|homer-M00849|transfac_pro-M01864|transfac_public-M00178|homer-M00850…	JUN regulates via transfac_pro-M00917/jaspar-MF0002.1/homer-M00292/transfac_pro-M00916/elemento-TGACGCA/transfac_pro-M03544/swissregulon-ATF5_CREB3.p2/transfac_public-M00114/transfac_pro-M00801/transfac_public-M00113/transfac_public-M00177/transfac_pro-M01820/transfac_pro-M00981/transfac_pro-M01861/transfac_pro-M01862/homer-M00008/stark-TGACGTCAT/homer-M00849/transfac_pro-M01864/transfac_public-M…	JUN	Predicted	regulates via transfac_pro-M00917/jaspar-MF0002.1/homer-M00292/transfac_pro-M00916/elemento-TGACGCA/transfac_pro-M03544/swissregulon-ATF5_CREB3.p2/transfac_public-M00114/transfac_pro-M00801/transfac_public-M00113/transfac_public-M00177/transfac_pro-M01820/transfac_pro-M00981/transfac_pro-M01861/transfac_pro-M01862/homer-M00008/stark-TGACGTCAT/homer-M00849/transfac_pro-M01864/transfac_public-M0017…	JUN regulates via transfac_pro-M00917/jaspar-MF0002.1/homer-M00292/transfac_pro-M00916/elemento-TGACGCA/transfac_pro-M03544/swissregulon-ATF5_CREB3.p2/transfac_public-M00114/transfac_pro-M00801/transfac_public-M00113/transfac_public-M00177/transfac_pro-M01820/transfac_pro-M00981/transfac_pro-M01861/transfac_pro-M01862/homer-M00008/stark-TGACGTCAT/homer-M00849/transfac_pro-M01864/transfac_public-M…	ACIN1
regulates via transfac_pro-M00917/jaspar-MF0002.1/homer-M00292/transfac_pro-M00916/elemento-TGACGCA/transfac_pro-M03544/swissregulon-ATF5_CREB3.p2/transfac_public-M00114/transfac_pro-M00801/transfac_public-M00113/transfac_public-M00177/transfac_pro-M01820/transfac_pro-M00981/transfac_pro-M01861/transfac_pro-M01862/homer-M00008/stark-TGACGTCAT/homer-M00849/transfac_pro-M01864/transfac_public-M0017…	transfac_pro-M00917|jaspar-MF0002.1|homer-M00292|transfac_pro-M00916|elemento-TGACGCA|transfac_pro-M03544|swissregulon-ATF5_CREB3.p2|transfac_public-M00114|transfac_pro-M00801|transfac_public-M00113|transfac_public-M00177|transfac_pro-M01820|transfac_pro-M00981|transfac_pro-M01861|transfac_pro-M01862|homer-M00008|stark-TGACGTCAT|homer-M00849|transfac_pro-M01864|transfac_public-M00178|homer-M00850…	JUN regulates via transfac_pro-M00917/jaspar-MF0002.1/homer-M00292/transfac_pro-M00916/elemento-TGACGCA/transfac_pro-M03544/swissregulon-ATF5_CREB3.p2/transfac_public-M00114/transfac_pro-M00801/transfac_public-M00113/transfac_public-M00177/transfac_pro-M01820/transfac_pro-M00981/transfac_pro-M01861/transfac_pro-M01862/homer-M00008/stark-TGACGTCAT/homer-M00849/transfac_pro-M01864/transfac_public-M…	JUN	Predicted	regulates via transfac_pro-M00917/jaspar-MF0002.1/homer-M00292/transfac_pro-M00916/elemento-TGACGCA/transfac_pro-M03544/swissregulon-ATF5_CREB3.p2/transfac_public-M00114/transfac_pro-M00801/transfac_public-M00113/transfac_public-M00177/transfac_pro-M01820/transfac_pro-M00981/transfac_pro-M01861/transfac_pro-M01862/homer-M00008/stark-TGACGTCAT/homer-M00849/transfac_pro-M01864/transfac_public-M0017…	JUN regulates via transfac_pro-M00917/jaspar-MF0002.1/homer-M00292/transfac_pro-M00916/elemento-TGACGCA/transfac_pro-M03544/swissregulon-ATF5_CREB3.p2/transfac_public-M00114/transfac_pro-M00801/transfac_public-M00113/transfac_public-M00177/transfac_pro-M01820/transfac_pro-M00981/transfac_pro-M01861/transfac_pro-M01862/homer-M00008/stark-TGACGTCAT/homer-M00849/transfac_pro-M01864/transfac_public-M…	ESYT2
regulates via transfac_pro-M00917/jaspar-MF0002.1/homer-M00292/transfac_pro-M00916/elemento-TGACGCA/transfac_pro-M03544/swissregulon-ATF5_CREB3.p2/transfac_public-M00114/transfac_pro-M00801/transfac_public-M00113/transfac_public-M00177/transfac_pro-M01820/transfac_pro-M00981/transfac_pro-M01861/transfac_pro-M01862/homer-M00008/stark-TGACGTCAT/homer-M00849/transfac_pro-M01864/transfac_public-M0017…	transfac_pro-M00917|jaspar-MF0002.1|homer-M00292|transfac_pro-M00916|elemento-TGACGCA|transfac_pro-M03544|swissregulon-ATF5_CREB3.p2|transfac_public-M00114|transfac_pro-M00801|transfac_public-M00113|transfac_public-M00177|transfac_pro-M01820|transfac_pro-M00981|transfac_pro-M01861|transfac_pro-M01862|homer-M00008|stark-TGACGTCAT|homer-M00849|transfac_pro-M01864|transfac_public-M00178|homer-M00850…	JUN regulates via transfac_pro-M00917/jaspar-MF0002.1/homer-M00292/transfac_pro-M00916/elemento-TGACGCA/transfac_pro-M03544/swissregulon-ATF5_CREB3.p2/transfac_public-M00114/transfac_pro-M00801/transfac_public-M00113/transfac_public-M00177/transfac_pro-M01820/transfac_pro-M00981/transfac_pro-M01861/transfac_pro-M01862/homer-M00008/stark-TGACGTCAT/homer-M00849/transfac_pro-M01864/transfac_public-M…	JUN	Predicted	regulates via transfac_pro-M00917/jaspar-MF0002.1/homer-M00292/transfac_pro-M00916/elemento-TGACGCA/transfac_pro-M03544/swissregulon-ATF5_CREB3.p2/transfac_public-M00114/transfac_pro-M00801/transfac_public-M00113/transfac_public-M00177/transfac_pro-M01820/transfac_pro-M00981/transfac_pro-M01861/transfac_pro-M01862/homer-M00008/stark-TGACGTCAT/homer-M00849/transfac_pro-M01864/transfac_public-M0017…	JUN regulates via transfac_pro-M00917/jaspar-MF0002.1/homer-M00292/transfac_pro-M00916/elemento-TGACGCA/transfac_pro-M03544/swissregulon-ATF5_CREB3.p2/transfac_public-M00114/transfac_pro-M00801/transfac_public-M00113/transfac_public-M00177/transfac_pro-M01820/transfac_pro-M00981/transfac_pro-M01861/transfac_pro-M01862/homer-M00008/stark-TGACGTCAT/homer-M00849/transfac_pro-M01864/transfac_public-M…	DCTN2
regulates via transfac_pro-M00917/jaspar-MF0002.1/homer-M00292/transfac_pro-M00916/elemento-TGACGCA/transfac_pro-M03544/swissregulon-ATF5_CREB3.p2/transfac_public-M00114/transfac_pro-M00801/transfac_public-M00113/transfac_public-M00177/transfac_pro-M01820/transfac_pro-M00981/transfac_pro-M01861/transfac_pro-M01862/homer-M00008/stark-TGACGTCAT/homer-M00849/transfac_pro-M01864/transfac_public-M0017…	transfac_pro-M00917|jaspar-MF0002.1|homer-M00292|transfac_pro-M00916|elemento-TGACGCA|transfac_pro-M03544|swissregulon-ATF5_CREB3.p2|transfac_public-M00114|transfac_pro-M00801|transfac_public-M00113|transfac_public-M00177|transfac_pro-M01820|transfac_pro-M00981|transfac_pro-M01861|transfac_pro-M01862|homer-M00008|stark-TGACGTCAT|homer-M00849|transfac_pro-M01864|transfac_public-M00178|homer-M00850…	JUN regulates via transfac_pro-M00917/jaspar-MF0002.1/homer-M00292/transfac_pro-M00916/elemento-TGACGCA/transfac_pro-M03544/swissregulon-ATF5_CREB3.p2/transfac_public-M00114/transfac_pro-M00801/transfac_public-M00113/transfac_public-M00177/transfac_pro-M01820/transfac_pro-M00981/transfac_pro-M01861/transfac_pro-M01862/homer-M00008/stark-TGACGTCAT/homer-M00849/transfac_pro-M01864/transfac_public-M…	JUN	Predicted	regulates via transfac_pro-M00917/jaspar-MF0002.1/homer-M00292/transfac_pro-M00916/elemento-TGACGCA/transfac_pro-M03544/swissregulon-ATF5_CREB3.p2/transfac_public-M00114/transfac_pro-M00801/transfac_public-M00113/transfac_public-M00177/transfac_pro-M01820/transfac_pro-M00981/transfac_pro-M01861/transfac_pro-M01862/homer-M00008/stark-TGACGTCAT/homer-M00849/transfac_pro-M01864/transfac_public-M0017…	JUN regulates via transfac_pro-M00917/jaspar-MF0002.1/homer-M00292/transfac_pro-M00916/elemento-TGACGCA/transfac_pro-M03544/swissregulon-ATF5_CREB3.p2/transfac_public-M00114/transfac_pro-M00801/transfac_public-M00113/transfac_public-M00177/transfac_pro-M01820/transfac_pro-M00981/transfac_pro-M01861/transfac_pro-M01862/homer-M00008/stark-TGACGTCAT/homer-M00849/transfac_pro-M01864/transfac_public-M…	EPB41L3
[truncated: 135 more rows]

## Sheet: Fig.3e
Subject_ID	MEF2D	FOS	IFNg SFU/1*10^6 PBMCs	age	sex	MEF2D_resid	FOS_residual	Spike_residual
1	87.3192	214.887	1000	40	male	8.11039	119.802	-115.963		Symbol	Rho	padj
2	103.31	281.602	232	37	female	10.193	49.8503	-621.134		FOS	-0.275681	0.02
3	76.1498	262.898	64	49	female	-17.2934	-13.8976	-622.049		MEF2D	-0.381888	0.0016
4	57.692	267.653	428	38	male	-21.4623	180.076	-715.81
5	137.639	145.357	612	57	male	57.9677	-13.5397	-267.26
6	91.9635	373.372	69	64	female	-1.88786	40.2712	-408.194
7	145.264	368.746	296	72	female	51.1946	5.61621	-69.8042
8	92.6549	134.283	956	41	female	-0.57055	-112.484	158.561
10	93.0767	1395.12	296	71	female	-0.965214	1035.74	-83.7279
11	64.5887	1081.46	684	78	female	-29.6437	695.808	401.738
12	78.3189	1144.75	448	67	female	-15.6141	800.385	12.5773
13	87.7385	796.604	212	68	female	-6.22172	448.488	-209.499
14	63.0785	569.932	796	65	male	-16.8106	381.006	28.1298
15	104.43	429.436	192	69	female	10.4423	77.5665	-215.575
16	99.9488	650.948	440	41	female	6.72328	404.182	-357.439
17	75.2743	366.782	1024	48	female	-18.1417	93.7402	324.027
18	108.106	396.078	84	52	female	14.5811	108.021	-560.278
19	95.8744	353.221	488	48	male	16.4479	228.108	-516.573
20	125.301	367.611	188	37	male	46.1738	283.787	-969.734
23	60.0537	172.955	1236	76	female	-34.1242	-205.19	925.891
24	132.069	367.906	116	58	female	38.3807	57.3273	-444.736
26	60.6462	607.725	476	29	male	-18.2633	553.931	-793.124
[truncated: 58 more rows]

## Sheet: Fig.3f
Symbol	rho	Method	p.value	p.adj	sig
[truncated: 18 more rows]

## Sheet: Fig.4a
Description	setSize	enrichmentScore	NES	pvalue	p.adjust	leading_edge	core_enrichment
[truncated: 10 more rows]

[truncated: 17 more sheets: Fig.4b, Fig.4c, Fig.4d, Fig.4e, Fig.5b, Fig.5c, Fig.6a, Fig.6b, Fig.6c, Fig.6e, Fig.6f, Fig.7a, Fig.7c, Fig.7d, Fig.7e, Fig.7f, Fig.7g]
